# Supplementary material for: Aurignacian dynamics in Southeastern Europe based on spatial analysis, sediment geochemistry, raw materials, lithic analysis, and use-wear from Românești-Dumbrăvița
Source: Sci Rep. 2022 Aug 19;12:14152. doi: 10.1038/s41598-022-15544-5 (PMC9391429; doi:10.1038/s41598-022-15544-5)
Supplement: Supplementary file 2 — Supplementary Information 2. [file 41598_2022_15544_MOESM2_ESM.xlsx]

## Sheet: read_me
Supplementary Material for
Aurignacian dynamics in Southeastern Europe based on spatial analysis, sediment geochemistry, raw materials, lithic analysis and use-wear from Românești-Dumbrăvița
Wei Chu*, Scott McLin, Luisa Wöstehoff, Alexandru Ciornei, Jacopo Gennai, João Marreiros, Adrian Doboș
Corresponding author: Wei Chu, email: w.chu@arch.leidenuniv.nl
Raw data from the 2016-19 excavations at Românești-Dumbrăvița I:
Lithic artifact locations and description
Black carbon
Raw material economy
Technotypology
Use-wear

## Sheet: lithic_database
ID_NO	EAST	NORTH	HEIGHT	SQUARE METER	ARTIFACT_TYPE	LENGTH_MM	WIDTH_MM	THICKNESS_MM	WEIGHT_G	ENTIRETY	DESCRIPTION	STRUCTURE_CAT	TECH_CAT	CORE_CAT	OV_AB	CURV	PRO	CX	CX_POSITION	LIPP	BUTT_TYPE	BULB_MORPH	FIRE_EXPOSURE	RAW_MATERIAL_CATEGORY	MANs	MAN_SUBUNIT	MAN_TYPE	USED_FOR_LITHIC_ANALYSIS
M100-001	NA	NA	NA	M100	flake	15	14	2	0.3	NA	NA	NA	NA	NA	NA	NA	NA	NA	NA	NA	NA	NA	NA	poieni-pietroasa_fault_chert	NA	NA	NA	NA
M100-002	NA	NA	NA	M100	flake	32	13	7	2.8	NA	NA	NA	NA	NA	NA	NA	NA	NA	NA	NA	NA	NA	NA	poieni-pietroasa_fault_chert	BanF-046	Su-046	multiple_items_>_020	NA
M100-003	NA	NA	NA	M100	flake	31	22	11	3.1	NA	NA	NA	NA	NA	NA	NA	NA	NA	NA	NA	NA	NA	NA	other_siliceous_rocks	OSR-13	NA	multiple_items_<_005	NA
M100-004	NA	NA	NA	M100	flake	34	31	11	9.7	NA	NA	NA	NA	NA	NA	NA	NA	NA	NA	NA	NA	NA	NA	other_siliceous_rocks	OSR-03	NA	multiple_items_>_005	NA
M100-005	NA	NA	NA	M100	ceramic	NA	NA	NA	NA	NA	NA	NA	NA	NA	NA	NA	NA	NA	NA	NA	NA	NA	not_applicable	NA	NA	NA	NA	NA
M100-006	100.315	100.187	100.812	M100	ceramic	NA	NA	NA	NA	NA	NA	NA	NA	NA	NA	NA	NA	NA	NA	NA	NA	NA	not_applicable	NA	NA	NA	NA	NA
M100-006A	NA	NA	NA	M100	ceramic	NA	NA	NA	NA	NA	NA	NA	NA	NA	NA	NA	NA	NA	NA	NA	NA	NA	not_applicable	NA	NA	NA	NA	NA
M100-007	100.37	100.136	100.81	M100	flake	31	24	6	4.3	NA	NA	NA	NA	NA	NA	NA	NA	NA	NA	NA	NA	NA	NA	other_siliceous_rocks	OSR-02	NA	multiple_items_<_005	NA
M100-008	100.338	100.057	100.811	M100	bladelet	23	1	3	1	NA	NA	NA	NA	NA	NA	NA	NA	NA	NA	NA	NA	NA	NA	poieni-pietroasa_fault_chert	BanF-035	Su-119	multiple_items_>_010	NA
M100-009	100.303	100.635	100.748	M100	flake	16	15	6	1.2	NA	NA	NA	NA	NA	NA	NA	NA	NA	NA	NA	NA	NA	NA	poieni-pietroasa_fault_chert	NA	NA	NA	NA
M100-010	100.088	100.362	100.773	M100	blade	39	15	4	2.9	NA	NA	NA	NA	NA	NA	NA	NA	NA	NA	NA	NA	NA	NA	very_fine-grained_diagenetic_cherts	VfgDgCh-01	NA	multiple_items_>_005	NA
M100-011	100.751	100.597	100.74	M100	flake	30	26	9	8.2	NA	NA	NA	NA	NA	NA	NA	NA	NA	NA	NA	NA	NA	NA	vein_quartz	VQt-03	NA	multiple_items_>_010	NA
M100-012	100.449	100.689	100.716	M100	flake	18	16	4	0.9	NA	NA	NA	NA	NA	NA	NA	NA	NA	NA	NA	NA	NA	burned	local_shear_zone_related_cherts	NA	NA	NA	NA
M100-013	100.955	100.045	100.743	M100	blade	15	11	3	<0.1	NA	NA	NA	NA	NA	NA	NA	NA	NA	NA	NA	NA	NA	NA	poieni-pietroasa_fault_chert	NA	NA	NA	NA
M100-014	NA	NA	NA	M100	bladelet	9	5	2	<0.1	NA	NA	NA	NA	NA	NA	NA	NA	NA	NA	NA	NA	NA	burned	local_shear_zone_related_cherts	NA	NA	NA	NA
M100-015	NA	NA	NA	M100	flake	10	9	2	<0.1	NA	NA	NA	NA	NA	NA	NA	NA	NA	NA	NA	NA	NA	NA	poieni-pietroasa_fault_chert	BanF-025	Su-025	multiple_items_>_030	NA
M100-016	100.522	100.18	100.726	M100	bladelet	12	5	2	<0.1	NA	NA	NA	NA	NA	NA	NA	NA	NA	NA	NA	NA	NA	NA	non-skeletal_cherts	NSDgCh-08	NA	single_item_MAN	NA
M100-017	100.501	100.459	100.708	M100	flake	11	9	2	0.1	NA	NA	NA	NA	NA	NA	NA	NA	NA	NA	NA	NA	NA	NA	poieni-pietroasa_fault_chert	NA	NA	NA	NA
M100-018	100.403	100.919	100.704	M100	bladelet	31	5	3	0.9	NA	NA	NA	NA	NA	NA	NA	NA	NA	NA	NA	NA	NA	NA	poieni-pietroasa_fault_chert	BanF-046	Su-090	multiple_items_>_020	NA
M100-019	100.434	100.719	100.682	M100	flake	16	15	3	0.4	NA	NA	NA	NA	NA	NA	NA	NA	NA	NA	NA	NA	NA	NA	non-skeletal_cherts	NSDgCh-04	NA	multiple_items_>_010	NA
M100-020	100.653	100.935	100.671	M100	bladelet	38	8	5	1.1	NA	NA	NA	NA	NA	NA	NA	NA	NA	NA	NA	NA	NA	partially_burned	local_shear_zone_related_cherts	NA	NA	NA	NA
M100-021	100.813	100.906	100.659	M100	flake	16	8	2	<0.1	NA	NA	NA	NA	NA	NA	NA	NA	NA	NA	NA	NA	NA	NA	poieni-pietroasa_fault_chert	NA	NA	NA	NA
M100-022	100.19	100.3	100.703	M100	flake	44	30	16	13.2	NA	NA	NA	NA	NA	NA	NA	NA	NA	NA	NA	NA	NA	NA	poieni-pietroasa_fault_chert	BanF-028	Su-100	multiple_items_>_030	NA
M100-023	100.6	100.573	100.618	M100	bladelet	20.76	8.56	4.51	0.6	mes+dist	NA	bladelet	management_bladelets	NA	yes	NA	NA	0%	no_cortex	no	no_butt	no_bulb	NA	indet._chert	NA	NA	NA	X
M100-024	100.217	100.789	100.606	M100	flake	19.7	17.38	2.3	0.7	complete	partial tablet	flake	tablet	NA	NA	NA	NA	0%	no_cortex	yes	facetted	diffused	NA	poieni-pietroasa_fault_chert	BanF-072	Su-133	multiple_items_>_040	X
M100-025	NA	NA	NA	M100	flake	11	8	2	<0.1	NA	NA	NA	NA	NA	NA	NA	NA	NA	NA	NA	NA	NA	NA	poieni-pietroasa_fault_chert	NA	NA	NA	NA
M100-026	100.038	100.745	100.591	M100	flake	17	12	4	0.8	NA	NA	NA	NA	NA	NA	NA	NA	NA	NA	NA	NA	NA	NA	poieni-pietroasa_fault_chert	NA	NA	NA	NA
M100-027	100.483	100.615	100.566	M100	flake	13.3	19.01	2.44	0.9	fragment_dist	NA	flake	management_flake	NA	NA	NA	NA	0%	no_cortex	no	no_butt	no_bulb	NA	poieni-pietroasa_fault_chert	BanF-026	Su-026	multiple_items_>_060	X
M100-028	100.418	100.57	100.549	M100	flake	13.8	28	3.25	1.1	complete	NA	flake	non-cortical_flake	NA	NA	NA	NA	0%	no_cortex	no	plain	pronounced	NA	poieni-pietroasa_fault_chert	NA	NA	NA	X
M100-029	NA	NA	NA	M100	chunk	13	8	3	<0.1	NA	NA	NA	NA	NA	NA	NA	NA	NA	NA	NA	NA	NA	NA	poieni-pietroasa_fault_chert	NA	NA	NA	NA
M100-030	100.98	100.834	100.55	M100	flake	11	10	2	<0.1	NA	NA	NA	NA	NA	NA	NA	NA	NA	NA	NA	NA	NA	NA	poieni-pietroasa_fault_chert	NA	NA	NA	NA
M100-031	100.215	100.44	100.536	M100	flake	38.91	38.33	9.91	17.5	complete	NA	flake	management_flake	NA	NA	NA	NA	0%	no_cortex	no	plain	pronounced	NA	poieni-pietroasa_fault_chert	BanF-068	Su-121	multiple_items_>_030	X
M100-032	100.433	100.686	100.528	M100	blade	15.82	10.18	2.29	0.5	fragment_prox.	latero-sequential	bladelet	bladelet	NA	yes	NA	straight	0%	no_cortex	no	linear	diffused	NA	poieni-pietroasa_fault_chert	NA	NA	NA	X
M100-033	100.435	100.656	100.52	M100	chunk	20	14	12	3.2	NA	NA	NA	NA	NA	NA	NA	NA	NA	NA	NA	NA	NA	burned	local_shear_zone_related_cherts	NA	NA	NA	NA
M100-034	100.665	100.331	100.546	M100	flake	22.65	26.41	5.42	3.7	fragment_prox	NA	flake	cortical_flake	NA	NA	NA	NA	100%	dorsal	yes	plain	diffused	burned	local_shear_zone_related_cherts	NA	NA	NA	X
M100-035	100.082	100.739	100.526	M100	blade	30.67	17.47	3.44	2.5	prox+mes	NA	blade	blade	NA	no	NA	NA	0%	no_cortex	yes	plain	diffused	NA	poieni-pietroasa_fault_chert	BanF-050	Su-050	multiple_items_>_110	X
M100-036	100.493	100.796	100.52	M100	flake	16	15	3	1	NA	NA	NA	NA	NA	NA	NA	NA	NA	NA	NA	NA	NA	NA	poieni-pietroasa_fault_chert	BanF-018	Su-018	multiple_items_>_020	NA
M100-037	NA	NA	NA	M100	flake	11	9	1	<0.1	NA	NA	NA	NA	NA	NA	NA	NA	NA	NA	NA	NA	NA	NA	poieni-pietroasa_fault_chert	NA	NA	NA	NA
M100-038	NA	NA	NA	M100	bladelet	8	4	1	<0.1	NA	NA	NA	NA	NA	NA	NA	NA	NA	NA	NA	NA	NA	burned	local_shear_zone_related_cherts	NA	NA	NA	NA
M100-039	100.764	100.645	100.542	M100	bladelet	25	7	3	0.6	NA	NA	NA	NA	NA	NA	NA	NA	NA	NA	NA	NA	NA	NA	poieni-pietroasa_fault_chert	BanF-045	Su-045	multiple_items_>_020	NA
M100-040	100.898	100.846	100.531	M100	blade	15.03	19.99	2.93	0.8	fragment_prox.	NA	blade	blade	NA	no	NA	straight	0%	no_cortex	no	linear	diffused	NA	poieni-pietroasa_fault_chert	BanF-056	Su-085	multiple_items_>_050	X
M100-041	100.202	100.526	100.512	M100	flake	16.63	17.61	3.52	0.7	complete	NA	flake	non-cortical_flake	NA	NA	NA	NA	1-24%	lateral_left	no	plain	pronounced	NA	poieni-pietroasa_fault_chert	BanF-002	Su-002	multiple_items_>_030	X
M100-042	100.152	100.556	100.494	M100	chunk	11	8	2	<0.1	NA	NA	NA	NA	NA	NA	NA	NA	NA	NA	NA	NA	NA	burned	local_shear_zone_related_cherts	NA	NA	NA	NA
M100-043	100.325	100.647	100.504	M100	flake	11	10	3	<0.1	NA	NA	NA	NA	NA	NA	NA	NA	NA	NA	NA	NA	NA	burned	local_shear_zone_related_cherts	NA	NA	NA	NA
M100-044	100.21	100.729	100.498	M100	flake	15.09	15.98	2.99	0.5	fragment_prox.	NA	blade	blade	NA	no	2.51	twisted	0%	no_cortex	no	punctiform	diffused	NA	poieni-pietroasa_fault_chert	NA	NA	NA	X
M100-045	100.312	100.782	100.51	M100	chunk	42	13	8	4.3	NA	NA	NA	NA	NA	NA	NA	NA	NA	NA	NA	NA	NA	partially_burned	local_shear_zone_related_cherts	NA	NA	NA	NA
M100-046	100.212	100.564	100.506	M100	blade	33	14	4	2.1	NA	NA	NA	NA	NA	NA	NA	NA	NA	NA	NA	NA	NA	burned	local_shear_zone_related_cherts	NA	NA	NA	NA
M100-047	100.187	100.813	100.519	M100	flake	20.48	11.52	2.12	0.4	complete	NA	flake	non-cortical_flake	NA	NA	NA	NA	0%	no_cortex	no	plain	indeterminate	NA	poieni-pietroasa_fault_chert	NA	NA	NA	X
M100-048	100.188	100.808	100.508	M100	bladelet	13.26	8.79	1.88	0.3	fragment_prox.	NA	bladelet	bladelet	NA	yes	NA	NA	0%	no_cortex	no	punctiform	diffused	NA	non-local_(?)_fault_cherts	NLFCh-02 (“Black flint”)	NA	multiple_items_>_080	X
M100-049	100.444	100.864	100.504	M100	blade	22	16	4	1.4	NA	NA	NA	NA	NA	NA	NA	NA	NA	NA	NA	NA	NA	burned	local_shear_zone_related_cherts	NA	NA	NA	NA
M100-050	100.463	100.678	100.504	M100	flake	14	10	1	<0.1	NA	NA	NA	NA	NA	NA	NA	NA	NA	NA	NA	NA	NA	burned	local_shear_zone_related_cherts	NA	NA	NA	NA
M100-051	NA	NA	NA	M100	chunk	6	5	2	<0.1	NA	NA	NA	NA	NA	NA	NA	NA	NA	NA	NA	NA	NA	partially_burned	local_shear_zone_related_cherts	NA	NA	NA	NA
M100-052	100.56	100.54	100.511	M100	flake	23.61	23.77	3.16	1.6	fragment_prox.	NA	blade	blade	NA	no	NA	straight	0%	no_cortex	yes	linear	diffused	NA	poieni-pietroasa_fault_chert	BanF-054	Su-098	multiple_items_>_020	X
M100-053	100.685	100.834	100.497	M100	flake	21	16	3	0.9	NA	NA	NA	NA	NA	NA	NA	NA	NA	NA	NA	NA	NA	NA	poieni-pietroasa_fault_chert	BanF-056	Su-085	multiple_items_>_050	NA
M100-054	100.243	100.446	100.506	M100	flake	27	21	5	2.9	NA	NA	NA	NA	NA	NA	NA	NA	NA	NA	NA	NA	NA	NA	poieni-pietroasa_fault_chert	BanF-024	Su-024	multiple_items_>_060	NA
M100-055	100.173	100.421	100.505	M100	chunk	19	11	2	0.6	NA	NA	NA	NA	NA	NA	NA	NA	NA	NA	NA	NA	NA	burned	local_shear_zone_related_cherts	NA	NA	NA	NA
M100-056	100.251	100.33	100.507	M100	core_trimming_element	35.28	10.17	3.81	1.2	complete	NA	bladelet	blade_tablet	NA	NA	NA	NA	0%	no_cortex	no	punctiform	diffused	burned	local_shear_zone_related_cherts	NA	NA	NA	X
M100-057	100.373	100.169	100.525	M100	flake	23.84	44.5	9.61	8.1	mes+dist	abrasion of a ridge, orthogonal removal of a lateral ridge ?	flake	management_flake	NA	NA	NA	NA	0%	no_cortex	no	no_butt	no_bulb	NA	poieni-pietroasa_fault_chert	BanF-044	Su-044	multiple_items_>_020	X
M100-058	NA	NA	NA	M100	chunk	11	9	8	1.8	NA	NA	NA	NA	NA	NA	NA	NA	NA	NA	NA	NA	NA	burned	local_shear_zone_related_cherts	NA	NA	NA	NA
M100-059	100.203	100.264	100.51	M100	flake	13.91	11.76	1.31	<0.1	complete	NA	flake	non-cortical_flake	NA	NA	NA	NA	0%	no_cortex	no	plain	diffused	NA	poieni-pietroasa_fault_chert	NA	NA	NA	X
M100-060	NA	NA	NA	M100	bladelet	11	8	3	0.3	NA	NA	NA	NA	NA	NA	NA	NA	NA	NA	NA	NA	NA	NA	poieni-pietroasa_fault_chert	NA	NA	NA	NA
M100-061	100.261	100.213	100.52	M100	blade	18.19	8.3	1.71	0.3	mes+dist	NA	bladelet	bladelet	NA	yes	0	straight	0%	no_cortex	no	no_butt	no_bulb	NA	poieni-pietroasa_fault_chert	BanF-045	Su-045	multiple_items_>_020	X
M100-062	100.938	100.6	100.517	M100	chunk	26	22	11	6.3	NA	NA	NA	NA	NA	NA	NA	NA	NA	NA	NA	NA	NA	NA	quartzite	Qt-03	NA	multiple_items_>_040	NA
M100-063	100.8	100.85	100.513	M100	chunk	34	22	11	6.6	NA	NA	NA	NA	NA	NA	NA	NA	NA	NA	NA	NA	NA	burned	local_shear_zone_related_cherts	NA	NA	NA	NA
M100-064	100.529	100.571	100.5	M100	core_trimming_element	31.72	31.37	7.18	8.3	complete	NA	flake	tablet	NA	NA	NA	NA	0%	no_cortex	yes	dihedral	pronounced	NA	poieni-pietroasa_fault_chert	BanF-064	Su-064	multiple_items_>_030	X
M100-065	100.574	100.885	100.504	M100	bladelet	16.47	8.35	1.7	<0.1	complete	NA	bladelet	bladelet	NA	yes	NA	NA	0%	no_cortex	no	linear	diffused	NA	poieni-pietroasa_fault_chert	BanF-075	Su-075	multiple_items_>_010	X
M100-066	100.555	100.769	100.501	M100	flake	50.54	26.72	9.76	15.5	complete	management of lateral convexity	flake	management_flake	NA	NA	NA	NA	0%	no_cortex	yes	plain	diffused	partially_burned	local_shear_zone_related_cherts	NA	NA	NA	X
M100-067	100.335	100.619	100.484	M100	chunk	19	17	5	2.1	NA	NA	NA	NA	NA	NA	NA	NA	NA	NA	NA	NA	NA	burned	local_shear_zone_related_cherts	NA	NA	NA	NA
M100-068	100.358	100.659	100.49	M100	bladelet	14	9	3	0.4	NA	NA	NA	NA	NA	NA	NA	NA	NA	NA	NA	NA	NA	NA	poieni-pietroasa_fault_chert	NA	NA	NA	NA
M100-069	100.113	100.628	100.488	M100	flake	10	6	2	<0.1	NA	NA	NA	NA	NA	NA	NA	NA	NA	NA	NA	NA	NA	partially_burned	local_shear_zone_related_cherts	NA	NA	NA	NA
M100-070	NA	NA	NA	M100	blade	9.42	10.59	1.72	0.3	fragment_prox.	NA	bladelet	bladelet	NA	no	NA	twisted	0%	no_cortex	yes	plain	diffused	NA	poieni-pietroasa_fault_chert	BanF-064	Su-064	multiple_items_>_030	X
M100-071	100.171	100.866	100.473	M100	blade	33.79	12.83	2.17	1.3	mes+dist	latero-sequential	blade	blade	NA	no	NA	NA	0%	no_cortex	no	no_butt	no_bulb	NA	poieni-pietroasa_fault_chert	BanF-050	Su-050	multiple_items_>_110	X
M100-072	NA	NA	NA	M100	chunk	13	7	4	0.3	NA	NA	NA	NA	NA	NA	NA	NA	NA	NA	NA	NA	NA	burned	local_shear_zone_related_cherts	NA	NA	NA	NA
M100-073	100.564	100.582	100.492	M100	chunk	14	9	2	0.3	NA	NA	NA	NA	NA	NA	NA	NA	NA	NA	NA	NA	NA	NA	other_metamorphic_rocks	NA	NA	NA	NA
M100-074	100.489	100.238	100.503	M100	blade	20.48	19.93	3.25	1.5	fragment_prox.	latero-sequential	blade	blade	NA	no	NA	NA	0%	no_cortex	yes	plain	diffused	burned	local_shear_zone_related_cherts	NA	NA	NA	X
M100-075	NA	NA	NA	M100	flake	15.73	6.79	2.39	<0.1	complete	NA	bladelet	bladelet	NA	no	NA	straight	0%	no_cortex	no	linear	diffused	NA	poieni-pietroasa_fault_chert	NA	NA	NA	X
M100-076	NA	NA	NA	M100	chunk	12	10	2	<0.1	NA	NA	NA	NA	NA	NA	NA	NA	NA	NA	NA	NA	NA	burned	local_shear_zone_related_cherts	NA	NA	NA	NA
M100-077	NA	NA	NA	M100	bladelet	11	6	2	<0.1	NA	NA	NA	NA	NA	NA	NA	NA	NA	NA	NA	NA	NA	NA	poieni-pietroasa_fault_chert	NA	NA	NA	NA
M100-078	100.196	100.402	100.49	M100	bladelet	15	7	2	0.2	NA	NA	NA	NA	NA	NA	NA	NA	NA	NA	NA	NA	NA	NA	poieni-pietroasa_fault_chert	NA	NA	NA	NA
M100-079	100.238	100.302	100.498	M100	flake	17.73	23.04	2.56	1	fragment_prox	NA	flake	non-cortical_flake	NA	NA	NA	NA	0%	no_cortex	yes	facetted	diffused	NA	poieni-pietroasa_fault_chert	BanF-050	Su-050	multiple_items_>_110	X
M100-080	100.552	100.94	100.493	M100	chunk	13	12	5	0.9	NA	NA	NA	NA	NA	NA	NA	NA	NA	NA	NA	NA	NA	burned	local_shear_zone_related_cherts	NA	NA	NA	NA
M100-081	100.212	100.164	100.502	M100	chunk	10	9	1	<0.1	NA	NA	NA	NA	NA	NA	NA	NA	NA	NA	NA	NA	NA	NA	poieni-pietroasa_fault_chert	NA	NA	NA	NA
M100-082	100.296	100.14	100.507	M100	chunk	21	13	5	1.2	NA	NA	NA	NA	NA	NA	NA	NA	NA	NA	NA	NA	NA	burned	local_shear_zone_related_cherts	NA	NA	NA	NA
M100-083	100.404	100.159	100.507	M100	flake	18	16	3	0.6	NA	NA	NA	NA	NA	NA	NA	NA	NA	NA	NA	NA	NA	burned	local_shear_zone_related_cherts	NA	NA	NA	NA
M100-084	NA	NA	NA	M100	chunk	15	11	8	1.1	NA	NA	NA	NA	NA	NA	NA	NA	NA	NA	NA	NA	NA	NA	other_metamorphic_rocks	NA	NA	NA	NA
M100-085	100.086	100.785	100.478	M100	blade	17.82	16.33	4.49	1.5	fragment_prox.	latero-sequential	blade	blade	NA	yes	0	straight	0%	no_cortex	no	linear	diffused	NA	poieni-pietroasa_fault_chert	BanF-017	Su-097	multiple_items_>_040	X
M100-086	100.169	100.618	100.479	M100	blade	32.83	22.39	6.21	5.5	fragment_prox.	NA	blade	management_blades	NA	no	NA	straight	0%	no_cortex	no	crushed	diffused	NA	poieni-pietroasa_fault_chert	BanF-070	Su-070	multiple_items_>_030	X
M100-087	100.528	100.786	100.48	M100	flake	28.13	40.53	7.92	9.2	complete	NA	flake	non-cortical_flake	NA	NA	NA	NA	0%	no_cortex	no	crushed	diffused	burned	local_shear_zone_related_cherts	NA	NA	NA	X
M100-088	100.632	100.872	100.478	M100	blade	48.64	17.47	11.52	14.1	complete	NA	blade	management_blades	NA	no	NA	straight	0%	no_cortex	no	plain	diffused	partially_burned	poieni-pietroasa_fault_chert	BanF-004	Su-135	multiple_items_>_020	X
M100-089	100.631	100.769	100.491	M100	bladelet	14.85	8.18	1.9	0.3	mes+dist	bilateral-preferential	bladelet	management_bladelets	NA	no	NA	straight	0%	no_cortex	no	no_butt	no_bulb	burned	local_shear_zone_related_cherts	NA	NA	NA	X
M100-090	100.517	100.614	100.481	M100	flake	25.86	29.75	9.48	8.5	fragment_prox	NA	flake	non-cortical_flake	NA	NA	NA	NA	0%	no_cortex	yes	plain	pronounced	burned	local_shear_zone_related_cherts	NA	NA	NA	X
M100-091	100.183	100.365	100.474	M100	chunk	13	9	2	0.2	NA	NA	NA	NA	NA	NA	NA	NA	NA	NA	NA	NA	NA	NA	poieni-pietroasa_fault_chert	NA	NA	NA	NA
M100-092	100.184	100.27	100.493	M100	flake	41.88	26.41	5.55	8	complete	NA	flake	management_flake	NA	NA	NA	NA	0%	no_cortex	no	punctiform	pronounced	NA	poieni-pietroasa_fault_chert	BanF-017	Su-017	multiple_items_>_040	X
M100-093	100.145	100.585	100.446	M100	flake	47.82	44.17	11.03	22.8	complete	removal of an opposite series of removals	flake	management_flake	NA	NA	NA	NA	0%	no_cortex	no	linear	diffused	NA	poieni-pietroasa_fault_chert	BanF-068	Su-121	multiple_items_>_030	X
M100-094	100.327	100.673	100.468	M100	core_trimming_element	32	19	13	9.7	NA	NA	NA	NA	NA	NA	NA	NA	NA	NA	NA	NA	NA	NA	poieni-pietroasa_fault_chert	BanF-061	Su-061	multiple_items_>_090	NA
M100-095	100.112	100.716	100.468	M100	chunk	15	11	9	1.5	NA	NA	NA	NA	NA	NA	NA	NA	NA	NA	NA	NA	NA	burned	local_shear_zone_related_cherts	NA	NA	NA	NA
M100-096	100.108	100.755	100.461	M100	flake	25	14	7	2.1	NA	NA	NA	NA	NA	NA	NA	NA	NA	NA	NA	NA	NA	burned	local_shear_zone_related_cherts	NA	NA	NA	NA
M100-097	100.47	100.231	100.481	M100	flake	21	17	3	0.9	NA	NA	NA	NA	NA	NA	NA	NA	NA	NA	NA	NA	NA	NA	poieni-pietroasa_fault_chert	NA	NA	NA	NA
M100-098	100.06	100.577	100.478	M100	flake	11	10	3	0.3	NA	NA	NA	NA	NA	NA	NA	NA	NA	NA	NA	NA	NA	NA	poieni-pietroasa_fault_chert	NA	NA	NA	NA
M100-099	100.1	100.867	100.469	M100	blade	18.58	10.13	3.51	0.8	fragment_mes.	bilateral preferential	bladelet	bladelet	NA	yes	NA	NA	0%	no_cortex	no	no_butt	no_bulb	NA	poieni-pietroasa_fault_chert	BanF-045	Su-045	multiple_items_>_020	X
M100-100	NA	NA	NA	M100	bladelet	12.13	7.95	1.4	0.1	fragment_prox.	latero-sequential	bladelet	bladelet	NA	no	NA	straight	0%	no_cortex	no	linear	diffused	NA	poieni-pietroasa_fault_chert	BanF-060	Su-060	multiple_items_>_080	X
M100-101	NA	NA	NA	M100	chunk	10	7	4	0.1	NA	NA	NA	NA	NA	NA	NA	NA	NA	NA	NA	NA	NA	NA	poieni-pietroasa_fault_chert	NA	NA	NA	NA
M100-102	100.396	100.904	100.443	M100	chunk	14	7	1	0.1	NA	NA	NA	NA	NA	NA	NA	NA	NA	NA	NA	NA	NA	burned	local_shear_zone_related_cherts	NA	NA	NA	NA
M100-103	100.543	100.768	100.469	M100	blade	25	17	6	2.1	NA	NA	NA	NA	NA	NA	NA	NA	NA	NA	NA	NA	NA	burned	local_shear_zone_related_cherts	NA	NA	NA	NA
M100-104	100.559	100.85	100.471	M100	flake	15	11	1	0.2	NA	NA	NA	NA	NA	NA	NA	NA	NA	NA	NA	NA	NA	burned	local_shear_zone_related_cherts	NA	NA	NA	NA
M100-105	100.896	100.588	100.486	M100	flake	22.47	27.23	7.32	4.4	complete	NA	flake	non-cortical_flake	NA	NA	NA	NA	0%	no_cortex	yes	plain	diffused	NA	poieni-pietroasa_fault_chert	BanF-058	Su-058	multiple_items_>_060	X
M100-106	100.687	100.539	100.471	M100	bladelet	15	8	4	0.4	NA	NA	NA	NA	NA	NA	NA	NA	NA	NA	NA	NA	NA	NA	non-local_(?)_fault_cherts	NLFCh-02 (“Black flint”)	NA	multiple_items_>_080	NA
M100-107	100.555	100.711	100.461	M100	flake	15	11	3	0.5	NA	NA	NA	NA	NA	NA	NA	NA	NA	NA	NA	NA	NA	NA	poieni-pietroasa_fault_chert	NA	NA	NA	NA
M100-108	100.843	100.879	100.485	M100	bladelet	8	5	2	<0.1	NA	NA	NA	NA	NA	NA	NA	NA	NA	NA	NA	NA	NA	burned	local_shear_zone_related_cherts	NA	NA	NA	NA
M100-109	100.332	100.89	100.455	M100	flake	42	33	12	14.8	NA	NA	NA	NA	NA	NA	NA	NA	NA	NA	NA	NA	NA	burned?	poieni-pietroasa_fault_chert	MAN indet.	NA	not_applicable	NA
M100-110	100.49	100.628	100.471	M100	chunk	37	35	15	36.2	NA	NA	NA	NA	NA	NA	NA	NA	NA	NA	NA	NA	NA	NA	other_metamorphic_rocks	NA	NA	NA	NA
M100-111	100.705	100.12	100.463	M100	flake	43.06	28.88	4.51	6.8	complete	management lateral convexity and decortication	flake	management_flake	NA	NA	NA	NA	1-24%	distal	yes	plain	diffused	NA	poieni-pietroasa_fault_chert	BanF-005	Su-005	multiple_items_>_030	X
M100-112	100.248	100.787	100.445	M100	blade	17.08	13.77	4.34	1	fragment_dist.	latero-sequential	blade	blade	NA	no	NA	twisted	0%	no_cortex	no	no_butt	no_bulb	burned	local_shear_zone_related_cherts	NA	NA	NA	X
M100-113	NA	NA	NA	M100	bladelet	25.7	6.21	7.82	1.3	complete	NA	bladelet	burin_spall	NA	yes	0	straight	0%	no_cortex	no	plain	diffused	burned	local_shear_zone_related_cherts	NA	NA	NA	X
M100-114	100.135	100.785	100.449	M100	chunk	19	14	7	1.8	NA	NA	NA	NA	NA	NA	NA	NA	NA	NA	NA	NA	NA	NA	poieni-pietroasa_fault_chert	BanF-071	Su-071	multiple_items_>_030	NA
M100-115	100.18	100.631	100.433	M100	flake	26	19	7	3	NA	NA	NA	NA	NA	NA	NA	NA	NA	NA	NA	NA	NA	NA	poieni-pietroasa_fault_chert	BanF-038	Su-038	multiple_items_>_010	NA
M100-116	100.722	100.323	100.46	M100	blade	11.52	17.41	2.14	0.4	fragment_prox.	NA	blade	blade	NA	yes	NA	straight	0%	no_cortex	yes	plain	diffused	burned	local_shear_zone_related_cherts	NA	NA	NA	X
M100-117	100.064	100.949	100.451	M100	blade	32.58	12.01	2.13	1.3	prox+mes	NA	blade	blade	NA	yes	NA	straight	0%	no_cortex	no	plain	diffused	NA	poieni-pietroasa_fault_chert	BanF-044	Su-095	multiple_items_>_020	X
M100-118	NA	NA	NA	M100	blade	19.57	14.06	2.84	1	fragment_mes.	bilateral-preferential bladelets on external ridge	blade	blade	NA	no	NA	twisted	0%	no_cortex	no	no_butt	no_bulb	NA	poieni-pietroasa_fault_chert	BanF-030	Su-030	multiple_items_>_010	X
M100-119	100.547	100.95	100.459	M100	flake	26	16	6	2.6	NA	NA	NA	NA	NA	NA	NA	NA	NA	NA	NA	NA	NA	NA	poieni-pietroasa_fault_chert	BanF-064	Su-064	multiple_items_>_030	NA
M100-120	100.362	100.421	100.441	M100	bladelet	11.38	10.33	2.52	0.3	fragment_prox.	NA	bladelet	bladelet	NA	no	NA	twisted	0%	no_cortex	yes	linear	diffused	partially_burned	local_shear_zone_related_cherts	NA	NA	NA	X
M100-121	100.114	100.345	100.445	M100	chunk	26	16	2	0.5	NA	NA	NA	NA	NA	NA	NA	NA	NA	NA	NA	NA	NA	burned	local_shear_zone_related_cherts	NA	NA	NA	NA
M100-122	100.226	100.09	100.474	M100	chunk	21	17	7	3.7	NA	NA	NA	NA	NA	NA	NA	NA	NA	NA	NA	NA	NA	NA	other_metamorphic_rocks	NA	NA	NA	NA
M100-123	100.308	100.912	100.441	M100	chunk	20	7	5	0.7	NA	NA	NA	NA	NA	NA	NA	NA	NA	NA	NA	NA	NA	burned	local_shear_zone_related_cherts	NA	NA	NA	NA
M100-124	100.4	100.871	100.435	M100	chunk	20	11	4	0.6	NA	NA	NA	NA	NA	NA	NA	NA	NA	NA	NA	NA	NA	burned	local_shear_zone_related_cherts	NA	NA	NA	NA
M100-125	100.555	100.85	100.438	M100	chunk	29	9	7	1.2	NA	NA	NA	NA	NA	NA	NA	NA	NA	NA	NA	NA	NA	burned	local_shear_zone_related_cherts	NA	NA	NA	NA
M100-126	100.569	100.749	100.451	M100	bladelet	22.78	23.11	2.26	1.4	complete	NA	flake	non-cortical_flake	NA	NA	NA	NA	0%	no_cortex	no	punctiform	pronounced	burned	local_shear_zone_related_cherts	NA	NA	NA	X
M100-127	100.779	100.737	100.455	M100	flake	30.43	16.02	2.64	2.2	complete	bilateral preferential	blade	management_blades	NA	no	NA	twisted	0%	no_cortex	yes	plain	diffused	NA	non-local_(?)_fault_cherts	NLFCh-02 (“Black flint”)	NA	multiple_items_>_080	X
M100-128	100.207	100.206	100.436	M100	blade	38	34	12	14.5	NA	NA	NA	NA	NA	NA	NA	NA	NA	NA	NA	NA	NA	NA	poieni-pietroasa_fault_chert	BanF-005	Su-005	multiple_items_>_030	NA
M100-129	100.501	100.085	100.457	M100	bladelet	20.74	9.4	3.57	0.8	prox+mes	NA	bladelet	management_bladelets	NA	no	NA	straight	0%	no_cortex	no	plain	diffused	NA	poieni-pietroasa_fault_chert	BanF-003	Su-003	multiple_items_>_060	X
M100-130	100.168	100.87	100.426	M100	bladelet	12.27	6.76	1.2	<0.1	mes+dist	NA	bladelet	bladelet	NA	no	NA	NA	0%	no_cortex	no	no_butt	no_bulb	NA	poieni-pietroasa_fault_chert	NA	NA	NA	X
M100-131	100.373	100.865	100.428	M100	bladelet	20.44	10.1	2.21	0.6	prox+mes	latero-sequential	bladelet	bladelet	NA	no	NA	straight	0%	no_cortex	no	punctiform	diffused	burned	local_shear_zone_related_cherts	NA	NA	NA	X
M100-132	100.433	100.884	100.423	M100	blade	18.98	14.77	2.53	0.9	fragment_prox.	NA	blade	blade	NA	yes	NA	NA	0%	no_cortex	no	indeterminate	indeterminate	burned	local_shear_zone_related_cherts	NA	NA	NA	X
M100-133	NA	NA	NA	M100	flake	41.59	30.76	13.32	18	mes+dist	twisted lateral element	flake	management_flake	NA	NA	NA	NA	25-49%	distal	no	no_butt	no_bulb	partially_burned	poieni-pietroasa_fault_chert	BanF-026	Su-026	multiple_items_>_060	X
M100-134	NA	NA	NA	M100	flake	12	11	2	0.2	NA	NA	NA	NA	NA	NA	NA	NA	NA	NA	NA	NA	NA	burned	local_shear_zone_related_cherts	NA	NA	NA	NA
M100-135	NA	NA	NA	M100	blade	13	11	2	0.3	NA	NA	NA	NA	NA	NA	NA	NA	NA	NA	NA	NA	NA	burned	local_shear_zone_related_cherts	NA	NA	NA	NA
M100-136	NA	NA	NA	M100	chunk	18	9	3	0.4	NA	NA	NA	NA	NA	NA	NA	NA	NA	NA	NA	NA	NA	NA	poieni-pietroasa_fault_chert	NA	NA	NA	NA
M100-137	100.597	100.867	100.426	M100	blade	21.91	11.6	4.52	1.1	mes+dist	NA	bladelet	bladelet	NA	yes	NA	NA	0%	no_cortex	no	no_butt	no_bulb	partially_burned	local_shear_zone_related_cherts	NA	NA	NA	X
M100-138	100.225	100.44	100.41	M100	chunk	15	4	2	<0.1	NA	NA	NA	NA	NA	NA	NA	NA	NA	NA	NA	NA	NA	NA	poieni-pietroasa_fault_chert	NA	NA	NA	NA
M100-139	100.324	100.437	100.4	M100	chunk	19	11	3	0.5	NA	NA	NA	NA	NA	NA	NA	NA	NA	NA	NA	NA	NA	NA	poieni-pietroasa_fault_chert	NA	NA	NA	NA
M100-140	100.067	100.65	100.415	M100	flake	37.69	39.62	5.46	7.3	complete	NA	flake	tablet	NA	NA	NA	NA	0%	no_cortex	yes	facetted	pronounced	partially_burned	local_shear_zone_related_cherts	NA	NA	NA	X
M100-141	100.207	100.823	100.413	M100	blade	20.6	14.78	3.04	1	fragment_dist.	latero-sequential	blade	blade	NA	no	NA	slightly_curved	0%	no_cortex	no	no_butt	no_bulb	burned	local_shear_zone_related_cherts	NA	NA	NA	X
M100-142	100.289	100.788	100.406	M100	flake	18.61	11.88	2.14	0.6	fragment_prox.	NA	bladelet	bladelet	NA	no	NA	twisted	0%	no_cortex	yes	plain	diffused	NA	poieni-pietroasa_fault_chert	BanF-071	Su-071	multiple_items_>_030	X
M100-143	100.545	101.466	100.486	M100	flake	14	12	1	0.2	NA	NA	NA	NA	NA	NA	NA	NA	NA	NA	NA	NA	NA	NA	poieni-pietroasa_fault_chert	NA	NA	NA	NA
M100-144	100.361	100.78	100.401	M100	blade	35.25	14.13	5.6	3.5	fragment_mes.	latero-sequential	blade	blade	NA	no	NA	straight	0%	no_cortex	no	no_butt	no_bulb	NA	poieni-pietroasa_fault_chert	BanF-061	Su-061	multiple_items_>_090	X
M100-145	100.397	100.809	100.398	M100	bladelet	7.99	9.17	1.19	<0.1	fragment_prox.	NA	bladelet	bladelet	NA	no	NA	slightly_curved	0%	no_cortex	no	linear	diffused	burned	local_shear_zone_related_cherts	NA	NA	NA	X
M100-146	100.678	100.668	100.423	M100	chunk	8	6	2	<0.1	NA	NA	NA	NA	NA	NA	NA	NA	NA	NA	NA	NA	NA	burned	local_shear_zone_related_cherts	NA	NA	NA	NA
M100-147	100.685	100.701	100.428	M100	flake	35	16	7	3.6	NA	NA	NA	NA	NA	NA	NA	NA	NA	NA	NA	NA	NA	NA	poieni-pietroasa_fault_chert	BanF-026	Su-113	multiple_items_>_060	NA
M100-148	100.684	100.906	100.431	M100	blade	35.22	12.53	7.14	4.5	complete	bladelet on external ridge	blade	management_blades	NA	no	NA	straight	0%	no_cortex	yes	plain	diffused	partially_burned	local_shear_zone_related_cherts	NA	NA	NA	X
M100-149	100.964	100.916	100.436	M100	bladelet	10.02	7.78	2.18	<0.1	fragment_prox.	NA	bladelet	bladelet	NA	no	NA	straight	0%	no_cortex	no	punctiform	diffused	burned	local_shear_zone_related_cherts	NA	NA	NA	X
M100-150	100.959	100.881	100.437	M100	blade	21.17	19.25	2.94	1.6	fragment_dist.	bipolar knapping	blade	blade	NA	no	NA	straight	0%	no_cortex	no	no_butt	no_bulb	NA	poieni-pietroasa_fault_chert	BanF-070	Su-070	multiple_items_>_030	X
M100-151	100.965	100.897	100.432	M100	flake	30	25	9	6.8	NA	NA	NA	NA	NA	NA	NA	NA	NA	NA	NA	NA	NA	NA	poieni-pietroasa_fault_chert	BanF-058	Su-058	multiple_items_>_060	NA
M100-152	100.495	100.927	100.411	M100	chunk	10	8	2	<0.1	NA	NA	NA	NA	NA	NA	NA	NA	NA	NA	NA	NA	NA	NA	other_metamorphic_rocks	NA	NA	NA	NA
M100-153	100.105	100.704	100.4	M100	blade	25	18	6	3	NA	NA	NA	NA	NA	NA	NA	NA	NA	NA	NA	NA	NA	burned	local_shear_zone_related_cherts	NA	NA	NA	NA
M100-154	100.029	100.518	100.406	M100	chunk	15	8	1	0.2	NA	NA	NA	NA	NA	NA	NA	NA	NA	NA	NA	NA	NA	burned	local_shear_zone_related_cherts	NA	NA	NA	NA
M100-155	100.391	100.791	100.393	M100	blade	13	12	2	0.5	NA	NA	NA	NA	NA	NA	NA	NA	NA	NA	NA	NA	NA	burned	local_shear_zone_related_cherts	NA	NA	NA	NA
M100-156	100.144	100.833	100.391	M100	bladelet	27.54	11.78	4.18	1.4	complete	secondary crest. latero-sequential bladelets on lateral external edge	bladelet	management_bladelets	NA	yes	0.75	straight	0%	no_cortex	no	plain	diffused	burned	local_shear_zone_related_cherts	NA	NA	NA	X
M100-157	100.178	100.865	100.405	M100	chunk	13	9	6	0.8	NA	NA	NA	NA	NA	NA	NA	NA	NA	NA	NA	NA	NA	burned	local_shear_zone_related_cherts	NA	NA	NA	NA
M100-158	100.958	100.921	100.431	M100	chunk	20	16	2	0.5	NA	NA	NA	NA	NA	NA	NA	NA	NA	NA	NA	NA	NA	NA	poieni-pietroasa_fault_chert	BanF-015	Su-015	multiple_items_>_050	NA
M100-159	NA	NA	NA	M100	bladelet	17.15	7.39	3.23	0.3	mes+dist	NA	bladelet	bladelet	NA	no	4.43	twisted	0%	no_cortex	no	no_butt	no_bulb	burned	local_shear_zone_related_cherts	NA	NA	NA	X
M100-160	NA	NA	NA	M100	chunk	9	7	1	<0.1	NA	NA	NA	NA	NA	NA	NA	NA	NA	NA	NA	NA	NA	NA	poieni-pietroasa_fault_chert	NA	NA	NA	NA
M100-161	NA	NA	NA	M100	flake	8	6	1	<0.1	NA	NA	NA	NA	NA	NA	NA	NA	NA	NA	NA	NA	NA	NA	poieni-pietroasa_fault_chert	NA	NA	NA	NA
M100-162	NA	NA	NA	M100	chunk	7	5	1	<0.1	NA	NA	NA	NA	NA	NA	NA	NA	NA	NA	NA	NA	NA	burned	local_shear_zone_related_cherts	NA	NA	NA	NA
M100-163	100.59	100.788	100.397	M100	core_trimming_element	36	25	11	4.4	NA	NA	NA	NA	NA	NA	NA	NA	NA	NA	NA	NA	NA	NA	poieni-pietroasa_fault_chert	BanF-050	Su-050	multiple_items_>_110	NA
M100-164	100.832	100.649	100.427	M100	flake	11	7	2	0.2	NA	NA	NA	NA	NA	NA	NA	NA	NA	NA	NA	NA	NA	burned	local_shear_zone_related_cherts	NA	NA	NA	NA
M100-165	100.832	100.649	100.427	M100	flake	20	16	4	1.1	NA	NA	NA	NA	NA	NA	NA	NA	NA	NA	NA	NA	NA	NA	poieni-pietroasa_fault_chert	BanF-060	Su-060	multiple_items_>_080	NA
M100-166	100.699	100.929	100.408	M100	chunk	38	11	5	2	NA	NA	NA	NA	NA	NA	NA	NA	NA	NA	NA	NA	NA	NA	poieni-pietroasa_fault_chert	BanF-072	Su-072	multiple_items_>_040	NA
M100-167	100.722	100.861	100.412	M100	core_trimming_element	45	14	13	5.5	NA	NA	NA	NA	NA	NA	NA	NA	NA	NA	NA	NA	NA	NA	poieni-pietroasa_fault_chert	BanF-020	Su-020	multiple_items_>_010	NA
M100-168	100.739	100.877	100.416	M100	blade	43.64	16	8.02	0.9	complete	NA	blade	management_blades	NA	no	NA	straight	1-24%	distal	no	punctiform	diffused	NA	poieni-pietroasa_fault_chert	BanF-058	Su-058	multiple_items_>_060	X
M100-170	100.747	100.87	100.414	M100	flake	25	19	2	1.9	NA	NA	NA	NA	NA	NA	NA	NA	NA	NA	NA	NA	NA	NA	poieni-pietroasa_fault_chert	BanF-058	Su-058	multiple_items_>_060	NA
M100-171	100.758	100.866	100.421	M100	blade	23.31	17.22	3.44	1.8	fragment_mes.	NA	blade	blade	NA	yes	NA	NA	0%	no_cortex	no	no_butt	no_bulb	NA	poieni-pietroasa_fault_chert	BanF-015	Su-015	multiple_items_>_050	X
M100-172	100.782	100.856	100.414	M100	chunk	13	11	5	0.4	NA	NA	NA	NA	NA	NA	NA	NA	NA	NA	NA	NA	NA	NA	poieni-pietroasa_fault_chert	NA	NA	NA	NA
M100-173	100.769	100.903	100.412	M100	blade	16.77	14.63	4.75	1.3	fragment_dist.	latero-sequential bladelet on external ridge	blade	blade	NA	yes	NA	straight	0%	no_cortex	no	no_butt	no_bulb	NA	poieni-pietroasa_fault_chert	BanF-058	Su-058	multiple_items_>_060	X
M100-174	100.818	100.898	100.423	M100	chunk	16	12	3	0.7	NA	NA	NA	NA	NA	NA	NA	NA	NA	NA	NA	NA	NA	NA	poieni-pietroasa_fault_chert	BanF-058	Su-058	multiple_items_>_060	NA
M100-175	100.83	100.902	100.418	M100	chunk	21	10	2	0.3	NA	NA	NA	NA	NA	NA	NA	NA	NA	NA	NA	NA	NA	NA	poieni-pietroasa_fault_chert	NA	NA	NA	NA
M100-176	100.862	100.894	100.412	M100	flake	15	11	2	0.2	NA	NA	NA	NA	NA	NA	NA	NA	NA	NA	NA	NA	NA	NA	poieni-pietroasa_fault_chert	NA	NA	NA	NA
M100-177	100.857	100.91	100.415	M100	blade	21.43	14.44	4.74	1.7	fragment_prox.	NA	blade	blade	NA	no	NA	NA	0%	no_cortex	yes	plain	diffused	NA	poieni-pietroasa_fault_chert	BanF-022	Su-022	multiple_items_>_020	X
M100-178	100.876	100.906	100.413	M100	flake	16	14	3	0.9	NA	NA	NA	NA	NA	NA	NA	NA	NA	NA	NA	NA	NA	NA	poieni-pietroasa_fault_chert	NA	NA	NA	NA
M100-179	100.918	100.911	100.421	M100	flake	25	19	4	2	NA	NA	NA	NA	NA	NA	NA	NA	NA	NA	NA	NA	NA	burned	local_shear_zone_related_cherts	NA	NA	NA	NA
M100-180	100.871	100.799	100.43	M100	blade	17.69	12.7	3.13	0.6	fragment_dist.	NA	blade	blade	NA	no	NA	NA	0%	no_cortex	no	no_butt	no_bulb	NA	poieni-pietroasa_fault_chert	BanF-045	Su-045	multiple_items_>_020	X
M100-181	100.869	100.811	100.42	M100	chunk	13	5	2	<0.1	NA	NA	NA	NA	NA	NA	NA	NA	NA	NA	NA	NA	NA	NA	poieni-pietroasa_fault_chert	NA	NA	NA	NA
M100-182	100.889	100.821	100.433	M100	flake	29	19	5	3.2	NA	NA	NA	NA	NA	NA	NA	NA	NA	NA	NA	NA	NA	NA	poieni-pietroasa_fault_chert	BanF-068	Su-108	multiple_items_>_030	NA
M100-183	100.851	100.894	100.413	M100	flake	11	8	1	0.1	NA	NA	NA	NA	NA	NA	NA	NA	NA	NA	NA	NA	NA	burned	local_shear_zone_related_cherts	NA	NA	NA	NA
M100-184	100.868	100.898	100.415	M100	bladelet	9	7	1	<0.1	NA	NA	NA	NA	NA	NA	NA	NA	NA	NA	NA	NA	NA	NA	poieni-pietroasa_fault_chert	NA	NA	NA	NA
M100-185	100.856	100.841	100.422	M100	blade	31.64	14.42	4.29	2.4	mes+dist	burin	blade	management_blades	NA	yes	NA	NA	0%	no_cortex	no	no_butt	no_bulb	NA	poieni-pietroasa_fault_chert	BanF-058	Su-058	multiple_items_>_060	X
M100-186	100.863	100.844	100.423	M100	blade	30.35	13.47	2.99	1.2	mes+dist	latero-sequential bladelets on external ridge	blade	management_blades	NA	yes	NA	NA	0%	no_cortex	no	no_butt	no_bulb	NA	poieni-pietroasa_fault_chert	BanF-061	Su-094	multiple_items_>_090	X
M100-187	100.869	100.852	100.416	M100	chunk	14	5	3	0.1	NA	NA	NA	NA	NA	NA	NA	NA	NA	NA	NA	NA	NA	NA	poieni-pietroasa_fault_chert	NA	NA	NA	NA
M100-188	100.914	100.832	100.422	M100	chunk	9	8	3	<0.1	NA	NA	NA	NA	NA	NA	NA	NA	NA	NA	NA	NA	NA	burned	local_shear_zone_related_cherts	NA	NA	NA	NA
M100-189	100.927	100.838	100.42	M100	flake	14	7	1	<0.1	NA	NA	NA	NA	NA	NA	NA	NA	NA	NA	NA	NA	NA	NA	poieni-pietroasa_fault_chert	NA	NA	NA	NA
M100-190	100.925	100.874	100.416	M100	flake	22.96	12.84	2.2	0.8	complete	bilateral-preferential	blade	blade	NA	yes	NA	twisted	0%	no_cortex	no	plain	pronounced	burned	local_shear_zone_related_cherts	NA	NA	NA	X
M100-191	100.924	100.825	100.422	M100	blade	34.25	13.09	4.19	2.3	prox+mes	latero-sequential	blade	blade	NA	no	NA	slightly_curved	0%	no_cortex	yes	linear	diffused	NA	non-local_(?)_fault_cherts	NLFCh-02 (“Black flint”)	NA	multiple_items_>_080	X
M100-192	100.937	100.836	100.418	M100	flake	18.02	11.02	2.7	0.3	prox+mes	NA	bladelet	bladelet	NA	no	NA	straight	0%	no_cortex	no	linear	diffused	NA	poieni-pietroasa_fault_chert	NA	NA	NA	X
M100-193	100.972	100.821	100.419	M100	bladelet	15.96	6.96	2.56	0.3	mes+dist	NA	bladelet	bladelet	NA	yes	NA	straight	0%	no_cortex	no	no_butt	no_bulb	NA	poieni-pietroasa_fault_chert	NA	NA	NA	X
M100-194	100.954	100.845	100.419	M100	blade	19	17	4	1.4	NA	NA	NA	NA	NA	NA	NA	NA	NA	NA	NA	NA	NA	NA	poieni-pietroasa_fault_chert	BanF-015	Su-015	multiple_items_>_050	NA
M100-195	100.967	100.845	100.418	M100	flake	17.53	12.36	1.74	0.4	complete	NA	flake	non-cortical_flake	NA	NA	NA	NA	0%	no_cortex	yes	plain	diffused	NA	poieni-pietroasa_fault_chert	NA	NA	NA	X
M100-196	100.949	100.878	100.415	M100	bladelet	12	8	3	0.3	NA	NA	NA	NA	NA	NA	NA	NA	NA	NA	NA	NA	NA	burned	local_shear_zone_related_cherts	NA	NA	NA	NA
M100-197	100.104	100.368	100.406	M100	core_trimming_element	16.56	6.6	2.34	0.3	mes+dist	secondary lateral crest	bladelet	management_bladelets	NA	no	NA	NA	0%	no_cortex	no	no_butt	no_bulb	NA	poieni-pietroasa_fault_chert	BanF-082	Su-082	multiple_items_>_020	X
M100-198	100.074	100.347	100.409	M100	blade	16	14	2	0.9	NA	NA	NA	NA	NA	NA	NA	NA	NA	NA	NA	NA	NA	burned	local_shear_zone_related_cherts	NA	NA	NA	NA
M100-199	100.608	100.335	100.409	M100	flake	17	15	5	1.1	NA	NA	NA	NA	NA	NA	NA	NA	NA	NA	NA	NA	NA	NA	poieni-pietroasa_fault_chert	NA	NA	NA	NA
M100-200	100.63	100.199	100.423	M100	blade	40.54	11.92	7.39	2.9	prox+mes	latero-sequential negatives on external ridge	bladelet	management_bladelets	NA	no	NA	curved	1-24%	dorsal	no	punctiform	removed	NA	poieni-pietroasa_fault_chert	BanF-043	Su-092	multiple_items_>_040	X
M100-201	100.733	100.314	100.429	M100	bladelet	17.17	8.11	3.76	0.6	fragment_mes.	NA	bladelet	bladelet	NA	yes	NA	NA	0%	no_cortex	no	no_butt	no_bulb	burned	local_shear_zone_related_cherts	NA	NA	NA	X
M100-202	100.995	103.203	100.376	M100	blade	26.43	27.78	4.23	4.3	fragment_prox.	NA	blade	blade	NA	yes	NA	straight	0%	no_cortex	yes	plain	diffused	NA	poieni-pietroasa_fault_chert	BanF-061	Su-101	multiple_items_>_090	X
M100-203	100.685	100.316	100.421	M100	flake	22	19	3	1.5	NA	NA	NA	NA	NA	NA	NA	NA	NA	NA	NA	NA	NA	NA	poieni-pietroasa_fault_chert	BanF-015	Su-015	multiple_items_>_050	NA
M100-204	100.635	100.477	100.405	M100	blade	26.06	12.81	1.92	0.8	mes+dist	NA	blade	blade	NA	no	NA	straight	0%	no_cortex	no	no_butt	no_bulb	NA	poieni-pietroasa_fault_chert	BanF-061	Su-101	multiple_items_>_090	X
M100-205	100.813	100.398	100.419	M100	flake	25.96	31.34	10.01	7.2	fragment_prox.	NA	blade	blade	NA	yes	NA	NA	0%	no_cortex	no	plain	diffused	NA	poieni-pietroasa_fault_chert	BanF-061	Su-086	multiple_items_>_090	X
M100-206	100.757	100.278	100.422	M100	flake	34.44	27.11	3.57	3.6	complete	NA	flake	management_flake	NA	NA	NA	NA	0%	no_cortex	yes	plain	diffused	burned	diagenetic_cherts_and_siliceous_mudstones/marlstones	NA	NA	NA	X
M100-207	100.557	100.476	100.386	M100	chunk	15	6	2	<0.1	NA	NA	NA	NA	NA	NA	NA	NA	NA	NA	NA	NA	NA	burned	local_shear_zone_related_cherts	NA	NA	NA	NA
M100-208	NA	NA	NA	M100	flake	19.51	18.38	3.3	1.4	complete	NA	flake	non-cortical_flake	NA	NA	NA	NA	0%	no_cortex	no	plain	diffused	NA	poieni-pietroasa_fault_chert	BanF-022	Su-022	multiple_items_>_020	X
M100-209	100.926	100.336	100.409	M100	blade	37	18	3	2.5	NA	NA	NA	NA	NA	NA	NA	NA	NA	NA	NA	NA	NA	NA	poieni-pietroasa_fault_chert	BanF-051	Su-051	multiple_items_>_040	NA
M100-210	100.71	100.309	100.396	M100	chunk	13	8	2	0.3	NA	NA	NA	NA	NA	NA	NA	NA	NA	NA	NA	NA	NA	NA	poieni-pietroasa_fault_chert	NA	NA	NA	NA
M100-211	100.736	100.356	100.403	M100	blade	25.6	21.77	3.92	3.7	fragment_prox.	latero-sequential	blade	blade	NA	yes	NA	NA	0%	no_cortex	yes	facetted	diffused	NA	poieni-pietroasa_fault_chert	BanF-068	Su-068	multiple_items_>_030	X
M100-212	100.825	100.384	100.402	M100	blade	17	15	2	0.5	NA	NA	NA	NA	NA	NA	NA	NA	NA	NA	NA	NA	NA	partially_burned	local_shear_zone_related_cherts	NA	NA	NA	NA
M100-213	100.706	100.416	100.38	M100	chunk	23.78	4.67	7.07	0.5	mes+dist	NA	bladelet	burin_spall	NA	yes	NA	NA	0%	no_cortex	no	no_butt	no_bulb	NA	poieni-pietroasa_fault_chert	BanF-057	Su-057	multiple_items_>_060	X
M100-214	100.879	100.407	100.416	M100	flake	23	12	4	0.9	NA	NA	NA	NA	NA	NA	NA	NA	NA	NA	NA	NA	NA	NA	poieni-pietroasa_fault_chert	BanF-034	Su-034	multiple_items_>_010	NA
M100-215	100.111	100.557	100.364	M100	bladelet	29.86	5.69	2.32	0.3	mes+dist	NA	bladelet	management_bladelets	NA	no	NA	NA	0%	no_cortex	no	no_butt	no_bulb	NA	poieni-pietroasa_fault_chert	BanF-040	Su-040	multiple_items_>_010	X
M100-216	100.157	100.855	100.378	M100	blade	35.39	16.14	4.15	2.9	fragment_mes.	NA	blade	blade	NA	no	NA	straight	0%	no_cortex	no	no_butt	no_bulb	NA	poieni-pietroasa_fault_chert	BanF-055	Su-055	multiple_items_>_005	X
M100-217	100.241	100.828	100.376	M100	blade	30.25	10.52	2.58	1	mes+dist	bilateral preferential	bladelet	bladelet	NA	yes	0	straight	0%	no_cortex	no	no_butt	no_bulb	NA	poieni-pietroasa_fault_chert	BanF-061	Su-094	multiple_items_>_090	X
M100-218	100.465	100.896	100.384	M100	flake	24.66	23.73	5.4	3.2	complete	NA	flake	non-cortical_flake	NA	NA	NA	NA	0%	no_cortex	yes	plain	pronounced	burned	non-local_(?)_fault_cherts	NLFCh-02 (“Black flint”)	NA	multiple_items_>_080	X
M100-219	100.419	100.765	100.38	M100	flake	35	20	8	4.6	NA	NA	NA	NA	NA	NA	NA	NA	NA	NA	NA	NA	NA	NA	poieni-pietroasa_fault_chert	BanF-002	Su-002	multiple_items_>_030	NA
M100-220	100.39	100.803	100.371	M100	chunk	29	16	7	2.9	NA	NA	NA	NA	NA	NA	NA	NA	NA	NA	NA	NA	NA	burned	local_shear_zone_related_cherts	NA	NA	NA	NA
M100-221	100.786	100.314	100.4	M100	flake	15	9	2	0.2	NA	NA	NA	NA	NA	NA	NA	NA	NA	NA	NA	NA	NA	NA	poieni-pietroasa_fault_chert	NA	NA	NA	NA
M100-222	100.216	100.381	100.381	M100	blade	12	8	3	0.2	NA	NA	NA	NA	NA	NA	NA	NA	NA	NA	NA	NA	NA	NA	poieni-pietroasa_fault_chert	NA	NA	NA	NA
M100-223	100.982	100.862	100.417	M100	bladelet	11	7	1	<0.1	NA	NA	NA	NA	NA	NA	NA	NA	NA	NA	NA	NA	NA	NA	poieni-pietroasa_fault_chert	NA	NA	NA	NA
M100-224	100.741	100.889	100.407	M100	chunk	25	9	6	1.5	NA	NA	NA	NA	NA	NA	NA	NA	NA	NA	NA	NA	NA	NA	poieni-pietroasa_fault_chert	BanF-060	Su-137	multiple_items_>_080	NA
M100-225	100.711	100.873	100.411	M100	bladelet	21.45	9	2.66	0.6	fragment_mes.	NA	bladelet	bladelet	NA	no	NA	NA	0%	no_cortex	no	no_butt	no_bulb	NA	poieni-pietroasa_fault_chert	NA	NA	NA	X
M100-226	100.703	100.847	100.413	M100	flake	25	12	7	1.8	NA	NA	NA	NA	NA	NA	NA	NA	NA	NA	NA	NA	NA	NA	poieni-pietroasa_fault_chert	BanF-058	Su-058	multiple_items_>_060	NA
M100-227	100.743	100.832	100.412	M100	bladelet	16.82	7.97	2.27	0.3	fragment_mes.	bilateral preferential	bladelet	bladelet	NA	no	NA	straight	0%	no_cortex	no	no_butt	no_bulb	NA	poieni-pietroasa_fault_chert	BanF-022	Su-022	multiple_items_>_020	X
M100-228	100.77	100.829	100.412	M100	chunk	15	12	6	0.9	NA	NA	NA	NA	NA	NA	NA	NA	NA	NA	NA	NA	NA	NA	poieni-pietroasa_fault_chert	NA	NA	NA	NA
M100-229	100.743	100.879	100.409	M100	flake	13	9	2	<0.1	NA	NA	NA	NA	NA	NA	NA	NA	NA	NA	NA	NA	NA	NA	poieni-pietroasa_fault_chert	NA	NA	NA	NA
M100-230	100.804	100.869	100.414	M100	chunk	17	14	4	1	NA	NA	NA	NA	NA	NA	NA	NA	NA	NA	NA	NA	NA	NA	quartzite	Qt-03	NA	multiple_items_>_040	NA
M100-231	100.785	100.873	100.411	M100	flake	14	14	2	0.4	NA	NA	NA	NA	NA	NA	NA	NA	NA	NA	NA	NA	NA	NA	poieni-pietroasa_fault_chert	NA	NA	NA	NA
M100-232	100.781	100.892	100.408	M100	blade	16	11	2	0.5	NA	NA	NA	NA	NA	NA	NA	NA	NA	NA	NA	NA	NA	NA	poieni-pietroasa_fault_chert	NA	NA	NA	NA
M100-233	100.804	100.869	100.414	M100	flake	17	11	3	0.3	NA	NA	NA	NA	NA	NA	NA	NA	NA	NA	NA	NA	NA	NA	poieni-pietroasa_fault_chert	BanF-015	Su-015	multiple_items_>_050	NA
M100-234	100.862	100.855	100.414	M100	chunk	11	10	2	0.1	NA	NA	NA	NA	NA	NA	NA	NA	NA	NA	NA	NA	NA	burned	non-local_(?)_fault_cherts	NLFCh-02 (“Black flint”)	NA	multiple_items_>_080	NA
M100-235	100.778	100.861	100.409	M100	bladelet	9	7	1	<0.1	NA	NA	NA	NA	NA	NA	NA	NA	NA	NA	NA	NA	NA	NA	poieni-pietroasa_fault_chert	NA	NA	NA	NA
M100-236	100.765	100.84	100.411	M100	chunk	16	8	2	0.2	NA	NA	NA	NA	NA	NA	NA	NA	NA	NA	NA	NA	NA	NA	poieni-pietroasa_fault_chert	NA	NA	NA	NA
M100-237	100.764	100.85	100.412	M100	flake	21	8	6	0.6	NA	NA	NA	NA	NA	NA	NA	NA	NA	NA	NA	NA	NA	NA	poieni-pietroasa_fault_chert	NA	NA	NA	NA
M100-238	100.761	100.86	100.412	M100	flake	12	6	2	0.2	NA	NA	NA	NA	NA	NA	NA	NA	NA	NA	NA	NA	NA	NA	poieni-pietroasa_fault_chert	NA	NA	NA	NA
M100-239	100.74	100.849	100.412	M100	bladelet	16	4	2	<0.1	NA	NA	NA	NA	NA	NA	NA	NA	NA	NA	NA	NA	NA	NA	poieni-pietroasa_fault_chert	NA	NA	NA	NA
M100-240	100.734	100.887	100.407	M100	chunk	9	5	2	<0.1	NA	NA	NA	NA	NA	NA	NA	NA	NA	NA	NA	NA	NA	burned	local_shear_zone_related_cherts	NA	NA	NA	NA
M100-241	100.695	100.894	100.403	M100	blade	12	5	2	0.1	NA	NA	NA	NA	NA	NA	NA	NA	NA	NA	NA	NA	NA	burned	non-skeletal_cherts	NSDgCh-01	NA	multiple_items_>_020	NA
M100-242	100.77	100.87	100.406	M100	chunk	13	13	1	<0.1	NA	NA	NA	NA	NA	NA	NA	NA	NA	NA	NA	NA	NA	NA	poieni-pietroasa_fault_chert	NA	NA	NA	NA
M100-243	100.756	100.827	100.405	M100	chunk	12	6	2	<0.1	NA	NA	NA	NA	NA	NA	NA	NA	NA	NA	NA	NA	NA	NA	poieni-pietroasa_fault_chert	NA	NA	NA	NA
M100-244	100.694	100.697	100.406	M100	flake	29	26	4	2.8	NA	NA	NA	NA	NA	NA	NA	NA	NA	NA	NA	NA	NA	NA	poieni-pietroasa_fault_chert	BanF-043	Su-092	multiple_items_>_040	NA
M100-245	100.629	100.712	100.405	M100	flake	37.24	20.45	2.93	2.5	complete	latero-sequential	blade	blade	NA	yes	0	straight	0%	no_cortex	yes	plain	diffused	NA	poieni-pietroasa_fault_chert	BanF-022	Su-022	multiple_items_>_020	X
M100-246	100.626	100.784	100.406	M100	blade	16	10	4	0.7	NA	NA	NA	NA	NA	NA	NA	NA	NA	NA	NA	NA	NA	burned	local_shear_zone_related_cherts	NA	NA	NA	NA
M100-247	100.512	100.548	100.385	M100	bladelet	29.81	8.39	3.39	1	complete	NA	bladelet	bladelet	NA	yes	NA	NA	0%	no_cortex	no	removed	removed	burned	local_shear_zone_related_cherts	NA	NA	NA	X
M100-248	100.603	100.545	100.384	M100	bladelet	19.89	8.35	1.81	0.3	fragment_mes.	latero-sequential on external ridge	bladelet	bladelet	NA	yes	NA	NA	0%	no_cortex	no	no_butt	no_bulb	NA	poieni-pietroasa_fault_chert	BanF-025	Su-025	multiple_items_>_030	X
M100-249	100.644	100.677	100.398	M100	blade	20.17	15.66	3.88	1.3	fragment_dist.	NA	blade	blade	NA	yes	4.65	twisted	25-49%	lateral_right	no	no_butt	no_bulb	NA	poieni-pietroasa_fault_chert	BanF-051	Su-091	multiple_items_>_040	X
M100-250	100.602	100.751	100.393	M100	chunk	12	8	4	0.4	NA	NA	NA	NA	NA	NA	NA	NA	NA	NA	NA	NA	NA	burned	local_shear_zone_related_cherts	NA	NA	NA	NA
M100-251	100.578	100.819	100.385	M100	flake	13	7	2	0.2	NA	NA	NA	NA	NA	NA	NA	NA	NA	NA	NA	NA	NA	burned	local_shear_zone_related_cherts	NA	NA	NA	NA
M100-252	100.925	100.839	100.415	M100	blade	21.22	14.08	2.42	0.7	fragment_prox.	NA	blade	blade	NA	no	NA	curved	0%	no_cortex	yes	plain	diffused	NA	poieni-pietroasa_fault_chert	BanF-056	Su-085	multiple_items_>_050	X
M100-253	100.915	100.871	100.412	M100	flake	31.22	18.32	2.66	1.9	prox+mes	latero-sequential	blade	blade	NA	no	NA	straight	0%	no_cortex	yes	plain	diffused	NA	poieni-pietroasa_fault_chert	BanF-025	Su-025	multiple_items_>_030	X
M100-254	100.932	100.887	100.408	M100	bladelet	13	5	1	<0.1	NA	NA	NA	NA	NA	NA	NA	NA	NA	NA	NA	NA	NA	not_applicable	NA	NA	NA	NA	NA
M100-255	100.939	100.889	100.407	M100	flake	13	10	2	<0.1	NA	NA	NA	NA	NA	NA	NA	NA	NA	NA	NA	NA	NA	NA	poieni-pietroasa_fault_chert	NA	NA	NA	NA
M100-256	100.938	100.874	100.408	M100	blade	18.39	13.68	2.88	0.6	fragment_dist.	NA	blade	blade	NA	yes	1.51	straight	0%	no_cortex	no	no_butt	no_bulb	NA	poieni-pietroasa_fault_chert	NA	NA	NA	X
M100-257	100.945	100.854	100.412	M100	blade	14.24	12.2	2.78	0.4	fragment_dist.	NA	blade	blade	NA	no	NA	NA	0%	no_cortex	no	no_butt	no_bulb	NA	poieni-pietroasa_fault_chert	BanF-058	Su-058	multiple_items_>_060	X
M100-258	100.756	100.853	100.405	M100	blade	24.16	21.2	4.21	2.9	fragment_prox.	NA	blade	blade	NA	no	5.66	slightly_curved	0%	no_cortex	yes	plain	diffused	NA	poieni-pietroasa_fault_chert	BanF-030	Su-030	multiple_items_>_010	X
M100-259	100.638	100.86	100.397	M100	chunk	17	15	4	0.8	NA	NA	NA	NA	NA	NA	NA	NA	NA	NA	NA	NA	NA	burned	non-local_(?)_fault_cherts	NLFCh-02 (“Black flint”)	NA	multiple_items_>_080	NA
M100-260	100.656	100.831	100.4	M100	flake	13.74	15.9	3.6	0.8	complete	NA	flake	non-cortical_flake	NA	NA	NA	NA	0%	no_cortex	yes	plain	diffused	NA	poieni-pietroasa_fault_chert	BanF-038	Su-038	multiple_items_>_010	X
M100-261	100.64	100.826	100.399	M100	blade	13	9	2	0.2	NA	NA	NA	NA	NA	NA	NA	NA	NA	NA	NA	NA	NA	NA	non-local_(?)_fault_cherts	NLFCh-02 (“Black flint”)	NA	multiple_items_>_080	NA
M100-262	NA	NA	NA	M100	flake	13	11	2	0.3	NA	NA	NA	NA	NA	NA	NA	NA	NA	NA	NA	NA	NA	burned	local_shear_zone_related_cherts	NA	NA	NA	NA
M100-263	NA	NA	NA	M100	bladelet	12	7	2	<0.1	NA	NA	NA	NA	NA	NA	NA	NA	NA	NA	NA	NA	NA	NA	poieni-pietroasa_fault_chert	NA	NA	NA	NA
M100-264	NA	NA	NA	M100	bladelet	7.17	8.94	1.86	0.1	fragment_prox.	NA	bladelet	bladelet	NA	no	NA	NA	0%	no_cortex	no	linear	diffused	burned	non-local_(?)_fault_cherts	NLFCh-02 (“Black flint”)	NA	multiple_items_>_080	X
M100-265	100.526	100.83	100.384	M100	flake	34.75	23.59	4.84	4.3	mes+dist	burin on truncation	flake	management_flakes	NA	NA	NA	NA	0%	no_cortex	yes	plain	diffused	NA	poieni-pietroasa_fault_chert	BanF-050	Su-093	multiple_items_>_110	X
M100-266	100.607	100.759	100.396	M100	flake	35	23	6	4.5	NA	NA	NA	NA	NA	NA	NA	NA	NA	NA	NA	NA	NA	NA	poieni-pietroasa_fault_chert	BanF-026	Su-113	multiple_items_>_060	NA
M100-267	100.657	100.743	100.394	M100	blade	15	14	4	0.7	NA	NA	NA	NA	NA	NA	NA	NA	NA	NA	NA	NA	NA	NA	poieni-pietroasa_fault_chert	NA	NA	NA	NA
M100-268	100.649	100.623	100.397	M100	chunk	19	14	6	1.2	NA	NA	NA	NA	NA	NA	NA	NA	NA	NA	NA	NA	NA	burned	local_shear_zone_related_cherts	NA	NA	NA	NA
M100-269	100.865	100.479	100.417	M100	flake	35.6	37.51	8.41	16.2	mes+dist	NA	flake	cortical_flake	NA	NA	NA	NA	100%	dorsal	no	no_butt	no_bulb	partially_burned	local_shear_zone_related_cherts	NA	NA	NA	X
M100-270	NA	NA	NA	M100	flake	15	10	2	0.3	NA	NA	NA	NA	NA	NA	NA	NA	NA	NA	NA	NA	NA	NA	poieni-pietroasa_fault_chert	NA	NA	NA	NA
M100-271	NA	NA	NA	M100	blade	11	19	2	0.7	NA	NA	NA	NA	NA	NA	NA	NA	NA	NA	NA	NA	NA	NA	poieni-pietroasa_fault_chert	NA	NA	NA	NA
M100-272	NA	NA	NA	M100	bladelet	15.57	9.19	2.26	0.3	prox+mes	bladelet on external ridge	bladelet	management_bladelets	NA	yes	NA	straight	0%	no_cortex	no	linear	diffused	NA	poieni-pietroasa_fault_chert	BanF-013	Su-122	multiple_items_>_060	X
M100-273	100.565	100.847	100.396	M100	blade	31.17	10.2	8.01	2.8	prox+mes	NA	bladelet	burin_spall	NA	yes	NA	straight	0%	no_cortex	yes	plain	diffused	NA	poieni-pietroasa_fault_chert	BanF-019	Su-019	multiple_items_>_010	X
M100-274	100.656	100.848	100.391	M100	bladelet	17.6	7.48	1.89	0.4	mes+dist	NA	bladelet	bladelet	NA	no	NA	straight	0%	no_cortex	no	no_butt	no_bulb	burned	non-local_(?)_fault_cherts	NLFCh-02 (“Black flint”)	NA	multiple_items_>_080	X
M100-275	100.62	100.777	100.388	M100	flake	19	13	3	0.5	NA	NA	NA	NA	NA	NA	NA	NA	NA	NA	NA	NA	NA	NA	poieni-pietroasa_fault_chert	BanF-026	Su-026	multiple_items_>_060	NA
M100-276	100.683	100.75	100.393	M100	blade	13	9	2	0.2	NA	NA	NA	NA	NA	NA	NA	NA	NA	NA	NA	NA	NA	burned	local_shear_zone_related_cherts	NA	NA	NA	NA
M100-277	100.482	100.875	100.369	M100	flake	43.14	29.39	18.69	30.6	mes+dist	burnt	flake	management_flake	NA	NA	NA	NA	0%	no_cortex	no	no_butt	no_bulb	burned	local_shear_zone_related_cherts	NA	NA	NA	X
M100-278	100.526	100.926	100.377	M100	chunk	24	14	7	2.2	NA	NA	NA	NA	NA	NA	NA	NA	NA	NA	NA	NA	NA	burned	local_shear_zone_related_cherts	NA	NA	NA	NA
M100-279	100.552	100.835	100.374	M100	flake	32	17	7	3.2	NA	NA	NA	NA	NA	NA	NA	NA	NA	NA	NA	NA	NA	burned	quartzite	Qt-03	NA	multiple_items_>_040	NA
M100-280	100.478	100.616	100.37	M100	blade	18.45	10.36	1.73	0.3	prox+mes	NA	bladelet	bladelet	NA	no	NA	NA	0%	no_cortex	no	linear	diffused	NA	poieni-pietroasa_fault_chert	NA	NA	NA	X
M100-281	100.863	100.23	100.394	M100	chunk	96	60	30	352.2	NA	NA	NA	NA	NA	NA	NA	NA	NA	NA	NA	NA	NA	NA	graphitic_quartzite	NA	NA	NA	NA
M100-282	100.009	100.808	100.366	M100	flake	32	24	5	3.4	NA	NA	NA	NA	NA	NA	NA	NA	NA	NA	NA	NA	NA	NA	indet._chert	NA	NA	NA	NA
M100-283	100.416	100.795	100.353	M100	blade	10	24	8	2.4	NA	NA	NA	NA	NA	NA	NA	NA	NA	NA	NA	NA	NA	NA	poieni-pietroasa_fault_chert	BanF-026	Su-113	multiple_items_>_060	NA
M100-284	100.476	100.926	100.35	M100	blade	24.57	16.88	2.05	1.1	fragment_prox.	latero-sequential	blade	management_blades	NA	no	NA	NA	0%	no_cortex	no	indeterminate	indeterminate	partially_burned	non-local_(?)_fault_cherts	NLFCh-02 (“Black flint”)	NA	multiple_items_>_080	X
M100-285	100.508	100.687	100.358	M100	blade	20	10	2	0.4	NA	NA	NA	NA	NA	NA	NA	NA	NA	NA	NA	NA	NA	partially_burned	local_shear_zone_related_cherts	NA	NA	NA	NA
M100-286	100.619	100.63	100.365	M100	flake	16	10	4	0.7	NA	NA	NA	NA	NA	NA	NA	NA	NA	NA	NA	NA	NA	NA	poieni-pietroasa_fault_chert	BanF-056	Su-056	multiple_items_>_050	NA
M100-287	100.646	100.597	100.377	M100	chunk	31	9	4	1	NA	NA	NA	NA	NA	NA	NA	NA	NA	NA	NA	NA	NA	burned	local_shear_zone_related_cherts	NA	NA	NA	NA
M100-288	NA	NA	NA	M100	chunk	22	15	6	2.4	NA	NA	NA	NA	NA	NA	NA	NA	NA	NA	NA	NA	NA	burned	local_shear_zone_related_cherts	NA	NA	NA	NA
M100-289	100.122	100.501	100.345	M100	blade	37	33	14	13.6	NA	NA	NA	NA	NA	NA	NA	NA	NA	NA	NA	NA	NA	burned	local_shear_zone_related_cherts	NA	NA	NA	NA
M100-290	100.586	100.662	100.357	M100	flake	22.17	44.06	4.76	5.6	complete	retouched flake	flake	management_flakes	NA	NA	NA	NA	0%	no_cortex	no	plain	diffused	NA	poieni-pietroasa_fault_chert	BanF-054	Su-098	multiple_items_>_020	X
M100-291	100.217	100.606	100.33	M100	chunk	18	13	3	0.6	NA	NA	NA	NA	NA	NA	NA	NA	NA	NA	NA	NA	NA	burned	local_shear_zone_related_cherts	NA	NA	NA	NA
M100-292	100.211	100.831	100.335	M100	chunk	17	15	4	1.3	NA	NA	NA	NA	NA	NA	NA	NA	NA	NA	NA	NA	NA	NA	other_metamorphic_rocks	NA	NA	NA	NA
M100-293	100.483	100.823	100.329	M100	flake	12	7	1	<0.1	NA	NA	NA	NA	NA	NA	NA	NA	NA	NA	NA	NA	NA	burned	local_shear_zone_related_cherts	NA	NA	NA	NA
M100-294	100.465	100.747	100.336	M100	bladelet	15	9	2	0.2	NA	NA	NA	NA	NA	NA	NA	NA	NA	NA	NA	NA	NA	burned	local_shear_zone_related_cherts	NA	NA	NA	NA
M100-295	100.795	100.44	100.37	M100	bladelet	13	9	3	0.4	NA	NA	NA	NA	NA	NA	NA	NA	NA	NA	NA	NA	NA	burned	local_shear_zone_related_cherts	NA	NA	NA	NA
M100-296	100.109	100.799	100.336	M100	chunk	28	22	8	4.3	NA	NA	NA	NA	NA	NA	NA	NA	NA	NA	NA	NA	NA	NA	poieni-pietroasa_fault_chert	BanF-005	Su-005	multiple_items_>_030	NA
M100-297	100.04	100.622	100.327	M100	bladelet	17	9	4	0.5	NA	NA	NA	NA	NA	NA	NA	NA	NA	NA	NA	NA	NA	NA	poieni-pietroasa_fault_chert	NA	NA	NA	NA
M100-298	100.495	100.577	100.31	M100	flake	27	21	3	1.1	NA	NA	NA	NA	NA	NA	NA	NA	NA	NA	NA	NA	NA	NA	poieni-pietroasa_fault_chert	BanF-072	Su-107	multiple_items_>_040	NA
M100-299	100.496	100.464	100.327	M100	blade	21	16	2	1.1	NA	NA	NA	NA	NA	NA	NA	NA	NA	NA	NA	NA	NA	NA	poieni-pietroasa_fault_chert	BanF-050	Su-050	multiple_items_>_110	NA
M100-300	100.268	100.672	100.288	M100	blade	36.7	20.4	7.75	6.2	mes+dist	negative hinged on the ridge	blade	management_blades	NA	no	NA	straight	0%	no_cortex	no	no_butt	no_bulb	partially_burned	local_shear_zone_related_cherts	NA	NA	NA	X
M100-301	100.082	100.298	100.311	M100	blade	19	20	4	1.7	NA	NA	NA	NA	NA	NA	NA	NA	NA	NA	NA	NA	NA	burned	local_shear_zone_related_cherts	NA	NA	NA	NA
M101-000A	NA	NA	NA	M101	ceramic	NA	NA	NA	NA	NA	NA	NA	NA	NA	NA	NA	NA	NA	NA	NA	NA	NA	not_applicable	NA	NA	NA	NA	NA
M101-000A	NA	NA	NA	M101	ceramic	NA	NA	NA	NA	NA	NA	NA	NA	NA	NA	NA	NA	NA	NA	NA	NA	NA	not_applicable	NA	NA	NA	NA	NA
M101-000B	NA	NA	NA	M101	ceramic	NA	NA	NA	NA	NA	NA	NA	NA	NA	NA	NA	NA	NA	NA	NA	NA	NA	not_applicable	NA	NA	NA	NA	NA
M101-000B	NA	NA	NA	M101	ceramic	NA	NA	NA	NA	NA	NA	NA	NA	NA	NA	NA	NA	NA	NA	NA	NA	NA	not_applicable	NA	NA	NA	NA	NA
M101-001	NA	NA	NA	M101	blade	17	13	5	10	NA	NA	NA	NA	NA	NA	NA	NA	NA	NA	NA	NA	NA	burned	diagenetic_cherts_and_siliceous_mudstones/marlstones	NA	NA	NA	NA
M101-002	NA	NA	NA	M101	chunk	26	20	10	7.2	NA	NA	NA	NA	NA	NA	NA	NA	NA	NA	NA	NA	NA	NA	other_metamorphic_rocks	NA	NA	NA	NA
M101-003	NA	NA	NA	M101	flake	17	26	4	1.5	NA	NA	NA	NA	NA	NA	NA	NA	NA	NA	NA	NA	NA	NA	poieni-pietroasa_fault_chert	NA	NA	NA	NA
M101-004	NA	NA	NA	M101	core_trimming_element	22	33	5	2.4	NA	NA	NA	NA	NA	NA	NA	NA	NA	NA	NA	NA	NA	NA	non-skeletal_cherts	NSDgCh-05	NA	multiple_items_<_005	NA
M101-005	NA	NA	NA	M101	chunk	21	23	14	6.3	NA	NA	NA	NA	NA	NA	NA	NA	NA	NA	NA	NA	NA	NA	poieni-pietroasa_fault_chert	BanF-061	Su-061	multiple_items_>_090	NA
M101-006	100.868	101.645	100.75	M101	core_trimming_element	47	14	10	5.1	NA	NA	NA	NA	NA	NA	NA	NA	NA	NA	NA	NA	NA	NA	poieni-pietroasa_fault_chert	MAN indet.	NA	not_applicable	NA
M101-007	100.977	101.598	100.75	M101	chunk	29	14	9	2.8	NA	NA	NA	NA	NA	NA	NA	NA	NA	NA	NA	NA	NA	NA	poieni-pietroasa_fault_chert	NA	NA	NA	NA
M101-008	100.732	101.596	100.733	M101	flake	19	14	1	0.5	NA	NA	NA	NA	NA	NA	NA	NA	NA	NA	NA	NA	NA	NA	bioclastic_cherts	BDgCh-03	NA	multiple_items_>_020	NA
M101-009	NA	NA	NA	M101	chunk	7	4	1	<0.1	NA	NA	NA	NA	NA	NA	NA	NA	NA	NA	NA	NA	NA	burned	local_shear_zone_related_cherts	NA	NA	NA	NA
M101-010	NA	NA	NA	M101	chunk	7	5	1	<0.1	NA	NA	NA	NA	NA	NA	NA	NA	NA	NA	NA	NA	NA	NA	poieni-pietroasa_fault_chert	NA	NA	NA	NA
M101-011	100.612	101.234	100.729	M101	flake	32	24	11	7.3	NA	NA	NA	NA	NA	NA	NA	NA	NA	NA	NA	NA	NA	NA	bioclastic_cherts	BDgCh-01	NA	multiple_items_>_010	NA
M101-012	100.463	101.939	100.693	M101	bladelet	14	8	3	0.2	NA	NA	NA	NA	NA	NA	NA	NA	NA	NA	NA	NA	NA	NA	very_fine-grained_diagenetic_cherts	VfgDgCh-03	NA	multiple_items_>_010	NA
M101-013	100.361	101.592	100.686	M101	flake	25	11	4	0.9	NA	NA	NA	NA	NA	NA	NA	NA	NA	NA	NA	NA	NA	NA	poieni-pietroasa_fault_chert	NA	NA	NA	NA
M101-014	100.056	101.758	100.724	M101	chunk	63	56	29	98.6	NA	NA	NA	NA	NA	NA	NA	NA	NA	NA	NA	NA	NA	burned	quartzite	BurnedQt-02	NA	multiple_items_<_005	NA
M101-015	100.212	101.073	100.709	M101	chunk	14	22	8	2.1	NA	NA	NA	NA	NA	NA	NA	NA	NA	NA	NA	NA	NA	NA	ductile_shear_zone_related_cherts	DucCh-01	NA	multiple_items_>_050	NA
M101-016	100.962	101.222	100.699	M101	bladelet	16	7	2	0.2	NA	NA	NA	NA	NA	NA	NA	NA	NA	NA	NA	NA	NA	NA	poieni-pietroasa_fault_chert	NA	NA	NA	NA
M101-017	100.591	101.394	100.692	M101	chunk	9	11	3	0.3	NA	NA	NA	NA	NA	NA	NA	NA	NA	NA	NA	NA	NA	NA	bioclastic_cherts	BDgCh-04	NA	multiple_items_>_050	NA
M101-018	100.835	101.76	100.702	M101	bladelet	13	8	2	0.2	NA	NA	NA	NA	NA	NA	NA	NA	NA	NA	NA	NA	NA	NA	poieni-pietroasa_fault_chert	BanF-031	Su-031	multiple_items_>_010	NA
M101-019	100.703	101.499	100.697	M101	flake	41	22	10	9.2	NA	NA	NA	NA	NA	NA	NA	NA	NA	NA	NA	NA	NA	NA	bioclastic_cherts	BDgCh-04	NA	multiple_items_>_050	NA
M101-020	100.228	104.039	100.606	M101	core	44	32	19	30.4	NA	NA	NA	NA	NA	NA	NA	NA	NA	NA	NA	NA	NA	NA	bioclastic_cherts	BDgCh-01	NA	multiple_items_>_010	NA
M101-021	NA	NA	NA	M101	bladelet	9	5	2	0.1	NA	NA	NA	NA	NA	NA	NA	NA	NA	NA	NA	NA	NA	NA	poieni-pietroasa_fault_chert	NA	NA	NA	NA
M101-022	100.026	101.202	100.697	M101	flake	20	21	7	2.5	NA	NA	NA	NA	NA	NA	NA	NA	NA	NA	NA	NA	NA	NA	poieni-pietroasa_fault_chert	NA	NA	NA	NA
M101-023	100.238	101.394	100.684	M101	chunk	16	14	4	0.7	NA	NA	NA	NA	NA	NA	NA	NA	NA	NA	NA	NA	NA	partially_burned	graphitic_quartzite	GraphQt-01	NA	multiple_items_>_005	NA
M101-024	100.131	101.238	100.692	M101	bladelet	15	6	3	0.2	NA	NA	NA	NA	NA	NA	NA	NA	NA	NA	NA	NA	NA	burned	diagenetic_cherts_and_siliceous_mudstones/marlstones	NA	NA	NA	NA
M101-025	100.376	101.41	100.693	M101	chunk	50	38	15	38.9	NA	NA	NA	NA	NA	NA	NA	NA	NA	NA	NA	NA	NA	NA	vein_quartz	NA	NA	NA	NA
M101-026	100.094	101.33	100.686	M101	flake	15	19	4	1.1	NA	NA	NA	NA	NA	NA	NA	NA	NA	NA	NA	NA	NA	NA	poieni-pietroasa_fault_chert	BanF-028	Su-100	multiple_items_>_030	NA
M101-027	100.191	101.136	100.691	M101	blade	18	16	3	1.3	NA	NA	NA	NA	NA	NA	NA	NA	NA	NA	NA	NA	NA	NA	non-skeletal_cherts	NSDgCh-04	NA	multiple_items_>_010	NA
M101-028	100.66	101.351	100.691	M101	chunk	28	11	6	1.1	NA	NA	NA	NA	NA	NA	NA	NA	NA	NA	NA	NA	NA	NA	very_fine-grained_diagenetic_cherts	VfgDgCh-06	NA	single_item_MAN	NA
M101-029	100.624	101.201	100.689	M101	chunk	13	11	3	0.3	NA	NA	NA	NA	NA	NA	NA	NA	NA	NA	NA	NA	NA	NA	poieni-pietroasa_fault_chert	NA	NA	NA	NA
M101-030	100.71	101.624	100.683	M101	blade	35	15	3	1.8	NA	NA	NA	NA	NA	NA	NA	NA	NA	NA	NA	NA	NA	NA	poieni-pietroasa_fault_chert	NA	NA	NA	NA
M101-031	100.835	101.849	100.672	M101	chunk	11	6	1	<0.1	NA	NA	NA	NA	NA	NA	NA	NA	NA	NA	NA	NA	NA	NA	indet._chert	NA	NA	NA	NA
M101-032	100.507	101.765	100.662	M101	chunk	10	12	2	0.2	NA	NA	NA	NA	NA	NA	NA	NA	NA	NA	NA	NA	NA	NA	poieni-pietroasa_fault_chert	NA	NA	NA	NA
M101-033	100.286	101.647	100.668	M101	chunk	16	11	4	0.6	NA	NA	NA	NA	NA	NA	NA	NA	NA	NA	NA	NA	NA	NA	poieni-pietroasa_fault_chert	BanF-049	Su-049	multiple_items_>_010	NA
M101-034A	100.298	101.647	100.666	M101	chunk	12	14	5	0.9	NA	NA	NA	NA	NA	NA	NA	NA	NA	NA	NA	NA	NA	NA	poieni-pietroasa_fault_chert	BanF-049	Su-049	multiple_items_>_010	NA
M101-034B	NA	NA	NA	M101	chunk	8	5	3	<0.1	NA	NA	NA	NA	NA	NA	NA	NA	NA	NA	NA	NA	NA	NA	poieni-pietroasa_fault_chert	NA	NA	NA	NA
M101-035	100.855	101.851	100.665	M101	blade	19	13	3	0.8	NA	NA	NA	NA	NA	NA	NA	NA	NA	NA	NA	NA	NA	NA	non-local_(?)_fault_cherts	NLFCh-01 (rusty-yellowish fault chert)	NA	multiple_items_>_030	NA
M101-036	NA	NA	NA	M101	bladelet	12	10	2	0.2	NA	NA	NA	NA	NA	NA	NA	NA	NA	NA	NA	NA	NA	burned	diagenetic_cherts_and_siliceous_mudstones/marlstones	NA	NA	NA	NA
M101-037	100.482	101.959	100.649	M101	flake	24	17	4	1	NA	NA	NA	NA	NA	NA	NA	NA	NA	NA	NA	NA	NA	NA	poieni-pietroasa_fault_chert	BanF-031	Su-031	multiple_items_>_010	NA
M101-038	100.31	101.863	100.656	M101	flake	27	20	5	1.9	NA	NA	NA	NA	NA	NA	NA	NA	NA	NA	NA	NA	NA	NA	poieni-pietroasa_fault_chert	BanF-007	Su-007	multiple_items_>_020	NA
M101-039	100.868	101.489	100.691	M101	unmodified_raw_material	113	39	16	110.3	NA	NA	NA	NA	NA	NA	NA	NA	NA	NA	NA	NA	NA	NA	other_metamorphic_rocks	NA	NA	NA	NA
M101-040	100.672	101.385	100.665	M101	chunk	17	12	2	0.4	NA	NA	NA	NA	NA	NA	NA	NA	NA	NA	NA	NA	NA	NA	bioclastic_cherts	BDgCh-12	NA	single_item_MAN	NA
M101-041	100.717	101.344	100.671	M101	blade	21	12	3	0.8	NA	NA	NA	NA	NA	NA	NA	NA	NA	NA	NA	NA	NA	NA	poieni-pietroasa_fault_chert	NA	NA	NA	NA
M101-042	100.742	101.549	100.659	M101	chunk	26	10	7	2	NA	NA	NA	NA	NA	NA	NA	NA	NA	NA	NA	NA	NA	NA	căldărilor_fault_chert	CalFch-02	NA	multiple_items_>_005	NA
M101-043	100.187	101.126	100.648	M101	chunk	27	14	9	2.6	NA	NA	NA	NA	NA	NA	NA	NA	NA	NA	NA	NA	NA	NA	căldărilor_fault_chert	CalFch-08	NA	multiple_items_<_005	NA
M101-044	NA	NA	NA	M101	chunk	7	5	1	<0.1	NA	NA	NA	NA	NA	NA	NA	NA	NA	NA	NA	NA	NA	NA	indet._chert	NA	NA	NA	NA
M101-045	100.255	101.874	100.64	M101	flake	11	17	3	0.5	NA	NA	NA	NA	NA	NA	NA	NA	NA	NA	NA	NA	NA	NA	poieni-pietroasa_fault_chert	BanF-071	Su-071	multiple_items_>_030	NA
M101-046	101.007	101.892	100.649	M101	flake	24.74	8.79	3.58	1	mes+dist	NA	bladelet	bladelet	NA	yes	NA	NA	0%	no_cortex	no	no_butt	no_bulb	NA	siliceous_mudstones/marlstones	SiliMud-05	NA	multiple_items_<_005	X
M101-047	100.986	101.94	100.651	M101	chunk	8	10	4	0.2	NA	NA	NA	NA	NA	NA	NA	NA	NA	NA	NA	NA	NA	NA	poieni-pietroasa_fault_chert	NA	NA	NA	NA
M101-048	NA	NA	NA	M101	chunk	5	6	1	<0.1	NA	NA	NA	NA	NA	NA	NA	NA	NA	NA	NA	NA	NA	NA	poieni-pietroasa_fault_chert	NA	NA	NA	NA
M101-049	100.857	101.989	100.649	M101	flake	24	18	4	1.5	NA	NA	NA	NA	NA	NA	NA	NA	NA	NA	NA	NA	NA	NA	poieni-pietroasa_fault_chert	NA	NA	NA	NA
M101-050	100.383	100.997	100.649	M101	flake	34	25	9	7.1	NA	NA	NA	NA	NA	NA	NA	NA	NA	NA	NA	NA	NA	NA	non-skeletal_cherts	NSDgCh-02	NA	multiple_items_<_005	NA
M101-051	100.166	101.613	100.629	M101	blade	11	13	5	0.7	NA	NA	NA	NA	NA	NA	NA	NA	NA	NA	NA	NA	NA	partially_burned	local_shear_zone_related_cherts	NA	NA	NA	NA
M101-052	NA	NA	NA	M101	chunk	5	5	1	<0.1	NA	NA	NA	NA	NA	NA	NA	NA	NA	NA	NA	NA	NA	burned	local_shear_zone_related_cherts	NA	NA	NA	NA
M101-053	100.157	101.604	100.599	M101	chunk	17	10	5	0.7	NA	NA	NA	NA	NA	NA	NA	NA	NA	NA	NA	NA	NA	NA	poieni-pietroasa_fault_chert	NA	NA	NA	NA
M101-054	100.239	101.562	100.585	M101	bladelet	14	13	2	0.6	NA	NA	NA	NA	NA	NA	NA	NA	NA	NA	NA	NA	NA	burned	local_shear_zone_related_cherts	NA	NA	NA	NA
M101-055	100.66	101.248	100.564	M101	chunk	14	13	3	0.3	NA	NA	NA	NA	NA	NA	NA	NA	NA	NA	NA	NA	NA	NA	poieni-pietroasa_fault_chert	BanF-045	Su-115	multiple_items_>_020	NA
M101-056	100.705	101.784	100.567	M101	bladelet	28.97	8.1	5.69	0.7	complete	negatives on external ridge	bladelet	management_bladelets	NA	no	0	straight	0%	no_cortex	no	linear	diffused	partially_burned	local_shear_zone_related_cherts	NA	NA	NA	X
M101-057	100.31	100.999	100.599	M101	chunk	14	10	5	0.5	NA	NA	NA	NA	NA	NA	NA	NA	NA	NA	NA	NA	NA	NA	poieni-pietroasa_fault_chert	NA	NA	NA	NA
M101-058	100.16	101.815	100.533	M101	chunk	18	13	3	0.5	NA	NA	NA	NA	NA	NA	NA	NA	NA	NA	NA	NA	NA	burned	local_shear_zone_related_cherts	NA	NA	NA	NA
M101-059	100.388	101.025	100.572	M101	chunk	10	6	4	0.2	NA	NA	NA	NA	NA	NA	NA	NA	NA	NA	NA	NA	NA	burned	local_shear_zone_related_cherts	NA	NA	NA	NA
M101-060	100.159	101.829	100.515	M101	chunk	22	16	7	1.7	NA	NA	NA	NA	NA	NA	NA	NA	NA	NA	NA	NA	NA	NA	poieni-pietroasa_fault_chert	NA	NA	NA	NA
M101-061	100.303	101.687	100.505	M101	chunk	15	6	2	0.1	NA	NA	NA	NA	NA	NA	NA	NA	NA	NA	NA	NA	NA	NA	poieni-pietroasa_fault_chert	NA	NA	NA	NA
M101-062	100.15	101.632	100.514	M101	blade	15	16	2	0.7	NA	NA	NA	NA	NA	NA	NA	NA	NA	NA	NA	NA	NA	NA	poieni-pietroasa_fault_chert	BanF-079	Su-079	multiple_items_<_005	NA
M101-063	100.528	101.016	100.54	M101	chunk	11	12	2	0.1	NA	NA	NA	NA	NA	NA	NA	NA	NA	NA	NA	NA	NA	NA	poieni-pietroasa_fault_chert	NA	NA	NA	NA
M101-064	100.045	101.625	100.511	M101	bladelet	14.34	6.98	1.75	0.3	prox+mes	NA	bladelet	bladelet	NA	yes	NA	indeterminate	0%	no_cortex	yes	linear	diffused	burned	local_shear_zone_related_cherts	NA	NA	NA	X
M101-065	100.763	104.01	100.398	M101	chunk	15	10	6	11	NA	NA	NA	NA	NA	NA	NA	NA	NA	NA	NA	NA	NA	burned	local_shear_zone_related_cherts	NA	NA	NA	NA
M101-066	100.188	101.763	100.504	M101	chunk	14	17	2	0.3	NA	NA	NA	NA	NA	NA	NA	NA	NA	NA	NA	NA	NA	NA	poieni-pietroasa_fault_chert	NA	NA	NA	NA
M101-067	100.792	101.176	100.538	M101	chunk	17	8	2	0.2	NA	NA	NA	NA	NA	NA	NA	NA	NA	NA	NA	NA	NA	burned	non-local_(?)_fault_cherts	NLFCh-02 (“Black flint”)	NA	multiple_items_>_080	NA
M101-068	NA	NA	NA	M101	chunk	6	5	1	<0.1	NA	NA	NA	NA	NA	NA	NA	NA	NA	NA	NA	NA	NA	burned	local_shear_zone_related_cherts	NA	NA	NA	NA
M101-069	100.346	101.753	100.487	M101	bladelet	18.19	7.35	2.03	0.3	prox+mes	bilateral-preferential	bladelet	bladelet	NA	yes	NA	NA	0%	no_cortex	no	punctiform	diffused	NA	poieni-pietroasa_fault_chert	BanF-045	Su-045	multiple_items_>_020	X
M101-070	100.382	101.656	100.501	M101	blade	29.42	29.31	5.66	6.1	fragment_prox.	NA	blade	blade	NA	no	NA	NA	0%	no_cortex	yes	plain	diffused	NA	poieni-pietroasa_fault_chert	BanF-044	Su-095	multiple_items_>_020	X
M101-071	100.151	101.648	100.493	M101	chunk	20	14	6	1.3	NA	NA	NA	NA	NA	NA	NA	NA	NA	NA	NA	NA	NA	burned	local_shear_zone_related_cherts	NA	NA	NA	NA
M101-072	100.234	101.659	100.489	M101	bladelet	20.08	11.08	3.34	0.8	mes+dist	NA	bladelet	bladelet	NA	no	NA	NA	0%	no_cortex	no	no_butt	no_bulb	burned	local_shear_zone_related_cherts	NA	NA	NA	X
M101-073	100.915	101.48	100.504	M101	flake	43.06	21.23	7.2	8.4	mes+dist	management of lateral and distal convexity	flake	management_flake	NA	NA	NA	NA	1-24%	distal	no	no_butt	no_bulb	NA	poieni-pietroasa_fault_chert	BanF-061	Su-061	multiple_items_>_090	X
M101-074	100.682	101.685	100.495	M101	core_trimming_element	48.52	26.69	6.51	8.5	complete	NA	blade	management_blades	NA	yes	NA	NA	0%	no_cortex	no	crushed	diffused	NA	poieni-pietroasa_fault_chert	BanF-049	Su-049	multiple_items_>_010	X
M101-075	100.241	101.71	100.481	M101	bladelet	36.91	9.84	3.31	1.2	complete	bladelet on external ridge	bladelet	bladelet	NA	no	NA	NA	0%	no_cortex	no	plain	diffused	NA	poieni-pietroasa_fault_chert	BanF-050	Su-093	multiple_items_>_110	X
M101-076	100.822	100.96	100.531	M101	chunk	30	24	5	2.6	NA	NA	NA	NA	NA	NA	NA	NA	NA	NA	NA	NA	NA	NA	poieni-pietroasa_fault_chert	BanF-061	Su-124	multiple_items_>_090	NA
M101-077	100.461	101.632	100.472	M101	chunk	19	7	5	0.4	NA	NA	NA	NA	NA	NA	NA	NA	NA	NA	NA	NA	NA	NA	poieni-pietroasa_fault_chert	BanF-022	Su-022	multiple_items_>_020	NA
M101-078	100.286	101.73	100.466	M101	flake	24	20	5	1.9	NA	NA	NA	NA	NA	NA	NA	NA	NA	NA	NA	NA	NA	NA	poieni-pietroasa_fault_chert	BanF-002	Su-002	multiple_items_>_030	NA
M101-079	100.105	101.647	100.474	M101	chunk	10	8	2	0.2	NA	NA	NA	NA	NA	NA	NA	NA	NA	NA	NA	NA	NA	NA	poieni-pietroasa_fault_chert	NA	NA	NA	NA
M101-080A	100.705	101.28	100.506	M101	chunk	18	12	8	1.2	NA	NA	NA	NA	NA	NA	NA	NA	NA	NA	NA	NA	NA	burned	local_shear_zone_related_cherts	NA	NA	NA	NA
M101-080B	NA	NA	NA	M101	bladelet	10	5	4	0.2	NA	NA	NA	NA	NA	NA	NA	NA	NA	NA	NA	NA	NA	NA	poieni-pietroasa_fault_chert	NA	NA	NA	NA
M101-081	100.713	101.842	100.493	M101	chunk	22.57	17.25	1.98	0.6	complete	NA	flake	management_flake	NA	NA	NA	NA	0%	no_cortex	no	linear	diffused	NA	non-local_(?)_fault_cherts	NLFCh-02 (“Black flint”)	NA	multiple_items_>_080	X
M101-082	100.545	101.466	100.486	M101	flake	37.5	25.11	6.54	7	complete	management of lateral convexity	flake	management_flake	NA	NA	NA	NA	1-24%	lateral_left	no	punctiform	diffused	burned	poieni-pietroasa_fault_chert	BanF-002	Su-002	multiple_items_>_030	X
M101-083	100.608	101.265	100.493	M101	flake	20	11	4	0.9	NA	NA	NA	NA	NA	NA	NA	NA	NA	NA	NA	NA	NA	NA	poieni-pietroasa_fault_chert	BanF-051	Su-104	multiple_items_>_040	NA
M101-084	100.54	100.897	100.422	M101	bladelet	16	16	3	0.2	NA	NA	NA	NA	NA	NA	NA	NA	NA	NA	NA	NA	NA	NA	poieni-pietroasa_fault_chert	NA	NA	NA	NA
M101-085	NA	NA	NA	M101	chunk	9	8	2	0.1	NA	NA	NA	NA	NA	NA	NA	NA	NA	NA	NA	NA	NA	NA	poieni-pietroasa_fault_chert	NA	NA	NA	NA
M101-086	100.403	101.525	100.473	M101	chunk	10	12	2	0.2	NA	NA	NA	NA	NA	NA	NA	NA	NA	NA	NA	NA	NA	burned	local_shear_zone_related_cherts	NA	NA	NA	NA
M101-087	100.89	101.744	100.48	M101	flake	35.82	36.51	13.76	17.2	complete	blade and bladelets negative coming from the left edge exploiting obliquely the ridge	flake	management_flake	NA	NA	NA	NA	1-24%	proximal	no	natural	with_autogenous_flaking	NA	poieni-pietroasa_fault_chert	BanF-054	Su-098	multiple_items_>_020	X
M101-088	100.176	101.174	100.497	M101	blade	29.33	28.24	4.72	4.4	fragment_mes.	NA	blade	blade	NA	yes	NA	NA	0%	no_cortex	no	no_butt	no_bulb	NA	poieni-pietroasa_fault_chert	BanF-006	Su-006	multiple_items_>_010	X
M101-089	100.092	101.217	100.508	M101	bladelet	27.44	4.45	3.36	0.5	mes+dist	previous burin spalls	bladelet	burin_spall	NA	yes	NA	NA	0%	no_cortex	no	no_butt	no_bulb	NA	poieni-pietroasa_fault_chert	BanF-050	Su-050	multiple_items_>_110	X
M101-090	100.136	101.296	100.5	M101	bladelet	23.6	11.85	1.76	0.6	prox+mes	NA	bladelet	bladelet	NA	no	NA	straight	0%	no_cortex	no	linear	diffused	burned	local_shear_zone_related_cherts	NA	NA	NA	X
M101-091	100.101	101.159	100.5	M101	bladelet	12	7	2	0.2	NA	NA	NA	NA	NA	NA	NA	NA	NA	NA	NA	NA	NA	burned	local_shear_zone_related_cherts	NA	NA	NA	NA
M101-092	100.175	101.412	100.479	M101	chunk	10	13	1	0.1	NA	NA	NA	NA	NA	NA	NA	NA	NA	NA	NA	NA	NA	burned	local_shear_zone_related_cherts	NA	NA	NA	NA
M101-093	100.25	101.378	100.479	M101	chunk	10	7	1	<0.1	NA	NA	NA	NA	NA	NA	NA	NA	NA	NA	NA	NA	NA	burned	local_shear_zone_related_cherts	NA	NA	NA	NA
M101-094	100.055	101.255	100.518	M101	blade	47.13	18.81	6.51	7.8	mes+dist	bladelet on external ridge	blade	management_blades	NA	yes	NA	twisted	0%	no_cortex	no	no_butt	no_bulb	NA	poieni-pietroasa_fault_chert	BanF-012	Su-012	multiple_items_>_010	X
M101-095	100.172	101.899	100.436	M101	chunk	40	28	13	13.7	NA	NA	NA	NA	NA	NA	NA	NA	NA	NA	NA	NA	NA	NA	poieni-pietroasa_fault_chert	BanF-028	Su-100	multiple_items_>_030	NA
M101-096	100.389	101.8	100.447	M101	flake	20	21	5	1.8	NA	NA	NA	NA	NA	NA	NA	NA	NA	NA	NA	NA	NA	NA	poieni-pietroasa_fault_chert	BanF-071	Su-071	multiple_items_>_030	NA
M101-097	100.125	101.764	100.448	M101	bladelet	19.6	13.18	2.79	0.8	prox+mes	NA	blade	blade	NA	no	NA	NA	0%	no_cortex	yes	crushed	diffused	NA	poieni-pietroasa_fault_chert	BanF-045	Su-112	multiple_items_>_020	X
M101-098	100.043	101.7	100.46	M101	blade	28.5	26.73	8.21	8.8	fragment_prox.	NA	blade	blade	NA	no	NA	straight	0%	no_cortex	yes	plain	diffused	NA	poieni-pietroasa_fault_chert	BanF-050	Su-050	multiple_items_>_110	X
M101-099	NA	NA	NA	M101	chunk	10	9	2	0.1	NA	NA	NA	NA	NA	NA	NA	NA	NA	NA	NA	NA	NA	partially_burned	local_shear_zone_related_cherts	NA	NA	NA	NA
M101-100	NA	NA	NA	M101	chunk	7	11	1	0.1	NA	NA	NA	NA	NA	NA	NA	NA	NA	NA	NA	NA	NA	NA	non-local_(?)_fault_cherts	NLFCh-02 (“Black flint”)	NA	multiple_items_>_080	NA
M101-101	NA	NA	NA	M101	chunk	7	6	2	0.1	NA	NA	NA	NA	NA	NA	NA	NA	NA	NA	NA	NA	NA	NA	poieni-pietroasa_fault_chert	NA	NA	NA	NA
M101-102	100.265	101.806	100.434	M101	bladelet	31.07	11.22	2.42	0.8	complete	latero-sequential	bladelet	bladelet	NA	yes	NA	NA	0%	no_cortex	no	plain	diffused	NA	non-local_(?)_fault_cherts	NLFCh-02 (“Black flint”)	NA	multiple_items_>_080	X
M101-103	100.296	101.698	100.441	M101	bladelet	16	13	4	0.6	NA	NA	NA	NA	NA	NA	NA	NA	NA	NA	NA	NA	NA	NA	poieni-pietroasa_fault_chert	NA	NA	NA	NA
M101-104	100.68	101.82	100.467	M101	bladelet	15.99	9.26	2.44	0.4	fragment_mes.	NA	bladelet	bladelet	NA	no	NA	NA	0%	no_cortex	no	no_butt	no_bulb	burned	local_shear_zone_related_cherts	NA	NA	NA	X
M101-105	100.738	101.515	100.474	M101	flake	18	24	4	1.5	NA	NA	NA	NA	NA	NA	NA	NA	NA	NA	NA	NA	NA	NA	poieni-pietroasa_fault_chert	BanF-005	Su-005	multiple_items_>_030	NA
M101-106	100.712	101.753	100.471	M101	bladelet	27.19	14.14	1.95	1	complete	latero-sequential	blade	blade	NA	no	NA	straight	0%	no_cortex	no	plain	diffused	NA	poieni-pietroasa_fault_chert	BanF-072	Su-133	multiple_items_>_040	X
M101-107	100.951	101.442	100.474	M101	chunk	21	16	10	1.9	NA	NA	NA	NA	NA	NA	NA	NA	NA	NA	NA	NA	NA	burned	local_shear_zone_related_cherts	NA	NA	NA	NA
M101-108	100.646	101.426	100.461	M101	bladelet	17.96	13.4	2.62	0.9	fragment_mes.	latero-sequential	blade	blade	NA	no	NA	NA	0%	no_cortex	no	no_butt	no_bulb	burned	local_shear_zone_related_cherts	NA	NA	NA	X
M101-109	100.508	101.363	100.474	M101	flake	14	17	4	0.6	NA	NA	NA	NA	NA	NA	NA	NA	NA	NA	NA	NA	NA	NA	poieni-pietroasa_fault_chert	BanF-051	Su-051	multiple_items_>_040	NA
M101-110	100.72	101.26	100.48	M101	bladelet	26.97	14.31	2.04	1.2	prox+mes	bilateral preferential	blade	blade	NA	no	NA	straight	0%	no_cortex	no	plain	diffused	NA	poieni-pietroasa_fault_chert	BanF-006	Su-006	multiple_items_>_010	X
M101-111	100.836	101.59	100.459	M101	bladelet	21.36	8.8	2.4	0.5	prox+mes	NA	bladelet	bladelet	NA	no	3.29	twisted	0%	no_cortex	yes	linear	diffused	burned	local_shear_zone_related_cherts	NA	NA	NA	X
M101-112	100.609	101.626	100.45	M101	chunk	17.19	10.79	2.83	0.8	mes+dist	latero-sequential	bladelet	bladelet	NA	no	NA	NA	0%	no_cortex	no	no_butt	no_bulb	NA	poieni-pietroasa_fault_chert	NA	NA	NA	X
M101-113	100.793	101.216	100.479	M101	chunk	19.12	12.28	7.18	1.4	fragment_dist.	NA	blade	blade	NA	yes	3.99	slightly_curved	0%	no_cortex	no	no_butt	no_bulb	NA	poieni-pietroasa_fault_chert	NA	NA	NA	X
M101-114	100.612	101.206	100.471	M101	bladelet	13.67	10.64	1.38	0.2	fragment_dist.	NA	bladelet	bladelet	NA	yes	NA	straight	0%	no_cortex	no	no_butt	no_bulb	burned	local_shear_zone_related_cherts	NA	NA	NA	X
M101-115	100.519	101.18	100.471	M101	blade	21.25	14.98	2.87	1.3	complete	removal of top part of flaking surface	flake	management_flake	NA	NA	NA	NA	0%	no_cortex	no	punctiform	diffused	burned	local_shear_zone_related_cherts	NA	NA	NA	X
M101-116	100.078	101.346	100.487	M101	flake	34.15	50.59	5.85	9.2	complete	NA	flake	tablet	NA	NA	NA	NA	0%	no_cortex	no	dihedral	pronounced	NA	poieni-pietroasa_fault_chert	BanF-022	Su-022	multiple_items_>_020	X
M101-117	100.038	101.218	100.487	M101	bladelet	17.2	5.01	3.42	0.3	mes+dist	NA	bladelet	burin_spall	NA	yes	NA	NA	0%	no_cortex	no	no_butt	no_bulb	NA	poieni-pietroasa_fault_chert	NA	NA	NA	X
M101-118	100.177	101.378	100.462	M101	flake	26	21	6	2.9	NA	NA	NA	NA	NA	NA	NA	NA	NA	NA	NA	NA	NA	NA	quartzite	Qt-03	NA	multiple_items_>_040	NA
M101-119	100.054	101.328	100.474	M101	flake	15	12	3	0.6	NA	NA	NA	NA	NA	NA	NA	NA	NA	NA	NA	NA	NA	NA	non-skeletal_cherts	NSDgCh-01	NA	multiple_items_>_020	NA
M101-120	NA	NA	NA	M101	bladelet	23.75	9.6	2.43	0.8	prox+mes	NA	bladelet	bladelet	NA	yes	NA	straight	0%	no_cortex	no	plain	diffused	NA	poieni-pietroasa_fault_chert	BanF-060	Su-060	multiple_items_>_080	X
M101-121	100.209	101.78	100.435	M101	bladelet	16	11	3	0.4	NA	NA	NA	NA	NA	NA	NA	NA	NA	NA	NA	NA	NA	NA	poieni-pietroasa_fault_chert	NA	NA	NA	NA
M101-122	100.191	101.864	100.423	M101	blade	17.05	23.7	3.49	2.1	fragment_mes.	latero-sequential	blade	blade	NA	no	NA	twisted	0%	no_cortex	no	no_butt	no_bulb	NA	poieni-pietroasa_fault_chert	BanF-026	Su-026	multiple_items_>_060	X
M101-123	100.546	101.007	100.482	M101	NA	NA	NA	NA	NA	NA	NA	NA	NA	NA	NA	NA	NA	NA	NA	NA	NA	NA	not_applicable	NA	NA	NA	NA	NA
M101-124	100.279	101.825	100.426	M101	blade	15.05	17.73	3.39	0.9	fragment_prox.	NA	blade	blade	NA	no	NA	twisted	0%	no_cortex	no	linear	diffused	NA	poieni-pietroasa_fault_chert	BanF-058	Su-058	multiple_items_>_060	X
M101-125	100.192	101.835	100.425	M101	NA	NA	NA	NA	NA	NA	NA	NA	NA	NA	NA	NA	NA	NA	NA	NA	NA	NA	not_applicable	NA	NA	NA	NA	NA
M101-126	100.156	101.61	100.437	M101	blade	24	16	3	1.3	NA	NA	NA	NA	NA	NA	NA	NA	NA	NA	NA	NA	NA	burned	local_shear_zone_related_cherts	NA	NA	NA	NA
M101-127	100.058	101.937	100.42	M101	flake	21	12	3	1	NA	NA	NA	NA	NA	NA	NA	NA	NA	NA	NA	NA	NA	burned	poieni-pietroasa_fault_chert	BanF-026	Su-026	multiple_items_>_060	NA
M101-128	100.052	101.877	100.421	M101	flake	23.79	21.95	3.77	2.5	complete	NA	flake	management_flake	NA	NA	NA	NA	0%	no_cortex	no	plain	pronounced	NA	poieni-pietroasa_fault_chert	BanF-070	Su-110	multiple_items_>_030	X
M101-129	100.046	101.722	100.434	M101	chunk	14	11	2	0.3	NA	NA	NA	NA	NA	NA	NA	NA	NA	NA	NA	NA	NA	NA	poieni-pietroasa_fault_chert	NA	NA	NA	NA
M101-130	100.847	101.371	100.461	M101	bladelet	28.73	13.07	4.17	1.6	prox+mes	bilateral preferential	blade	blade	NA	no	NA	NA	0%	no_cortex	no	punctiform	diffused	NA	poieni-pietroasa_fault_chert	BanF-022	Su-022	multiple_items_>_020	X
M101-131	100.483	101.325	100.449	M101	chunk	19	10	3	0.5	NA	NA	NA	NA	NA	NA	NA	NA	NA	NA	NA	NA	NA	burned	local_shear_zone_related_cherts	NA	NA	NA	NA
M101-132	NA	NA	NA	M101	chunk	16.67	8.11	2	<0.1	complete	NA	bladelet	bladelet	NA	NA	NA	NA	0%	no_cortex	no	plain	diffused	burned	local_shear_zone_related_cherts	NA	NA	NA	X
M101-133	100.31	101.748	100.433	M101	chunk	29	21	6	1.8	NA	NA	NA	NA	NA	NA	NA	NA	NA	NA	NA	NA	NA	NA	poieni-pietroasa_fault_chert	BanF-059	Su-059	multiple_items_<_005	NA
M101-134	100.643	101.852	100.442	M101	bladelet	12	10	2	0.3	NA	NA	NA	NA	NA	NA	NA	NA	NA	NA	NA	NA	NA	NA	poieni-pietroasa_fault_chert	NA	NA	NA	NA
M101-135	100.064	101.463	100.452	M101	bladelet	27.94	10.79	2.59	0.9	complete	latero-sequential	bladelet	bladelet	NA	no	NA	straight	0%	no_cortex	yes	plain	diffused	burned	local_shear_zone_related_cherts	NA	NA	NA	X
M101-136	100.023	101.526	100.457	M101	blade	30.95	32.16	4.73	5.5	prox+mes	NA	flake	management_flake	NA	NA	NA	NA	0%	no_cortex	no	linear	diffused	burned	local_shear_zone_related_cherts	NA	NA	NA	X
M101-137	100.365	101.401	100.45	M101	bladelet	25.35	16.46	3.46	1.6	fragment_prox.	NA	blade	blade	NA	no	NA	NA	0%	no_cortex	yes	plain	diffused	NA	non-skeletal_cherts	NSDgCh-01	NA	multiple_items_>_020	X
M101-138	100.288	101.374	100.448	M101	bladelet	17.3	4.96	3.01	0.2	mes+dist	NA	bladelet	burin_spall	NA	yes	NA	straight	0%	no_cortex	no	no_butt	no_bulb	burned	local_shear_zone_related_cherts	NA	NA	NA	X
M101-139	100.186	101.356	100.457	M101	chunk	8	14	4	0.4	NA	NA	NA	NA	NA	NA	NA	NA	NA	NA	NA	NA	NA	burned	local_shear_zone_related_cherts	NA	NA	NA	NA
M101-140	100.14	101.314	100.461	M101	bladelet	14.24	5.63	2.07	0.1	complete	NA	bladelet	bladelet	NA	no	0	twisted	0%	no_cortex	no	punctiform	diffused	NA	poieni-pietroasa_fault_chert	NA	NA	NA	X
M101-141	100.031	101.263	100.463	M101	chunk	15	14	4	0.8	NA	NA	NA	NA	NA	NA	NA	NA	NA	NA	NA	NA	NA	NA	poieni-pietroasa_fault_chert	NA	NA	NA	NA
M101-142	100.038	101.183	100.468	M101	blade	19.99	13.69	2.9	1.1	fragment_prox.	latero-sequential	blade	blade	NA	yes	NA	straight	0%	no_cortex	yes	plain	diffused	NA	poieni-pietroasa_fault_chert	BanF-017	Su-017	multiple_items_>_040	X
M101-143	100.743	101.536	100.449	M101	flake	32.77	39.94	5.43	8.5	complete	burin	flake	tablet	NA	NA	NA	NA	0%	no_cortex	no	facetted	with_autogenous_flaking	NA	poieni-pietroasa_fault_chert	BanF-061	Su-101	multiple_items_>_090	X
M101-144	100.781	101.522	100.455	M101	blade	17.88	11.3	1.88	0.6	prox+mes	NA	bladelet	management_bladelets	NA	no	NA	slightly_curved	0%	no_cortex	yes	plain	diffused	NA	poieni-pietroasa_fault_chert	BanF-056	Su-085	multiple_items_>_050	X
M101-145	100.811	101.527	100.451	M101	chunk	10	12	1	0.2	NA	NA	NA	NA	NA	NA	NA	NA	NA	NA	NA	NA	NA	NA	poieni-pietroasa_fault_chert	NA	NA	NA	NA
M101-146	NA	NA	NA	M101	chunk	8	6	2	<0.1	NA	NA	NA	NA	NA	NA	NA	NA	NA	NA	NA	NA	NA	NA	poieni-pietroasa_fault_chert	NA	NA	NA	NA
M101-147	NA	NA	NA	M101	chunk	8	5	2	0.1	NA	NA	NA	NA	NA	NA	NA	NA	NA	NA	NA	NA	NA	burned	local_shear_zone_related_cherts	NA	NA	NA	NA
M101-148	NA	NA	NA	M101	chunk	6	8	1	<0.1	NA	NA	NA	NA	NA	NA	NA	NA	NA	NA	NA	NA	NA	NA	indet._chert	NA	NA	NA	NA
M101-149	100.41	101.392	100.441	M101	bladelet	15	14	3	0.4	NA	NA	NA	NA	NA	NA	NA	NA	NA	NA	NA	NA	NA	NA	poieni-pietroasa_fault_chert	BanF-045	Su-045	multiple_items_>_020	NA
M101-150	100.305	101.307	100.443	M101	bladelet	24	12	2	0.5	NA	NA	NA	NA	NA	NA	NA	NA	NA	NA	NA	NA	NA	NA	poieni-pietroasa_fault_chert	NA	NA	NA	NA
M101-151	NA	NA	NA	M101	chunk	10	10	2	0.3	NA	NA	NA	NA	NA	NA	NA	NA	NA	NA	NA	NA	NA	burned	local_shear_zone_related_cherts	NA	NA	NA	NA
M101-152	NA	NA	NA	M101	chunk	12	7	1	0.1	NA	NA	NA	NA	NA	NA	NA	NA	NA	NA	NA	NA	NA	NA	poieni-pietroasa_fault_chert	NA	NA	NA	NA
M101-153	100.13	101.799	100.421	M101	bladelet	19.8	18.47	2.95	1.2	fragment_dist.	NA	blade	blade	NA	no	NA	NA	0%	no_cortex	no	no_butt	no_bulb	NA	poieni-pietroasa_fault_chert	BanF-061	Su-101	multiple_items_>_090	X
M101-154	100.275	101.773	100.414	M101	bladelet	8.54	10.9	2.57	0.4	fragment_mes.	NA	bladelet	bladelet	NA	yes	3.12	twisted	0%	no_cortex	no	no_butt	no_bulb	burned	local_shear_zone_related_cherts	NA	NA	NA	X
M101-155	100.293	101.658	100.421	M101	chunk	11	11	2	0.4	NA	NA	NA	NA	NA	NA	NA	NA	NA	NA	NA	NA	NA	NA	poieni-pietroasa_fault_chert	BanF-017	Su-017	multiple_items_>_040	NA
M101-156	100.367	101.77	100.415	M101	chunk	27	15	15	2.6	NA	NA	NA	NA	NA	NA	NA	NA	NA	NA	NA	NA	NA	NA	poieni-pietroasa_fault_chert	BanF-066	Su-066	multiple_items_>_010	NA
M101-157	100.426	101.805	100.406	M101	chunk	16	13	5	0.7	NA	NA	NA	NA	NA	NA	NA	NA	NA	NA	NA	NA	NA	burned	local_shear_zone_related_cherts	NA	NA	NA	NA
M101-158	100.447	101.854	100.408	M101	chunk	9	4	1	<0.1	NA	NA	NA	NA	NA	NA	NA	NA	NA	NA	NA	NA	NA	NA	non-local_(?)_fault_cherts	NLFCh-02 (“Black flint”)	NA	multiple_items_>_080	NA
M101-159	100.928	103.198	100.375	M101	flake	16	12	4	0.6	NA	NA	NA	NA	NA	NA	NA	NA	NA	NA	NA	NA	NA	burned	local_shear_zone_related_cherts	NA	NA	NA	NA
M101-160	100.751	100.976	100.464	M101	bladelet	11	6	2	0.1	NA	NA	NA	NA	NA	NA	NA	NA	NA	NA	NA	NA	NA	burned	local_shear_zone_related_cherts	NA	NA	NA	NA
M101-161	100.294	101.719	100.414	M101	blade	17.25	14.65	3.84	0.8	complete	NA	flake	management_flake	NA	NA	NA	NA	0%	no_cortex	yes	punctiform	diffused	NA	poieni-pietroasa_fault_chert	NA	NA	NA	X
M101-162	100.139	101.819	100.414	M101	bladelet	17.83	4.98	2.92	0.3	mes+dist	NA	bladelet	burin_spall	NA	yes	NA	NA	0%	no_cortex	no	no_butt	no_bulb	burned	local_shear_zone_related_cherts	NA	NA	NA	X
M101-163	NA	NA	NA	M101	bladelet	13.2	8.95	1.78	0.3	complete	latero-sequential	bladelet	bladelet	NA	no	NA	NA	0%	no_cortex	yes	plain	diffused	NA	poieni-pietroasa_fault_chert	NA	NA	NA	X
M101-164	100.101	101.772	100.42	M101	blade	28.09	13.47	3.05	1.8	fragment_mes.	NA	blade	blade	NA	no	NA	straight	0%	no_cortex	no	no_butt	no_bulb	NA	poieni-pietroasa_fault_chert	BanF-003	Su-003	multiple_items_>_060	X
M101-165	100.153	101.812	100.416	M101	bladelet	14.62	8.19	2.33	0.4	fragment_mes.	dufour bladelet	bladelet	full_débitage_bladelet	NA	NA	NA	NA	NA	NA	NA	NA	NA	NA	poieni-pietroasa_fault_chert	BanF-075	Su-075	multiple_items_>_010	X
M101-166	100.364	101.496	100.427	M101	bladelet	15	8	3	0.4	NA	NA	NA	NA	NA	NA	NA	NA	NA	NA	NA	NA	NA	NA	poieni-pietroasa_fault_chert	BanF-050	Su-050	multiple_items_>_110	NA
M101-167	100.42	101.601	100.409	M101	flake	32	31	9	6.6	NA	NA	NA	NA	NA	NA	NA	NA	NA	NA	NA	NA	NA	NA	poieni-pietroasa_fault_chert	BanF-068	Su-068	multiple_items_>_030	NA
M101-168	100.979	101.331	100.434	M101	flake	14.93	22	6.13	2	fragment_prox.	NA	blade	blade	NA	no	NA	NA	0%	no_cortex	yes	plain	diffused	NA	poieni-pietroasa_fault_chert	NA	NA	NA	X
M101-169	100.99	101.29	100.438	M101	blade	15.56	17.86	3.58	1.1	fragment_prox.	NA	blade	blade	NA	no	0	twisted	0%	no_cortex	yes	linear	diffused	NA	poieni-pietroasa_fault_chert	BanF-008	Su-008	multiple_items_>_010	X
M101-170	100.74	101.362	100.445	M101	chunk	24	20	14	3.4	NA	NA	NA	NA	NA	NA	NA	NA	NA	NA	NA	NA	NA	burned	local_shear_zone_related_cherts	NA	NA	NA	NA
M101-171	100.735	101.327	100.447	M101	blade	18.66	16.38	3.23	1.2	fragment_prox.	NA	blade	blade	NA	yes	12.09	very_curved	0%	no_cortex	no	punctiform	diffused	NA	poieni-pietroasa_fault_chert	BanF-001	Su-102	multiple_items_>_080	X
M101-172	100.646	101.264	100.443	M101	bladelet	12	5	2	0.1	NA	NA	NA	NA	NA	NA	NA	NA	NA	NA	NA	NA	NA	NA	very_fine-grained_diagenetic_cherts	VfgDgCh-21	NA	multiple_items_>_005	NA
M101-173	NA	NA	NA	M101	bladelet	14.36	6.02	1.2	0.2	mes+dist	NA	bladelet	bladelet	NA	yes	NA	NA	0%	no_cortex	no	no_butt	no_bulb	NA	poieni-pietroasa_fault_chert	NA	NA	NA	X
M101-174	NA	NA	NA	M101	flake	12	14	2	0.2	NA	NA	NA	NA	NA	NA	NA	NA	NA	NA	NA	NA	NA	partially_burned	local_shear_zone_related_cherts	NA	NA	NA	NA
M101-175	NA	NA	NA	M101	bladelet	14	8	2	0.1	NA	NA	NA	NA	NA	NA	NA	NA	NA	NA	NA	NA	NA	NA	poieni-pietroasa_fault_chert	NA	NA	NA	NA
M101-176	100.079	101.892	100.407	M101	chunk	19	13	2	0.4	NA	NA	NA	NA	NA	NA	NA	NA	NA	NA	NA	NA	NA	NA	poieni-pietroasa_fault_chert	NA	NA	NA	NA
M101-177	100.115	101.841	100.404	M101	flake	20	9	3	0.7	NA	NA	NA	NA	NA	NA	NA	NA	NA	NA	NA	NA	NA	NA	poieni-pietroasa_fault_chert	NA	NA	NA	NA
M101-178	100.079	101.765	100.415	M101	flake	18	12	2	0.3	NA	NA	NA	NA	NA	NA	NA	NA	NA	NA	NA	NA	NA	NA	poieni-pietroasa_fault_chert	NA	NA	NA	NA
M101-179	100.129	101.785	100.408	M101	flake	16	15	2	0.4	NA	NA	NA	NA	NA	NA	NA	NA	NA	NA	NA	NA	NA	NA	poieni-pietroasa_fault_chert	NA	NA	NA	NA
M101-180	NA	NA	NA	M101	flake	26.2	34.59	5.48	10.3	complete	NA	flake	management_flake	NA	NA	NA	NA	1-24%	lateral_left	no	removed	removed	partially_burned	poieni-pietroasa_fault_chert	BanF-013	Su-122	multiple_items_>_060	X
M101-181	100.229	101.628	100.41	M101	chunk	17.24	11.06	5.65	0.8	fragment_dist.	central crest	bladelet	management_bladelets	NA	no	NA	straight	0%	no_cortex	no	no_butt	no_bulb	NA	poieni-pietroasa_fault_chert	BanF-050	Su-050	multiple_items_>_110	X
M101-182	100.23	101.034	100.462	M101	blade	11.06	5.12	1.52	0.2	mes+dist	bilateral preferential	bladelet	bladelet	NA	no	NA	NA	0%	no_cortex	no	no_butt	no_bulb	NA	poieni-pietroasa_fault_chert	NA	NA	NA	X
M101-183	100.428	101.416	100.421	M101	flake	33	27	7	5.1	NA	NA	NA	NA	NA	NA	NA	NA	NA	NA	NA	NA	NA	NA	non-local_(?)_fault_cherts	NLFCh-02 (“Black flint”)	NA	multiple_items_>_080	NA
M101-184	100.272	101.473	100.418	M101	blade	20	16	3	0.9	NA	NA	NA	NA	NA	NA	NA	NA	NA	NA	NA	NA	NA	burned	local_shear_zone_related_cherts	NA	NA	NA	NA
M101-185	100.265	101.47	100.417	M101	bladelet	23.81	10.06	1.77	0.8	complete	latero-sequential	bladelet	bladelet	NA	yes	NA	straight	0%	no_cortex	no	plain	pronounced	NA	poieni-pietroasa_fault_chert	BanF-024	Su-024	multiple_items_>_060	X
M101-186	NA	NA	NA	M101	NA	NA	NA	NA	NA	NA	NA	NA	NA	NA	NA	NA	NA	NA	NA	NA	NA	NA	not_applicable	NA	NA	NA	NA	NA
M101-187	100.612	101.91	100.415	M101	flake	22	21	6	2.4	NA	NA	NA	NA	NA	NA	NA	NA	NA	NA	NA	NA	NA	burned	local_shear_zone_related_cherts	NA	NA	NA	NA
M101-188	100.094	101.797	100.408	M101	bladelet	20.84	6.77	5.99	1.3	prox+mes	NA	bladelet	burin_spall	NA	yes	0	straight	0%	no_cortex	no	plain	diffused	burned	local_shear_zone_related_cherts	NA	NA	NA	X
M101-189	100.175	101.709	100.405	M101	bladelet	17	7	2	0.2	NA	NA	NA	NA	NA	NA	NA	NA	NA	NA	NA	NA	NA	NA	poieni-pietroasa_fault_chert	BanF-082	Su-123	multiple_items_>_020	NA
M101-190	NA	NA	NA	M101	bladelet	7	8	2	<0.1	NA	NA	NA	NA	NA	NA	NA	NA	NA	NA	NA	NA	NA	burned	local_shear_zone_related_cherts	NA	NA	NA	NA
M101-191	NA	NA	NA	M101	bladelet	13	6	2	0.1	NA	NA	NA	NA	NA	NA	NA	NA	NA	NA	NA	NA	NA	burned	local_shear_zone_related_cherts	NA	NA	NA	NA
M101-192	100.3	101.267	100.443	M101	chunk	16	8	5	0.4	NA	NA	NA	NA	NA	NA	NA	NA	NA	NA	NA	NA	NA	NA	poieni-pietroasa_fault_chert	NA	NA	NA	NA
M101-193	100.12	101.32	100.448	M101	flake	15	13	3	0.6	NA	NA	NA	NA	NA	NA	NA	NA	NA	NA	NA	NA	NA	NA	poieni-pietroasa_fault_chert	BanF-056	Su-085	multiple_items_>_050	NA
M101-194	NA	NA	NA	M101	bladelet	5.8	7.55	1.89	0.1	fragment_prox.	NA	bladelet	bladelet	NA	no	0	twisted	0%	no_cortex	no	linear	diffused	burned	local_shear_zone_related_cherts	NA	NA	NA	X
M101-195	100.624	101.776	100.41	M101	blade	20.28	16.19	2.64	0.8	complete	NA	flake	management_flake	NA	NA	NA	NA	0	no_cortex	no	linear	diffused	NA	non-local_(?)_fault_cherts	NLFCh-02 (“Black flint”)	NA	multiple_items_>_080	X
M101-196	NA	NA	NA	M101	flake	12	10	3	0.5	NA	NA	NA	NA	NA	NA	NA	NA	NA	NA	NA	NA	NA	NA	poieni-pietroasa_fault_chert	NA	NA	NA	NA
M101-197	100.811	101.185	100.441	M101	flake	23	21	10	3.3	NA	NA	NA	NA	NA	NA	NA	NA	NA	NA	NA	NA	NA	NA	poieni-pietroasa_fault_chert	BanF-063	Su-120	multiple_items_>_040	NA
M101-198	100.495	101.052	100.45	M101	bladelet	12.75	8.81	2.57	0.3	prox+mes	NA	bladelet	bladelet	NA	no	NA	NA	0%	no_cortex	yes	linear	diffused	NA	poieni-pietroasa_fault_chert	NA	NA	NA	X
M101-199	NA	NA	NA	M101	chunk	13	8	3	0.2	NA	NA	NA	NA	NA	NA	NA	NA	NA	NA	NA	NA	NA	burned	local_shear_zone_related_cherts	NA	NA	NA	NA
M101-200	NA	NA	NA	M101	bladelet	13	8	2	0.1	NA	NA	NA	NA	NA	NA	NA	NA	NA	NA	NA	NA	NA	partially_burned	local_shear_zone_related_cherts	NA	NA	NA	NA
M101-201	100.252	101.561	100.408	M101	flake	31.7	12.39	4.79	1.6	mes+dist	NA	blade	management_blades	NA	no	NA	NA	1-24%	lateral_left	no	no_butt	no_bulb	NA	poieni-pietroasa_fault_chert	BanF-025	Su-103	multiple_items_>_030	X
M101-202	100.174	101.817	100.398	M101	blade	17	16	3	0.7	NA	NA	NA	NA	NA	NA	NA	NA	NA	NA	NA	NA	NA	NA	poieni-pietroasa_fault_chert	NA	NA	NA	NA
M101-203	100.452	101.696	100.39	M101	bladelet	17	6	4	0.4	NA	NA	NA	NA	NA	NA	NA	NA	NA	NA	NA	NA	NA	burned	local_shear_zone_related_cherts	NA	NA	NA	NA
M101-204	100.157	101.769	100.396	M101	bladelet	19.07	10.25	2.03	0.5	prox+mes	bilateral preferential	bladelet	management_bladelets	NA	yes	NA	NA	0%	no_cortex	yes	plain	diffused	NA	poieni-pietroasa_fault_chert	NA	NA	NA	X
M101-205	100.19	101.528	100.397	M101	blade	16.06	13.67	2.16	0.5	fragment_mes.	NA	blade	blade	NA	yes	NA	straight	0%	no_cortex	no	no_butt	no_bulb	NA	poieni-pietroasa_fault_chert	BanF-022	Su-022	multiple_items_>_020	X
M101-206	100.148	101.788	100.386	M101	flake	16	11	2	0.3	NA	NA	NA	NA	NA	NA	NA	NA	NA	NA	NA	NA	NA	NA	poieni-pietroasa_fault_chert	NA	NA	NA	NA
M101-207	100.201	101.511	100.398	M101	bladelet	17	11	3	0.5	NA	NA	NA	NA	NA	NA	NA	NA	NA	NA	NA	NA	NA	burned	local_shear_zone_related_cherts	NA	NA	NA	NA
M101-208	100.967	101.314	100.427	M101	flake	22	15	4	1	NA	NA	NA	NA	NA	NA	NA	NA	NA	NA	NA	NA	NA	NA	poieni-pietroasa_fault_chert	BanF-050	Su-050	multiple_items_>_110	NA
M101-209	100.942	101.327	100.427	M101	bladelet	22.86	8.07	1.69	0.5	mes+dist	NA	bladelet	bladelet	NA	yes	NA	NA	0%	no_cortex	no	no_butt	no_bulb	NA	poieni-pietroasa_fault_chert	BanF-075	Su-075	multiple_items_>_010	X
M101-210	100.828	101.371	100.43	M101	blade	22.13	21.84	4.56	2.6	fragment_mes.	NA	blade	blade	NA	yes	NA	NA	0%	no_cortex	no	no_butt	no_bulb	NA	poieni-pietroasa_fault_chert	BanF-004	Su-089	multiple_items_>_020	X
M101-211	100.299	104.49	100.338	M101	flake	35	23	9	4.1	NA	NA	NA	NA	NA	NA	NA	NA	NA	NA	NA	NA	NA	partially_burned	poieni-pietroasa_fault_chert	BanF-060	Su-060	multiple_items_>_080	NA
M101-212	NA	NA	NA	M101	chunk	27	26	7	3.8	NA	NA	NA	NA	NA	NA	NA	NA	NA	NA	NA	NA	NA	NA	poieni-pietroasa_fault_chert	BanF-018	Su-018	multiple_items_>_020	NA
M101-213	100.568	101.782	100.397	M101	chunk	17	9	4	0.4	NA	NA	NA	NA	NA	NA	NA	NA	NA	NA	NA	NA	NA	NA	poieni-pietroasa_fault_chert	NA	NA	NA	NA
M101-214	100.566	101.889	100.403	M101	chunk	29	23	12	7.5	NA	NA	NA	NA	NA	NA	NA	NA	NA	NA	NA	NA	NA	NA	poieni-pietroasa_fault_chert	BanF-004	Su-004	multiple_items_>_020	NA
M101-215	100.658	101.485	100.434	M101	flake	28.29	31.15	9.41	12.2	prox+mes	NA	flake	tablet	NA	NA	NA	NA	0%	no_cortex	yes	plain	pronounced	NA	poieni-pietroasa_fault_chert	BanF-072	Su-072	multiple_items_>_040	X
M101-216	NA	NA	NA	M101	chunk	11	9	3	0.3	NA	NA	NA	NA	NA	NA	NA	NA	NA	NA	NA	NA	NA	partially_burned	local_shear_zone_related_cherts	NA	NA	NA	NA
M101-217	100.936	100.059	100.432	M101	bladelet	26	13	3	0.7	NA	NA	NA	NA	NA	NA	NA	NA	NA	NA	NA	NA	NA	burned	local_shear_zone_related_cherts	NA	NA	NA	NA
M101-218	100.434	101.428	100.41	M101	chunk	18.18	9.46	1.48	0.3	prox+mes	NA	bladelet	bladelet	NA	no	NA	straight	0%	no_cortex	no	punctiform	diffused	NA	poieni-pietroasa_fault_chert	NA	NA	NA	X
M101-219	100.33	101.49	100.402	M101	bladelet	13.41	8.82	1.77	0.3	complete	NA	bladelet	management_bladelets	NA	yes	NA	NA	0%	no_cortex	no	punctiform	diffused	partially_burned	local_shear_zone_related_cherts	NA	NA	NA	X
M101-220	100.16	101.494	100.416	M101	flake	8	22	4	1	NA	NA	NA	NA	NA	NA	NA	NA	NA	NA	NA	NA	NA	NA	poieni-pietroasa_fault_chert	BanF-005	Su-005	multiple_items_>_030	NA
M101-221	100.377	101.396	100.411	M101	chunk	15	19	7	1.2	NA	NA	NA	NA	NA	NA	NA	NA	NA	NA	NA	NA	NA	burned	local_shear_zone_related_cherts	NA	NA	NA	NA
M101-222	100.68	101.82	100.467	M101	bladelet	18.85	10.84	1.8	0.4	prox+mes	NA	bladelet	bladelet	NA	no	11.94	very_curved	0%	no_cortex	no	linear	diffused	NA	poieni-pietroasa_fault_chert	NA	NA	NA	X
M101-223	100.058	101.305	100.438	M101	bladelet	19	7	4	0.5	NA	NA	NA	NA	NA	NA	NA	NA	NA	NA	NA	NA	NA	NA	poieni-pietroasa_fault_chert	BanF-082	Su-082	multiple_items_>_020	NA
M101-224	100.058	101.192	100.452	M101	chunk	16	9	5	0.4	NA	NA	NA	NA	NA	NA	NA	NA	NA	NA	NA	NA	NA	burned	local_shear_zone_related_cherts	NA	NA	NA	NA
M101-225	100.068	101.098	100.453	M101	flake	28.07	27.46	5.62	4.9	complete	NA	flake	management_flake	NA	NA	NA	NA	0%	no_cortex	yes	plain	diffused	burned	local_shear_zone_related_cherts	NA	NA	NA	X
M101-226	100.068	101.069	100.452	M101	flake	25	30	4	3	NA	NA	NA	NA	NA	NA	NA	NA	NA	NA	NA	NA	NA	burned	local_shear_zone_related_cherts	NA	NA	NA	NA
M101-227	100.024	100.999	100.458	M101	blade	16	8	2	0.2	NA	NA	NA	NA	NA	NA	NA	NA	NA	NA	NA	NA	NA	NA	poieni-pietroasa_fault_chert	BanF-024	Su-024	multiple_items_>_060	NA
M101-228	100.144	100.993	100.449	M101	bladelet	18	10	2	0.4	NA	NA	NA	NA	NA	NA	NA	NA	NA	NA	NA	NA	NA	NA	poieni-pietroasa_fault_chert	BanF-012	Su-012	multiple_items_>_010	NA
M101-229	100.336	101.175	100.44	M101	bladelet	16	4	3	0.2	NA	NA	NA	NA	NA	NA	NA	NA	NA	NA	NA	NA	NA	NA	poieni-pietroasa_fault_chert	NA	NA	NA	NA
M101-230	100.203	101.125	100.444	M101	flake	24.42	21.44	2.5	1.5	complete	NA	flake	non-cortical_flake	NA	NA	NA	NA	0%	no_cortex	yes	plain	diffused	partially_burned	local_shear_zone_related_cherts	NA	NA	NA	X
M101-231	100.426	101.002	100.446	M101	flake	35	25	6	3.5	NA	NA	NA	NA	NA	NA	NA	NA	NA	NA	NA	NA	NA	burned	diagenetic_cherts_and_siliceous_mudstones/marlstones	BurnedDgCh-02	NA	multiple_items_>_005	NA
M101-232	NA	NA	NA	M101	chunk	7	11	1	<0.1	NA	NA	NA	NA	NA	NA	NA	NA	NA	NA	NA	NA	NA	burned	local_shear_zone_related_cherts	NA	NA	NA	NA
M101-233	NA	NA	NA	M101	flake	12	9	2	0.2	NA	NA	NA	NA	NA	NA	NA	NA	NA	NA	NA	NA	NA	NA	poieni-pietroasa_fault_chert	NA	NA	NA	NA
M101-234	NA	NA	NA	M101	chunk	7	7	1	<0.1	NA	NA	NA	NA	NA	NA	NA	NA	NA	NA	NA	NA	NA	burned	local_shear_zone_related_cherts	NA	NA	NA	NA
M101-235	100.213	101.47	100.401	M101	bladelet	47.69	5.93	6.26	2.1	complete	burin spall removing two others	bladelet	burin_spall	NA	no	NA	straight	50-74%	dorsal	no	linear	diffused	NA	poieni-pietroasa_fault_chert	BanF-003	Su-003	multiple_items_>_060	X
M101-236	100.109	101.454	100.414	M101	blade	13.17	16.3	2.9	0.7	fragment_prox.	NA	blade	blade	NA	no	NA	straight	0%	no_cortex	yes	plain	diffused	burned	local_shear_zone_related_cherts	NA	NA	NA	X
M101-237	100.047	101.361	100.429	M101	chunk	26	18	4	1.2	NA	NA	NA	NA	NA	NA	NA	NA	NA	NA	NA	NA	NA	NA	poieni-pietroasa_fault_chert	BanF-025	Su-103	multiple_items_>_030	NA
M101-238	100.039	101.176	100.446	M101	bladelet	10.97	8.52	1.85	0.1	fragment_prox.	NA	bladelet	bladelet	NA	yes	NA	NA	0%	no_cortex	no	crushed	removed	burned	non-local_(?)_fault_cherts	NLFCh-02 (“Black flint”)	NA	multiple_items_>_080	X
M101-239	100.057	101.104	100.446	M101	bladelet	19.09	6.6	1.56	0.2	mes+dist	latero-sequential	bladelet	bladelet	NA	yes	NA	NA	0%	no_cortex	no	no_butt	no_bulb	NA	poieni-pietroasa_fault_chert	BanF-001	Su-102	multiple_items_>_080	X
M101-240	100.076	101.081	100.45	M101	chunk	33	18	14	6	NA	NA	NA	NA	NA	NA	NA	NA	NA	NA	NA	NA	NA	burned	local_shear_zone_related_cherts	NA	NA	NA	NA
M101-241	NA	NA	NA	M101	bladelet	9	6	2	<0.1	NA	NA	NA	NA	NA	NA	NA	NA	NA	NA	NA	NA	NA	NA	poieni-pietroasa_fault_chert	NA	NA	NA	NA
M101-242	NA	NA	NA	M101	chunk	6	3	1	<0.1	NA	NA	NA	NA	NA	NA	NA	NA	NA	NA	NA	NA	NA	burned	local_shear_zone_related_cherts	NA	NA	NA	NA
M101-243	100.424	101.283	100.42	M101	flake	15.72	10.59	1.39	0.4	fragment_dist.	NA	bladelet	bladelet	NA	no	NA	NA	0%	no_cortex	no	no_butt	no_bulb	NA	poieni-pietroasa_fault_chert	NA	NA	NA	X
M101-244	100.084	101.396	100.414	M101	chunk	20	18	8	1.8	NA	NA	NA	NA	NA	NA	NA	NA	NA	NA	NA	NA	NA	NA	poieni-pietroasa_fault_chert	BanF-005	Su-005	multiple_items_>_030	NA
M101-245	100.011	101.224	100.436	M101	bladelet	11	9	1	<0.1	NA	NA	NA	NA	NA	NA	NA	NA	NA	NA	NA	NA	NA	NA	poieni-pietroasa_fault_chert	NA	NA	NA	NA
M101-246	NA	NA	NA	M101	bladelet	7	7	1	<0.1	NA	NA	NA	NA	NA	NA	NA	NA	NA	NA	NA	NA	NA	NA	poieni-pietroasa_fault_chert	NA	NA	NA	NA
M101-247	NA	NA	NA	M101	bladelet	8	9	1	<0.1	NA	NA	NA	NA	NA	NA	NA	NA	NA	NA	NA	NA	NA	NA	poieni-pietroasa_fault_chert	NA	NA	NA	NA
M101-248	NA	NA	NA	M101	bladelet	11	6	2	0.2	NA	NA	NA	NA	NA	NA	NA	NA	NA	NA	NA	NA	NA	NA	poieni-pietroasa_fault_chert	NA	NA	NA	NA
M101-249	100.312	101.514	100.385	M101	flake	23.21	34.86	5.49	4.4	prox+mes	NA	flake	tablet	NA	NA	NA	NA	0%	no_cortex	no	facetted	diffused	NA	poieni-pietroasa_fault_chert	BanF-024	Su-024	multiple_items_>_060	X
M101-250	NA	NA	NA	M101	chunk	7	11	3	0.1	NA	NA	NA	NA	NA	NA	NA	NA	NA	NA	NA	NA	NA	NA	poieni-pietroasa_fault_chert	NA	NA	NA	NA
M101-251	NA	NA	NA	M101	blade	9	15	2	0.3	NA	NA	NA	NA	NA	NA	NA	NA	NA	NA	NA	NA	NA	NA	poieni-pietroasa_fault_chert	NA	NA	NA	NA
M101-252	NA	NA	NA	M101	bladelet	12.88	5.03	0.82	<0.1	complete	NA	bladelet	bladelet	NA	yes	NA	straight	0%	no_cortex	no	punctiform	diffused	burned	local_shear_zone_related_cherts	NA	NA	NA	X
M101-253	NA	NA	NA	M101	chunk	13	6	3	0.2	NA	NA	NA	NA	NA	NA	NA	NA	NA	NA	NA	NA	NA	burned	local_shear_zone_related_cherts	NA	NA	NA	NA
M101-254	NA	NA	NA	M101	flake	12	12	4	0.5	NA	NA	NA	NA	NA	NA	NA	NA	NA	NA	NA	NA	NA	NA	poieni-pietroasa_fault_chert	NA	NA	NA	NA
M101-255	NA	NA	NA	M101	bladelet	11	7	1	<0.1	NA	NA	NA	NA	NA	NA	NA	NA	NA	NA	NA	NA	NA	NA	non-local_(?)_fault_cherts	NLFCh-02 (“Black flint”)	NA	multiple_items_>_080	NA
M101-256	NA	NA	NA	M101	chunk	8	5	2	<0.1	NA	NA	NA	NA	NA	NA	NA	NA	NA	NA	NA	NA	NA	burned	local_shear_zone_related_cherts	NA	NA	NA	NA
M101-257	100.087	101.532	100.38	M101	blade	40.7	14.2	4.57	3.6	complete	latero-sequential bladelets	blade	management_blades	NA	no	NA	straight	0%	no_cortex	no	plain	diffused	NA	poieni-pietroasa_fault_chert	BanF-044	Su-095	multiple_items_>_020	X
M101-258	100.027	101.541	100.388	M101	bladelet	17	8	2	0.1	NA	NA	NA	NA	NA	NA	NA	NA	NA	NA	NA	NA	NA	NA	poieni-pietroasa_fault_chert	BanF-082	Su-123	multiple_items_>_020	NA
M101-259	NA	NA	NA	M101	bladelet	13	7	2	0.1	NA	NA	NA	NA	NA	NA	NA	NA	NA	NA	NA	NA	NA	NA	poieni-pietroasa_fault_chert	NA	NA	NA	NA
M101-260	NA	NA	NA	M101	chunk	11	12	1	<0.1	NA	NA	NA	NA	NA	NA	NA	NA	NA	NA	NA	NA	NA	burned	local_shear_zone_related_cherts	NA	NA	NA	NA
M101-261	NA	NA	NA	M101	chunk	10	6	2	<0.1	NA	NA	NA	NA	NA	NA	NA	NA	NA	NA	NA	NA	NA	burned	local_shear_zone_related_cherts	NA	NA	NA	NA
M101-262	NA	NA	NA	M101	chunk	8	7	1	<0.1	NA	NA	NA	NA	NA	NA	NA	NA	NA	NA	NA	NA	NA	NA	non-local_(?)_fault_cherts	NLFCh-02 (“Black flint”)	NA	multiple_items_>_080	NA
M101-263	100.741	101.592	100.395	M101	blade	20	14	3	10	NA	NA	NA	NA	NA	NA	NA	NA	NA	NA	NA	NA	NA	burned	local_shear_zone_related_cherts	NA	NA	NA	NA
M101-264	100.671	101.709	100.392	M101	flake	19.9	16.05	2.04	1	fragment_prox.	NA	blade	blade	NA	yes	NA	twisted	0%	no_cortex	yes	linear	diffused	burned	local_shear_zone_related_cherts	NA	NA	NA	X
M101-265	100.552	101.678	100.384	M101	flake	14	10	3	0.4	NA	NA	NA	NA	NA	NA	NA	NA	NA	NA	NA	NA	NA	NA	poieni-pietroasa_fault_chert	NA	NA	NA	NA
M101-266	NA	NA	NA	M101	chunk	7	6	2	<0.1	NA	NA	NA	NA	NA	NA	NA	NA	NA	NA	NA	NA	NA	burned	local_shear_zone_related_cherts	NA	NA	NA	NA
M101-267	NA	NA	NA	M101	chunk	8	5	2	<0.1	NA	NA	NA	NA	NA	NA	NA	NA	NA	NA	NA	NA	NA	burned	local_shear_zone_related_cherts	NA	NA	NA	NA
M101-268	100.939	101.331	100.426	M101	flake	24.19	29.29	3.46	3.1	complete	NA	flake	management_flake	NA	NA	NA	NA	0%	no_cortex	no	plain	diffused	partially_burned	poieni-pietroasa_fault_chert	BanF-070	Su-110	multiple_items_>_030	X
M101-269	100.777	101.236	100.428	M101	blade	34.02	23.21	4.25	3.8	fragment_mes.	NA	blade	blade	NA	yes	0	straight	0%	no_cortex	no	no_butt	no_bulb	NA	poieni-pietroasa_fault_chert	BanF-013	Su-122	multiple_items_>_060	X
M101-270	100.868	101.125	100.415	M101	flake	33	19	5	3	NA	NA	NA	NA	NA	NA	NA	NA	NA	NA	NA	NA	NA	NA	poieni-pietroasa_fault_chert	BanF-058	Su-058	multiple_items_>_060	NA
M101-271	100.632	101.466	100.398	M101	flake	24	13	4	1.1	NA	NA	NA	NA	NA	NA	NA	NA	NA	NA	NA	NA	NA	NA	poieni-pietroasa_fault_chert	BanF-082	Su-082	multiple_items_>_020	NA
M101-272	100.587	101.365	100.4	M101	flake	14	10	2	0.2	NA	NA	NA	NA	NA	NA	NA	NA	NA	NA	NA	NA	NA	NA	poieni-pietroasa_fault_chert	NA	NA	NA	NA
M101-273	100.824	101.084	100.424	M101	blade	17.88	13.73	2.84	0.6	fragment_dist.	NA	blade	blade	NA	no	NA	NA	0%	no_cortex	no	no_butt	no_bulb	partially_burned	local_shear_zone_related_cherts	NA	NA	NA	X
M101-274	100.851	101.068	100.42	M101	blade	13.18	12.13	3.22	0.6	fragment_prox	NA	flake	management_flake	NA	NA	NA	NA	0%	no_cortex	yes	plain	diffused	burned	local_shear_zone_related_cherts	NA	NA	NA	X
M101-275	100.984	101.056	100.42	M101	blade	20.12	11.31	1.55	0.5	prox+mes	bilateral preferential	bladelet	bladelet	NA	no	NA	NA	0%	no_cortex	yes	plain	diffused	NA	poieni-pietroasa_fault_chert	NA	NA	NA	X
M101-276	100.998	101.012	100.422	M101	flake	24	20	7	3.3	NA	NA	NA	NA	NA	NA	NA	NA	NA	NA	NA	NA	NA	NA	poieni-pietroasa_fault_chert	NA	NA	NA	NA
M101-277	100.835	100.988	100.43	M101	blade	12	12	2	0.4	NA	NA	NA	NA	NA	NA	NA	NA	NA	NA	NA	NA	NA	NA	poieni-pietroasa_fault_chert	NA	NA	NA	NA
M101-278	100.784	100.942	100.444	M101	blade	21	24	7	3.4	NA	NA	NA	NA	NA	NA	NA	NA	NA	NA	NA	NA	NA	burned	local_shear_zone_related_cherts	NA	NA	NA	NA
M101-279	NA	NA	NA	M101	flake	7	9	1	<0.1	NA	NA	NA	NA	NA	NA	NA	NA	NA	NA	NA	NA	NA	NA	poieni-pietroasa_fault_chert	NA	NA	NA	NA
M101-280	100.771	101.9	100.391	M101	flake	28	33	7	5.5	NA	NA	NA	NA	NA	NA	NA	NA	NA	NA	NA	NA	NA	NA	poieni-pietroasa_fault_chert	BanF-070	Su-110	multiple_items_>_030	NA
M101-281	100.732	101.841	100.389	M101	bladelet	29.16	8.74	1.92	0.7	complete	dufour bladelet	bladelet	full_débitage_bladelet	NA	no	NA	NA	0%	no_cortex	yes	plain	diffused	NA	bioclastic_cherts	BDgCh-07	NA	single_item_MAN	X
M101-282	100.725	101.746	100.386	M101	flake	20.98	16.09	3.05	1	complete	NA	flake	management_flake	NA	NA	NA	NA	0%	no_cortex	yes	plain	diffused	NA	poieni-pietroasa_fault_chert	BanF-005	Su-005	multiple_items_>_030	X
M101-283	100.718	101.688	100.387	M101	blade	21	9	4	0.4	NA	NA	NA	NA	NA	NA	NA	NA	NA	NA	NA	NA	NA	NA	poieni-pietroasa_fault_chert	NA	NA	NA	NA
M101-284	100.555	101.508	100.396	M101	flake	21	14	3	0.8	NA	NA	NA	NA	NA	NA	NA	NA	NA	NA	NA	NA	NA	NA	poieni-pietroasa_fault_chert	BanF-070	Su-110	multiple_items_>_030	NA
M101-285	NA	NA	NA	M101	chunk	5	4	2	<0.1	NA	NA	NA	NA	NA	NA	NA	NA	NA	NA	NA	NA	NA	burned	local_shear_zone_related_cherts	NA	NA	NA	NA
M101-286	100.823	101.314	100.411	M101	bladelet	14	10	2	0.4	NA	NA	NA	NA	NA	NA	NA	NA	NA	NA	NA	NA	NA	burned	local_shear_zone_related_cherts	NA	NA	NA	NA
M101-287	100.897	101.348	100.409	M101	blade	23.3	17.74	3.11	1.3	fragment_prox	NA	flake	non-cortical_flake	NA	NA	NA	NA	0%	no_cortex	no	linear	diffused	NA	poieni-pietroasa_fault_chert	NA	NA	NA	X
M101-288	100.848	101.248	100.426	M101	bladelet	31	6.72	5.27	1.4	complete	bladelet on ridge	bladelet	management_bladelets	NA	yes	2.53	straight	0%	no_cortex	no	plain	diffused	NA	poieni-pietroasa_fault_chert	BanF-026	Su-113	multiple_items_>_060	X
M101-289	100.867	101.333	100.408	M101	flake	23	15	4	1.4	NA	NA	NA	NA	NA	NA	NA	NA	NA	NA	NA	NA	NA	NA	poieni-pietroasa_fault_chert	BanF-072	Su-133	multiple_items_>_040	NA
M101-290	100.831	101.968	100.388	M101	flake	14.63	12.66	1.71	0.3	fragment_prox	NA	flake	non-cortical_flake	NA	NA	NA	NA	0%	no_cortex	no	linear	pronounced	NA	poieni-pietroasa_fault_chert	NA	NA	NA	X
M101-291	100.92	101.913	100.394	M101	blade	19.35	18.32	3.23	1.5	fragment_mes.	NA	blade	blade	NA	no	NA	NA	0%	no_cortex	no	no_butt	no_bulb	burned	local_shear_zone_related_cherts	NA	NA	NA	X
M101-292	100.468	101.223	100.42	M101	blade	11.7	19.36	2.74	0.7	fragment_mes.	NA	blade	blade	NA	no	0	twisted	0%	no_cortex	no	no_butt	no_bulb	burned	local_shear_zone_related_cherts	NA	NA	NA	X
M101-293	100.26	101.354	100.401	M101	blade	23	16	3	1	NA	NA	NA	NA	NA	NA	NA	NA	NA	NA	NA	NA	NA	NA	poieni-pietroasa_fault_chert	NA	NA	NA	NA
M101-294	100.169	101.346	100.404	M101	flake	18.96	24.27	5.49	2.9	fragment_prox.	NA	blade	blade	NA	no	NA	indeterminate	0%	no_cortex	yes	plain	pronounced	NA	non-local_(?)_fault_cherts	NLFCh-02 (“Black flint”)	NA	multiple_items_>_080	X
M101-295	100.118	101.278	100.415	M101	flake	31	31	7	6.9	NA	NA	NA	NA	NA	NA	NA	NA	NA	NA	NA	NA	NA	burned	local_shear_zone_related_cherts	NA	NA	NA	NA
M101-296	100.315	101.368	100.389	M101	flake	19	13	2	0.5	NA	NA	NA	NA	NA	NA	NA	NA	NA	NA	NA	NA	NA	NA	poieni-pietroasa_fault_chert	NA	NA	NA	NA
M101-297	100.35	101.37	100.394	M101	blade	38.06	20.67	4.45	3.5	prox+mes	NA	blade	blade	NA	yes	NA	twisted	0%	no_cortex	yes	linear	diffused	NA	poieni-pietroasa_fault_chert	BanF-060	Su-138	multiple_items_>_080	X
M101-298	100.394	101.327	100.399	M101	blade	18	14	3	0.9	NA	NA	NA	NA	NA	NA	NA	NA	NA	NA	NA	NA	NA	burned	local_shear_zone_related_cherts	NA	NA	NA	NA
M101-299	100.445	101.256	100.405	M101	bladelet	11	12	1	0.2	NA	NA	NA	NA	NA	NA	NA	NA	NA	NA	NA	NA	NA	burned	local_shear_zone_related_cherts	NA	NA	NA	NA
M101-300	100.366	101.255	100.401	M101	chunk	10	10	4	0.2	NA	NA	NA	NA	NA	NA	NA	NA	NA	NA	NA	NA	NA	burned	local_shear_zone_related_cherts	NA	NA	NA	NA
M101-301	100.431	101.205	100.404	M101	flake	22	21	4	1.2	NA	NA	NA	NA	NA	NA	NA	NA	NA	NA	NA	NA	NA	NA	poieni-pietroasa_fault_chert	NA	NA	NA	NA
M101-302	100.494	101.264	100.4	M101	chunk	18	13	6	1.2	NA	NA	NA	NA	NA	NA	NA	NA	NA	NA	NA	NA	NA	NA	quartzite	Qt-03	NA	multiple_items_>_040	NA
M101-303	100.663	101.007	100.428	M101	flake	28	39	6	5.3	NA	NA	NA	NA	NA	NA	NA	NA	NA	NA	NA	NA	NA	burned	local_shear_zone_related_cherts	NA	NA	NA	NA
M101-304	100.804	101.253	100.405	M101	chunk	20	10	4	0.7	NA	NA	NA	NA	NA	NA	NA	NA	NA	NA	NA	NA	NA	NA	poieni-pietroasa_fault_chert	NA	NA	NA	NA
M101-305	100.088	101.864	100.337	M101	flake	18	20	4	1.2	NA	NA	NA	NA	NA	NA	NA	NA	NA	NA	NA	NA	NA	partially_burned	quartzite	Qt-03	NA	multiple_items_>_040	NA
M101-306	100.041	101.557	100.376	M101	blade	29.12	23	1.97	1.7	fragment_prox	NA	flake	management_flake	NA	NA	NA	NA	0%	no_cortex	yes	plain	diffused	NA	poieni-pietroasa_fault_chert	BanF-040	Su-040	multiple_items_>_010	X
M101-307	100.481	101.458	100.386	M101	blade	18	12	3	0.7	NA	NA	NA	NA	NA	NA	NA	NA	NA	NA	NA	NA	NA	burned	non-skeletal_cherts	NSDgCh-01	NA	multiple_items_>_020	NA
M101-308	100.573	101.469	100.389	M101	flake	18.51	15.76	2.58	0.9	fragment_prox.	NA	blade	blade	NA	yes	0	straight	0%	no_cortex	no	plain	diffused	NA	poieni-pietroasa_fault_chert	BanF-017	Su-017	multiple_items_>_040	X
M101-309	100.911	101.474	100.407	M101	flake	40	28	10	12.3	NA	NA	NA	NA	NA	NA	NA	NA	NA	NA	NA	NA	NA	burned	local_shear_zone_related_cherts	NA	NA	NA	NA
M101-310	NA	NA	NA	M101	bladelet	8	7	2	<0.1	NA	NA	NA	NA	NA	NA	NA	NA	NA	NA	NA	NA	NA	NA	poieni-pietroasa_fault_chert	NA	NA	NA	NA
M101-311	NA	NA	NA	M101	flake	10	13	3	0.4	NA	NA	NA	NA	NA	NA	NA	NA	NA	NA	NA	NA	NA	NA	poieni-pietroasa_fault_chert	NA	NA	NA	NA
M101-312	100.583	101.338	100.394	M101	blade	17	14	4	0.8	NA	NA	NA	NA	NA	NA	NA	NA	NA	NA	NA	NA	NA	NA	poieni-pietroasa_fault_chert	BanF-024	Su-024	multiple_items_>_060	NA
M101-313	100.554	101.294	100.398	M101	blade	20.95	23.08	7.22	3.6	fragment_prox.	NA	blade	blade	NA	yes	NA	twisted	0%	no_cortex	yes	plain	diffused	NA	poieni-pietroasa_fault_chert	BanF-006	Su-006	multiple_items_>_010	X
M101-314	100.597	101.293	100.399	M101	chunk	8	10	1	<0.1	NA	NA	NA	NA	NA	NA	NA	NA	NA	NA	NA	NA	NA	burned	local_shear_zone_related_cherts	NA	NA	NA	NA
M101-355	100.709	101.478	100.376	M101	flake	27.67	20.54	5.18	3.5	complete	NA	flake	management_flake	NA	NA	NA	NA	0%	no_cortex	no	plain	pronounced	partially_burned	local_shear_zone_related_cherts	NA	NA	NA	X
M101-356	100.547	101.366	100.377	M101	chunk	25	7	2	0.5	NA	NA	NA	NA	NA	NA	NA	NA	NA	NA	NA	NA	NA	NA	poieni-pietroasa_fault_chert	BanF-058	Su-058	multiple_items_>_060	NA
M101-357	100.543	101.189	100.406	M101	flake	31	14	5	2.3	NA	NA	NA	NA	NA	NA	NA	NA	NA	NA	NA	NA	NA	NA	poieni-pietroasa_fault_chert	BanF-061	Su-061	multiple_items_>_090	NA
M101-358	100.775	101.36	100.385	M101	blade	15.48	12.49	2.93	0.7	complete	NA	flake	non-cortical_flake	NA	NA	NA	NA	0%	no_cortex	yes	plain	pronounced	NA	poieni-pietroasa_fault_chert	BanF-058	Su-058	multiple_items_>_060	X
M101-359	100.834	101.326	100.391	M101	blade	20.23	29.5	5.59	3.8	fragment_prox	NA	flake	management_flake	NA	NA	NA	NA	0%	no_cortex	yes	plain	pronounced	NA	poieni-pietroasa_fault_chert	BanF-024	Su-024	multiple_items_>_060	X
M101-360	100.864	101.782	100.371	M101	bladelet	16.03	8.56	2.17	0.3	prox+mes	font-yves point	bladelet	full_débitage_bladelet	NA	yes	NA	NA	0%	no_cortex	no	indeterminate	indeterminate	burned	local_shear_zone_related_cherts	NA	NA	NA	X
M101-361	100.838	101.772	100.369	M101	blade	24.94	16.21	3.95	1.8	fragment_prox.	knapping on lateral ridge	blade	blade	NA	yes	NA	twisted	0%	no_cortex	yes	punctiform	diffused	burned	local_shear_zone_related_cherts	NA	NA	NA	X
M101-362	100.805	101.8	100.362	M101	flake	24	16	10	2.6	NA	NA	NA	NA	NA	NA	NA	NA	NA	NA	NA	NA	NA	NA	poieni-pietroasa_fault_chert	BanF-026	Su-026	multiple_items_>_060	NA
M101-363	100.505	101.05	100.417	M101	flake	21	14	3	0.7	NA	NA	NA	NA	NA	NA	NA	NA	NA	NA	NA	NA	NA	burned	local_shear_zone_related_cherts	NA	NA	NA	NA
M101-364	NA	NA	NA	M101	blade	10	7	2	<0.1	NA	NA	NA	NA	NA	NA	NA	NA	NA	NA	NA	NA	NA	burned	local_shear_zone_related_cherts	NA	NA	NA	NA
M101-365	NA	NA	NA	M101	flake	17	7	2	0.2	NA	NA	NA	NA	NA	NA	NA	NA	NA	NA	NA	NA	NA	NA	poieni-pietroasa_fault_chert	NA	NA	NA	NA
M101-366	100.731	101.02	100.413	M101	blade	18	13	4	0.6	NA	NA	NA	NA	NA	NA	NA	NA	NA	NA	NA	NA	NA	burned	local_shear_zone_related_cherts	NA	NA	NA	NA
M101-367	100.428	101.717	100.347	M101	blade	15	10	2	0.2	NA	NA	NA	NA	NA	NA	NA	NA	NA	NA	NA	NA	NA	NA	poieni-pietroasa_fault_chert	NA	NA	NA	NA
M101-368	100.157	101.532	100.376	M101	stone	60	23	14	33	NA	NA	NA	NA	NA	NA	NA	NA	NA	NA	NA	NA	NA	NA	other_metamorphic_rocks	NA	NA	NA	NA
M101-369	100.875	101.003	100.416	M101	core_trimming_element	37.44	17.1	4.77	3.3	complete	NA	blade	management_blades	NA	yes	NA	straight	0%	no_cortex	no	punctiform	diffused	partially_burned	poieni-pietroasa_fault_chert	BanF-060	Su-060	multiple_items_>_080	X
M101-370	100.917	100.956	100.417	M101	blade	31.75	15.21	4.06	2.7	prox+mes	NA	blade	blade	NA	no	NA	NA	0%	no_cortex	no	punctiform	diffused	NA	poieni-pietroasa_fault_chert	BanF-068	Su-068	multiple_items_>_030	X
M101-371	100.945	100.971	100.412	M101	flake	16	11	2	0.5	NA	NA	NA	NA	NA	NA	NA	NA	NA	NA	NA	NA	NA	NA	poieni-pietroasa_fault_chert	NA	NA	NA	NA
M101-372	100.945	100.927	100.421	M101	blade	12	17	4	0.6	NA	NA	NA	NA	NA	NA	NA	NA	NA	NA	NA	NA	NA	burned	local_shear_zone_related_cherts	NA	NA	NA	NA
M101-373	100.964	100.981	100.41	M101	chunk	13	9	2	0.4	NA	NA	NA	NA	NA	NA	NA	NA	NA	NA	NA	NA	NA	burned	local_shear_zone_related_cherts	NA	NA	NA	NA
M101-374	100.968	101.005	100.423	M101	blade	14	10	4	0.4	NA	NA	NA	NA	NA	NA	NA	NA	NA	NA	NA	NA	NA	NA	poieni-pietroasa_fault_chert	NA	NA	NA	NA
M101-375	100.962	101.012	100.421	M101	blade	19	14	3	1.1	NA	NA	NA	NA	NA	NA	NA	NA	NA	NA	NA	NA	NA	NA	poieni-pietroasa_fault_chert	BanF-034	Su-034	multiple_items_>_010	NA
M101-376	100.925	101.02	100.406	M101	bladelet	16.87	7.18	1.05	0.1	mes+dist	NA	bladelet	bladelet	NA	no	NA	straight	0%	no_cortex	no	no_butt	no_bulb	NA	poieni-pietroasa_fault_chert	BanF-075	Su-075	multiple_items_>_010	X
M101-377	100.467	101.302	100.393	M101	flake	28.24	21.77	3.55	2.1	fragment_prox.	latero-sequential	blade	blade	NA	no	NA	straight	0%	no_cortex	yes	punctiform	diffused	NA	poieni-pietroasa_fault_chert	BanF-013	Su-122	multiple_items_>_060	X
M101-378	100.172	101.289	100.391	M101	blade	42.14	30.32	5.38	7.1	fragment_prox.	latero-sequential	blade	blade	NA	no	NA	NA	0%	no_cortex	no	crushed	diffused	burned	local_shear_zone_related_cherts	NA	NA	NA	X
M101-379	100.238	101.284	100.39	M101	blade	12	11	3	0.3	NA	NA	NA	NA	NA	NA	NA	NA	NA	NA	NA	NA	NA	NA	non-local_(?)_fault_cherts	NLFCh-02 (“Black flint”)	NA	multiple_items_>_080	NA
M101-380	100.252	101.2	100.401	M101	bladelet	10.99	7.33	1.45	0.2	fragment_prox.	NA	bladelet	bladelet	NA	no	NA	twisted	0%	no_cortex	no	crushed	diffused	burned	local_shear_zone_related_cherts	NA	NA	NA	X
M101-381	100.143	101.129	100.414	M101	core	52	20	14	13.6	NA	NA	NA	NA	NA	NA	NA	NA	NA	NA	NA	NA	NA	NA	poieni-pietroasa_fault_chert	BanF-025	Su-025	multiple_items_>_030	NA
M101-382	100.095	101.46	100.371	M101	bladelet	19	10	3	0.5	NA	NA	NA	NA	NA	NA	NA	NA	NA	NA	NA	NA	NA	NA	poieni-pietroasa_fault_chert	NA	NA	NA	NA
M101-383	100.129	101.368	100.377	M101	flake	14	11	2	0.2	NA	NA	NA	NA	NA	NA	NA	NA	NA	NA	NA	NA	NA	burned	local_shear_zone_related_cherts	NA	NA	NA	NA
M101-384	100.193	101.317	100.37	M101	core_trimming_element	20	9	7	0.8	NA	NA	NA	NA	NA	NA	NA	NA	NA	NA	NA	NA	NA	burned	local_shear_zone_related_cherts	NA	NA	NA	NA
M101-385	100.139	101.204	100.395	M101	bladelet	18.16	9.06	1.46	0.3	prox+mes	NA	bladelet	bladelet	NA	yes	NA	NA	0%	no_cortex	no	linear	diffused	NA	non-local_(?)_fault_cherts	NLFCh-02 (“Black flint”)	NA	multiple_items_>_080	X
M101-386	100.105	101.448	100.37	M101	blade	14	12	2	0.2	NA	NA	NA	NA	NA	NA	NA	NA	NA	NA	NA	NA	NA	NA	poieni-pietroasa_fault_chert	NA	NA	NA	NA
M101-387	100.137	101.351	100.382	M101	flake	17	12	2	0.3	NA	NA	NA	NA	NA	NA	NA	NA	NA	NA	NA	NA	NA	NA	poieni-pietroasa_fault_chert	BanF-025	Su-025	multiple_items_>_030	NA
M101-388	100.179	101.153	100.385	M101	flake	17.82	18.51	2.98	1.2	complete	NA	flake	management_flake	NA	NA	NA	NA	0%	no_cortex	yes	plain	pronounced	NA	poieni-pietroasa_fault_chert	BanF-068	Su-108	multiple_items_>_030	X
M101-389	100.243	101.072	100.392	M101	bladelet	14.08	5.75	1.84	0.2	mes+dist	NA	bladelet	bladelet	NA	yes	NA	straight	0%	no_cortex	no	no_butt	no_bulb	partially_burned	local_shear_zone_related_cherts	NA	NA	NA	X
M101-390	100.123	101.395	100.366	M101	flake	40.28	43.45	10.26	16.5	complete	NA	flake	cortical_flake	NA	NA	NA	NA	100%	dorsal	yes	plain	diffused	NA	poieni-pietroasa_fault_chert	BanF-071	Su-071	multiple_items_>_030	X
M101-391	100.034	101.383	100.394	M101	blade	36	18	5	2.8	NA	NA	NA	NA	NA	NA	NA	NA	NA	NA	NA	NA	NA	partially_burned	local_shear_zone_related_cherts	NA	NA	NA	NA
M101-392	100.147	101.226	100.379	M101	blade	26.81	19.55	3.87	2.1	fragment_dist.	NA	blade	blade	NA	no	NA	straight	0%	no_cortex	no	no_butt	no_bulb	NA	poieni-pietroasa_fault_chert	BanF-015	Su-015	multiple_items_>_050	X
M101-393	100.134	101.196	100.387	M101	blade	15.85	17.1	2.88	0.8	fragment_mes.	NA	blade	blade	NA	no	0	straight	0%	no_cortex	no	no_butt	no_bulb	NA	poieni-pietroasa_fault_chert	BanF-061	Su-101	multiple_items_>_090	X
M101-394	100.095	101.209	100.398	M101	blade	11.4	12.85	2.49	0.4	fragment_prox.	NA	blade	blade	NA	yes	NA	straight	0%	no_cortex	yes	plain	diffused	NA	poieni-pietroasa_fault_chert	NA	NA	NA	X
M101-395	100.125	101.331	100.372	M101	blade	26.08	12.95	2.02	0.7	complete	NA	blade	blade	NA	yes	NA	straight	0%	no_cortex	yes	plain	diffused	burned	local_shear_zone_related_cherts	NA	NA	NA	X
M101-396	100.121	101.287	100.375	M101	blade	13.3	27.69	3.35	2.1	fragment_mes.	NA	blade	blade	NA	yes	NA	NA	0%	no_cortex	no	no_butt	no_bulb	NA	poieni-pietroasa_fault_chert	BanF-002	Su-002	multiple_items_>_030	X
M101-397	100.107	101.193	100.377	M101	flake	28	15	6	2.5	NA	NA	NA	NA	NA	NA	NA	NA	NA	NA	NA	NA	NA	NA	poieni-pietroasa_fault_chert	BanF-051	Su-091	multiple_items_>_040	NA
M101-398	100.096	101.125	100.388	M101	blade	27	12	6	1.3	NA	NA	NA	NA	NA	NA	NA	NA	NA	NA	NA	NA	NA	burned	local_shear_zone_related_cherts	NA	NA	NA	NA
M101-399	100.036	101.174	100.397	M101	core_trimming_element	35.26	49.88	12.14	26.2	prox+mes	NA	flake	tablet	NA	NA	NA	NA	0%	no_cortex	yes	plain	pronounced	NA	ductile_shear_zone_related_cherts	DucCh-06	NA	single_item_MAN	X
M101-400A	NA	NA	NA	M101	flake	13	10	2	0.2	NA	NA	NA	NA	NA	NA	NA	NA	NA	NA	NA	NA	NA	NA	non-local_(?)_fault_cherts	NLFCh-02 (“Black flint”)	NA	multiple_items_>_080	NA
M101-400B	NA	NA	NA	M101	chunk	5	4	2	<0.1	NA	NA	NA	NA	NA	NA	NA	NA	NA	NA	NA	NA	NA	burned	local_shear_zone_related_cherts	NA	NA	NA	NA
M101-400C	NA	NA	NA	M101	bladelet	5	3	2	<0.1	NA	NA	NA	NA	NA	NA	NA	NA	NA	NA	NA	NA	NA	burned	local_shear_zone_related_cherts	NA	NA	NA	NA
M101-400D	NA	NA	NA	M101	flake	16	5	2	0.2	NA	NA	NA	NA	NA	NA	NA	NA	NA	NA	NA	NA	NA	NA	poieni-pietroasa_fault_chert	NA	NA	NA	NA
M101-400E	NA	NA	NA	M101	bladelet	9	7	2	0.2	NA	NA	NA	NA	NA	NA	NA	NA	NA	NA	NA	NA	NA	burned	local_shear_zone_related_cherts	NA	NA	NA	NA
M101-400F	NA	NA	NA	M101	bladelet	13	6	2	<0.1	NA	NA	NA	NA	NA	NA	NA	NA	NA	NA	NA	NA	NA	burned	local_shear_zone_related_cherts	NA	NA	NA	NA
M101-400G	NA	NA	NA	M101	chunk	9	10	3	0.2	NA	NA	NA	NA	NA	NA	NA	NA	NA	NA	NA	NA	NA	burned	local_shear_zone_related_cherts	NA	NA	NA	NA
M101-400H	NA	NA	NA	M101	blade	8	12	2	0.1	NA	NA	NA	NA	NA	NA	NA	NA	NA	NA	NA	NA	NA	NA	poieni-pietroasa_fault_chert	NA	NA	NA	NA
M101-400I	NA	NA	NA	M101	bladelet	13.32	4.91	1.63	<0.1	complete	NA	bladelet	bladelet	NA	no	NA	twisted	0%	no_cortex	no	crushed	diffused	NA	poieni-pietroasa_fault_chert	NA	NA	NA	X
M101-400J	NA	NA	NA	M101	chunk	14	4	2	<0.1	NA	NA	NA	NA	NA	NA	NA	NA	NA	NA	NA	NA	NA	NA	poieni-pietroasa_fault_chert	NA	NA	NA	NA
M101-400K	NA	NA	NA	M101	bladelet	11.33	5.94	0.86	<0.1	mes+dist	NA	bladelet	bladelet	NA	no	2.62	straight	0%	no_cortex	no	no_butt	no_bulb	NA	poieni-pietroasa_fault_chert	NA	NA	NA	X
M101-400L	NA	NA	NA	M101	flake	8	8	1	<0.1	NA	NA	NA	NA	NA	NA	NA	NA	NA	NA	NA	NA	NA	burned	local_shear_zone_related_cherts	NA	NA	NA	NA
M101-400M	NA	NA	NA	M101	flake	11	7	1	<0.1	NA	NA	NA	NA	NA	NA	NA	NA	NA	NA	NA	NA	NA	burned	local_shear_zone_related_cherts	NA	NA	NA	NA
M101-401	NA	NA	NA	M101	chunk	11	8	3	0.2	NA	NA	NA	NA	NA	NA	NA	NA	NA	NA	NA	NA	NA	NA	poieni-pietroasa_fault_chert	NA	NA	NA	NA
M101-402	100.883	101.48	100.357	M101	flake	13.84	20.47	2.21	0.8	complete	partial	flake	tablet	NA	NA	NA	NA	0%	no_cortex	no	facetted	pronounced	NA	poieni-pietroasa_fault_chert	BanF-060	Su-060	multiple_items_>_080	X
M101-403	100.864	101.314	100.386	M101	bladelet	18	8	2	0.3	NA	NA	NA	NA	NA	NA	NA	NA	NA	NA	NA	NA	NA	NA	poieni-pietroasa_fault_chert	NA	NA	NA	NA
M101-404	100.848	101.287	100.367	M101	bladelet	18.98	6.85	5.79	0.3	prox+mes	NA	bladelet	burin_spall	NA	yes	2.87	straight	0%	no_cortex	no	punctiform	diffused	NA	poieni-pietroasa_fault_chert	BanF-071	Su-071	multiple_items_>_030	X
M101-405	100.597	101.024	100.384	M101	blade	15	8	3	0.5	NA	NA	NA	NA	NA	NA	NA	NA	NA	NA	NA	NA	NA	NA	poieni-pietroasa_fault_chert	NA	NA	NA	NA
M101-406	100.619	100.999	100.392	M101	flake	20	15	4	1.1	NA	NA	NA	NA	NA	NA	NA	NA	NA	NA	NA	NA	NA	burned	local_shear_zone_related_cherts	NA	NA	NA	NA
M101-407	100.558	100.988	100.379	M101	flake	22.72	13.45	2.2	0.7	complete	NA	blade	blade	NA	no	NA	NA	0%	no_cortex	yes	plain	diffused	NA	poieni-pietroasa_fault_chert	BanF-058	Su-058	multiple_items_>_060	X
M101-408A	NA	NA	NA	M101	chunk	10	6	2	0.2	NA	NA	NA	NA	NA	NA	NA	NA	NA	NA	NA	NA	NA	burned	local_shear_zone_related_cherts	NA	NA	NA	NA
M101-408B	NA	NA	NA	M101	flake	9	9	1	<0.1	NA	NA	NA	NA	NA	NA	NA	NA	NA	NA	NA	NA	NA	burned	non-local_(?)_fault_cherts	NLFCh-02 (“Black flint”)	NA	multiple_items_>_080	NA
M101-408C	NA	NA	NA	M101	chunk	11	5	1	<0.1	NA	NA	NA	NA	NA	NA	NA	NA	NA	NA	NA	NA	NA	burned	local_shear_zone_related_cherts	NA	NA	NA	NA
M101-409	NA	NA	NA	M101	chunk	11	6	2	0.1	NA	NA	NA	NA	NA	NA	NA	NA	NA	NA	NA	NA	NA	NA	poieni-pietroasa_fault_chert	NA	NA	NA	NA
M101-410A	NA	NA	NA	M101	chunk	6	4	1	<0.1	NA	NA	NA	NA	NA	NA	NA	NA	NA	NA	NA	NA	NA	burned	local_shear_zone_related_cherts	NA	NA	NA	NA
M101-410B	NA	NA	NA	M101	bladelet	4	7	1	<0.1	NA	NA	NA	NA	NA	NA	NA	NA	NA	NA	NA	NA	NA	burned	local_shear_zone_related_cherts	NA	NA	NA	NA
M101-411	NA	NA	NA	M101	chunk	8	6	2	<0.1	NA	NA	NA	NA	NA	NA	NA	NA	NA	NA	NA	NA	NA	burned	local_shear_zone_related_cherts	NA	NA	NA	NA
M101-412	100.394	100.959	100.378	M101	blade	18	12	3	0.7	NA	NA	NA	NA	NA	NA	NA	NA	NA	NA	NA	NA	NA	burned	local_shear_zone_related_cherts	NA	NA	NA	NA
M101-413	100.329	100.961	100.401	M101	stone	44	24	22	30.7	NA	NA	NA	NA	NA	NA	NA	NA	NA	NA	NA	NA	NA	NA	quartzite	NA	NA	NA	NA
M101-414	100.052	101.176	100.354	M101	blade	46.27	17.95	5.99	6.6	prox+mes	bilateral preferential on externalridge	blade	blade	NA	no	NA	straight	0%	no_cortex	yes	plain	diffused	NA	poieni-pietroasa_fault_chert	BanF-071	Su-083	multiple_items_>_030	X
M101-415	100.061	101.214	100.354	M101	flake	40.2	30.59	5.11	9.5	complete	NA	flake	tablet	NA	NA	NA	NA	0%	no_cortex	yes	plain	diffused	burned	local_shear_zone_related_cherts	NA	NA	NA	X
M101-416	100.035	101.258	100.352	M101	blade	13	11	2	0.3	NA	NA	NA	NA	NA	NA	NA	NA	NA	NA	NA	NA	NA	burned	non-local_(?)_fault_cherts	NLFCh-02 (“Black flint”)	NA	multiple_items_>_080	NA
M101-417	100.109	101.014	100.369	M101	blade	15.32	15.81	3.47	0.9	fragment_prox.	NA	blade	blade	NA	yes	NA	twisted	0%	no_cortex	yes	plain	diffused	NA	poieni-pietroasa_fault_chert	BanF-054	Su-098	multiple_items_>_020	X
M101-418	100.055	101.213	100.353	M101	bladelet	12.74	7.06	1.77	0.1	prox+mes	dufour bladelet	bladelet	management_blades	NA	no	NA	twisted	0%	no_cortex	no	plain	diffused	burned	local_shear_zone_related_cherts	NA	NA	NA	X
M101-419	100.042	101.233	100.35	M101	bladelet	12	9	3	0.3	NA	NA	NA	NA	NA	NA	NA	NA	NA	NA	NA	NA	NA	burned	local_shear_zone_related_cherts	NA	NA	NA	NA
M101-420	99.9907	101.269	100.351	M101	flake	12.89	13.09	2.02	0.5	complete	NA	flake	non-cortical_flake	NA	NA	NA	NA	0%	no_cortex	yes	plain	diffused	NA	non-local_(?)_fault_cherts	NLFCh-02 (“Black flint”)	NA	multiple_items_>_080	X
M101-421A	NA	NA	NA	M101	chunk	7	6	1	<0.1	NA	NA	NA	NA	NA	NA	NA	NA	NA	NA	NA	NA	NA	burned	local_shear_zone_related_cherts	NA	NA	NA	NA
M101-421B	NA	NA	NA	M101	chunk	6	3	1	<0.1	NA	NA	NA	NA	NA	NA	NA	NA	NA	NA	NA	NA	NA	burned	local_shear_zone_related_cherts	NA	NA	NA	NA
M101-422	100.04	101.504	100.327	M101	flake	16	29	2	0.7	NA	NA	NA	NA	NA	NA	NA	NA	NA	NA	NA	NA	NA	burned	local_shear_zone_related_cherts	NA	NA	NA	NA
M101-423	100.071	101.478	100.309	M101	blade	21.36	13.21	3.27	1	fragment_prox.	latero-sequential	blade	blade	NA	yes	NA	straight	0%	no_cortex	yes	plain	diffused	NA	poieni-pietroasa_fault_chert	BanF-022	Su-022	multiple_items_>_020	X
M101-424	100.09	101.424	100.337	M101	chunk	17	13	6	1	NA	NA	NA	NA	NA	NA	NA	NA	NA	NA	NA	NA	NA	burned	local_shear_zone_related_cherts	NA	NA	NA	NA
M101-425	100.414	100.994	100.355	M101	chunk	28	15	10	3.3	NA	NA	NA	NA	NA	NA	NA	NA	NA	NA	NA	NA	NA	burned	local_shear_zone_related_cherts	NA	NA	NA	NA
M101-426	100.45	100.994	100.354	M101	chunk	14	9	4	0.4	NA	NA	NA	NA	NA	NA	NA	NA	NA	NA	NA	NA	NA	NA	non-local_(?)_fault_cherts	NLFCh-02 (“Black flint”)	NA	multiple_items_>_080	NA
M101-427	100.387	101.163	100.345	M101	chunk	22	17	8	1.9	NA	NA	NA	NA	NA	NA	NA	NA	NA	NA	NA	NA	NA	burned	local_shear_zone_related_cherts	NA	NA	NA	NA
M101-428	100.037	101.207	100.344	M101	chunk	15	11	1	0.2	NA	NA	NA	NA	NA	NA	NA	NA	NA	NA	NA	NA	NA	NA	poieni-pietroasa_fault_chert	NA	NA	NA	NA
M101-429	100.036	101.257	100.325	M101	chunk	17	11	6	0.8	NA	NA	NA	NA	NA	NA	NA	NA	NA	NA	NA	NA	NA	burned	local_shear_zone_related_cherts	NA	NA	NA	NA
M101-430	100.287	100.998	100.34	M101	chunk	14	9	5	0.5	NA	NA	NA	NA	NA	NA	NA	NA	NA	NA	NA	NA	NA	NA	poieni-pietroasa_fault_chert	NA	NA	NA	NA
M101-431A	NA	NA	NA	M101	flake	12	16	3	0.6	NA	NA	NA	NA	NA	NA	NA	NA	NA	NA	NA	NA	NA	NA	poieni-pietroasa_fault_chert	NA	NA	NA	NA
M101-431B	NA	NA	NA	M101	blade	14	6	4	0.4	NA	NA	NA	NA	NA	NA	NA	NA	NA	NA	NA	NA	NA	NA	poieni-pietroasa_fault_chert	NA	NA	NA	NA
M101-431C	NA	NA	NA	M101	bladelet	11.75	6.98	1.95	0.2	fragment_mes.	dufour bladelet	bladelet	full_débitage_bladelet	NA	yes	NA	NA	0%	no_cortex	no	no_butt	no_bulb	burned	local_shear_zone_related_cherts	NA	NA	NA	X
M101-431D	NA	NA	NA	M101	bladelet	11	5	2	0.2	NA	NA	NA	NA	NA	NA	NA	NA	NA	NA	NA	NA	NA	NA	poieni-pietroasa_fault_chert	NA	NA	NA	NA
M101-431E	NA	NA	NA	M101	bladelet	10	8	3	0.2	NA	NA	NA	NA	NA	NA	NA	NA	NA	NA	NA	NA	NA	NA	poieni-pietroasa_fault_chert	NA	NA	NA	NA
M101-431F	NA	NA	NA	M101	chunk	13	3	2	0.1	NA	NA	NA	NA	NA	NA	NA	NA	NA	NA	NA	NA	NA	NA	poieni-pietroasa_fault_chert	NA	NA	NA	NA
M101-431G	NA	NA	NA	M101	bladelet	10	5	1	<0.1	NA	NA	NA	NA	NA	NA	NA	NA	NA	NA	NA	NA	NA	NA	poieni-pietroasa_fault_chert	NA	NA	NA	NA
M101-431H	NA	NA	NA	M101	bladelet	6	8	1	0.1	NA	NA	NA	NA	NA	NA	NA	NA	NA	NA	NA	NA	NA	NA	poieni-pietroasa_fault_chert	NA	NA	NA	NA
M101-431I	NA	NA	NA	M101	bladelet	8	5	1	<0.1	NA	NA	NA	NA	NA	NA	NA	NA	NA	NA	NA	NA	NA	burned	local_shear_zone_related_cherts	NA	NA	NA	NA
M101-431J	NA	NA	NA	M101	bladelet	9	5	2	<0.1	NA	NA	NA	NA	NA	NA	NA	NA	NA	NA	NA	NA	NA	burned	local_shear_zone_related_cherts	NA	NA	NA	NA
M101-431K	NA	NA	NA	M101	chunk	7	6	1	<0.1	NA	NA	NA	NA	NA	NA	NA	NA	NA	NA	NA	NA	NA	NA	poieni-pietroasa_fault_chert	NA	NA	NA	NA
M101-431L	NA	NA	NA	M101	chunk	7	5	2	<0.1	NA	NA	NA	NA	NA	NA	NA	NA	NA	NA	NA	NA	NA	burned	local_shear_zone_related_cherts	NA	NA	NA	NA
M101-432	100.519	100.959	100.319	M101	bladelet	16.95	6.61	3.83	0.4	mes+dist	NA	bladelet	bladelet	NA	no	NA	twisted	0%	no_cortex	no	no_butt	no_bulb	burned	local_shear_zone_related_cherts	NA	NA	NA	X
M101-433	100.545	100.952	100.321	M101	bladelet	19.47	3.05	5.78	0.3	mes+dist	edge previously retouched	bladelet	burin_spall	NA	yes	5.24	slightly_curved	0%	no_cortex	no	no_butt	no_bulb	burned	local_shear_zone_related_cherts	NA	NA	NA	X
M101-434	100.522	100.945	100.32	M101	bladelet	11.84	5.69	1.06	0.2	fragment_mes.	NA	bladelet	bladelet	NA	yes	NA	twisted	0%	no_cortex	no	no_butt	no_bulb	NA	non-local_(?)_fault_cherts	NLFCh-02 (“Black flint”)	NA	multiple_items_>_080	X
M101-435	100.366	101.076	100.316	M101	blade	15.21	14.68	2.94	0.7	fragment_mes	NA	flake	non-cortical_flake	NA	NA	NA	NA	0%	no_cortex	no	no_butt	no_bulb	NA	poieni-pietroasa_fault_chert	NA	NA	NA	X
M101-436	100.354	101.02	100.313	M101	flake	26.73	23.35	9.73	7.1	fragment_dist.	bladelet knapped from external side	blade	management_blades	NA	no	NA	NA	0%	no_cortex	no	no_butt	no_bulb	NA	very_fine-grained_diagenetic_cherts	VfgDgCh-07	NA	single_item_MAN	X
M101-437	100.492	101.005	100.317	M101	flake	18	15	5	1	NA	NA	NA	NA	NA	NA	NA	NA	NA	NA	NA	NA	NA	burned	local_shear_zone_related_cherts	NA	NA	NA	NA
M101-438	100.299	101.347	100.295	M101	blade	14.65	15.29	3.45	0.9	fragment_prox.	NA	blade	blade	NA	no	0	twisted	0%	no_cortex	yes	plain	diffused	NA	poieni-pietroasa_fault_chert	BanF-024	Su-024	multiple_items_>_060	X
M101-439A	NA	NA	NA	M101	chunk	9	7	1	<0.1	NA	NA	NA	NA	NA	NA	NA	NA	NA	NA	NA	NA	NA	burned	local_shear_zone_related_cherts	NA	NA	NA	NA
M101-439B	NA	NA	NA	M101	chunk	13	8	3	0.2	NA	NA	NA	NA	NA	NA	NA	NA	NA	NA	NA	NA	NA	burned	local_shear_zone_related_cherts	NA	NA	NA	NA
M101-439C	NA	NA	NA	M101	flake	10	7	1	0.1	NA	NA	NA	NA	NA	NA	NA	NA	NA	NA	NA	NA	NA	NA	poieni-pietroasa_fault_chert	NA	NA	NA	NA
M101-439D	NA	NA	NA	M101	flake	11	8	2	0.1	NA	NA	NA	NA	NA	NA	NA	NA	NA	NA	NA	NA	NA	burned	local_shear_zone_related_cherts	NA	NA	NA	NA
M101-440	100.321	101.023	100.3	M101	flake	26	25	7	4.9	NA	NA	NA	NA	NA	NA	NA	NA	NA	NA	NA	NA	NA	NA	poieni-pietroasa_fault_chert	BanF-061	Su-061	multiple_items_>_090	NA
M101-441	100.359	101.149	100.298	M101	flake	29.32	16.9	6.86	3.1	prox+mes	NA	blade	management_blades	NA	no	NA	NA	0%	no_cortex	no	linear	diffused	partially_burned	local_shear_zone_related_cherts	NA	NA	NA	X
M101-442	NA	NA	NA	M101	blade	11	10	2	0.3	NA	NA	NA	NA	NA	NA	NA	NA	NA	NA	NA	NA	NA	burned	non-local_(?)_fault_cherts	NLFCh-02 (“Black flint”)	NA	multiple_items_>_080	NA
M103-001	NA	NA	NA	M103	flake	28	17	5	2.7	NA	NA	NA	NA	NA	NA	NA	NA	NA	NA	NA	NA	NA	NA	poieni-pietroasa_fault_chert	NA	NA	NA	NA
M103-002	NA	NA	NA	M103	flake	16	16	2	0.7	NA	NA	NA	NA	NA	NA	NA	NA	NA	NA	NA	NA	NA	NA	poieni-pietroasa_fault_chert	NA	NA	NA	NA
M103-003	100.593	103.379	100.666	M103	flake	18	15	3	1.3	NA	NA	NA	NA	NA	NA	NA	NA	NA	NA	NA	NA	NA	NA	poieni-pietroasa_fault_chert	BanF-028	Su-100	multiple_items_>_030	NA
M103-004	100.734	103.506	100.661	M103	blade	29	11	5	1.4	NA	NA	NA	NA	NA	NA	NA	NA	NA	NA	NA	NA	NA	NA	poieni-pietroasa_fault_chert	BanF-053	Su-053	multiple_items_>_005	NA
M103-005	100.224	103.816	100.634	M103	chunk	15	13	6	1	NA	NA	NA	NA	NA	NA	NA	NA	NA	NA	NA	NA	NA	burned	local_shear_zone_related_cherts	NA	NA	NA	NA
M103-006	100.024	103.867	100.632	M103	blade	16	17	3	1	NA	NA	NA	NA	NA	NA	NA	NA	NA	NA	NA	NA	NA	NA	poieni-pietroasa_fault_chert	BanF-024	Su-024	multiple_items_>_060	NA
M103-007	100.311	103.235	100.648	M103	ceramic	NA	NA	NA	NA	NA	NA	NA	NA	NA	NA	NA	NA	NA	NA	NA	NA	NA	not_applicable	NA	NA	NA	NA	NA
M103-008	100.688	103.129	100.645	M103	flake	17	19	6	2.3	NA	NA	NA	NA	NA	NA	NA	NA	NA	NA	NA	NA	NA	NA	poieni-pietroasa_fault_chert	BanF-031	Su-031	multiple_items_>_010	NA
M103-009	100.534	103.51	100.643	M103	flake	33	17	3	1.2	NA	NA	NA	NA	NA	NA	NA	NA	NA	NA	NA	NA	NA	NA	poieni-pietroasa_fault_chert	BanF-025	Su-103	multiple_items_>_030	NA
M103-010	100.689	103.557	100.649	M103	flake	30	15	5	2.3	NA	NA	NA	NA	NA	NA	NA	NA	NA	NA	NA	NA	NA	NA	ductile_shear_zone_related_cherts	DucCh-03	NA	multiple_items_>_005	NA
M103-011	101.013	103.899	100.629	M103	chunk	12	11	6	0.8	NA	NA	NA	NA	NA	NA	NA	NA	NA	NA	NA	NA	NA	NA	non-local_(?)_fault_cherts	NLFCh-01 (rusty-yellowish fault chert)	NA	multiple_items_>_030	NA
M103-012	100.928	103.942	100.626	M103	flake	11	10	2	0.2	NA	NA	NA	NA	NA	NA	NA	NA	NA	NA	NA	NA	NA	NA	indet._chert	NA	NA	NA	NA
M103-013	100.853	103.653	100.639	M103	flake	16	14	4	1	NA	NA	NA	NA	NA	NA	NA	NA	NA	NA	NA	NA	NA	NA	poieni-pietroasa_fault_chert	BanF-028	Su-100	multiple_items_>_030	NA
M103-014	100.733	103.744	100.635	M103	flake	22	15	4	1.1	NA	NA	NA	NA	NA	NA	NA	NA	NA	NA	NA	NA	NA	NA	poieni-pietroasa_fault_chert	NA	NA	NA	NA
M103-015	100.735	103.923	100.638	M103	flake	58	39	8	16.3	NA	NA	NA	NA	NA	NA	NA	NA	NA	NA	NA	NA	NA	NA	bioclastic_cherts	BDgCh-03	NA	multiple_items_>_020	NA
M103-017	100.575	103.254	100.627	M103	chunk	34	24	19	14	NA	NA	NA	NA	NA	NA	NA	NA	NA	NA	NA	NA	NA	NA	tuff	NA	NA	NA	NA
M103-018	100.515	103.583	100.604	M103	blade	49	23	13	13.3	NA	NA	NA	NA	NA	NA	NA	NA	NA	NA	NA	NA	NA	NA	non-skeletal_cherts	NSDgCh-07	NA	multiple_items_<_005	NA
M103-019	100.515	103.645	100.617	M103	blade	30	13	4	1.3	NA	NA	NA	NA	NA	NA	NA	NA	NA	NA	NA	NA	NA	NA	ductile_shear_zone_related_cherts	DucCh-02	NA	multiple_items_>_030	NA
M103-020	100.575	103.859	100.615	M103	flake	43	23	4	4.8	NA	NA	NA	NA	NA	NA	NA	NA	NA	NA	NA	NA	NA	NA	siliceous_mudstones/marlstones	SiliMud-01	NA	multiple_items_>_010	NA
M103-021	100.279	103.125	100.619	M103	chunk	14	6	3	0.4	NA	NA	NA	NA	NA	NA	NA	NA	NA	NA	NA	NA	NA	NA	poieni-pietroasa_fault_chert	NA	NA	NA	NA
M103-022	100.21	103.427	100.623	M103	blade	16	12	2	0.2	NA	NA	NA	NA	NA	NA	NA	NA	NA	NA	NA	NA	NA	NA	bioclastic_cherts	BDgCh-04	NA	multiple_items_>_050	NA
M103-023	100.261	103.636	100.629	M103	flake	15	12	4	0.4	NA	NA	NA	NA	NA	NA	NA	NA	NA	NA	NA	NA	NA	NA	poieni-pietroasa_fault_chert	NA	NA	NA	NA
M103-024	100.419	103.734	100.62	M103	flake	39	20	6	4.5	NA	NA	NA	NA	NA	NA	NA	NA	NA	NA	NA	NA	NA	burned	non-local_(?)_fault_cherts	NLFCh-01 (rusty-yellowish fault chert)	NA	multiple_items_>_030	NA
M103-025	100.283	103.744	100.621	M103	charcoal	NA	NA	NA	NA	NA	NA	NA	NA	NA	NA	NA	NA	NA	NA	NA	NA	NA	not_applicable	NA	NA	NA	NA	NA
M103-026	100.39	103.861	100.607	M103	flake	24	15	3	1	NA	NA	NA	NA	NA	NA	NA	NA	NA	NA	NA	NA	NA	NA	bioclastic_cherts	BDgCh-04	NA	multiple_items_>_050	NA
M103-027	100.338	103.543	100.608	M103	bladelet	14	5	3	0.4	NA	NA	NA	NA	NA	NA	NA	NA	NA	NA	NA	NA	NA	NA	non-local_(?)_fault_cherts	NLFCh-01 (rusty-yellowish fault chert)	NA	multiple_items_>_030	NA
M103-028	100.576	103.83	100.594	M103	flake	48	25	6	4.1	NA	NA	NA	NA	NA	NA	NA	NA	NA	NA	NA	NA	NA	NA	siliceous_mudstones/marlstones	SiliMud-01	NA	multiple_items_>_010	NA
M103-029	100.601	103.563	100.594	M103	flake	25	13	6	1.5	NA	NA	NA	NA	NA	NA	NA	NA	NA	NA	NA	NA	NA	burned	diagenetic_cherts_and_siliceous_mudstones/marlstones	NA	NA	NA	NA
M103-030	100.458	103.127	100.601	M103	flake	24	20	5	1.9	NA	NA	NA	NA	NA	NA	NA	NA	NA	NA	NA	NA	NA	NA	poieni-pietroasa_fault_chert	BanF-007	Su-007	multiple_items_>_020	NA
M103-031	100.186	103.805	100.603	M103	core_trimming_element	40	11	6	2.3	NA	NA	NA	NA	NA	NA	NA	NA	NA	NA	NA	NA	NA	NA	non-skeletal_cherts	NSDgCh-13	NA	multiple_items_>_010	NA
M103-032	100.146	103.897	100.596	M103	bladelet	23	6	2	0.2	NA	NA	NA	NA	NA	NA	NA	NA	NA	NA	NA	NA	NA	NA	poieni-pietroasa_fault_chert	NA	NA	NA	NA
M103-033	100.311	103.747	100.601	M103	flake	13	10	2	0.3	NA	NA	NA	NA	NA	NA	NA	NA	NA	NA	NA	NA	NA	NA	poieni-pietroasa_fault_chert	NA	NA	NA	NA
M103-034	100.311	103.547	100.604	M103	flake	16	9	2	0.3	NA	NA	NA	NA	NA	NA	NA	NA	NA	NA	NA	NA	NA	NA	bioclastic_cherts	BDgCh-04	NA	multiple_items_>_050	NA
M103-035	100.147	103.991	100.585	M103	core_trimming_element	37	21	12	8.3	NA	NA	NA	NA	NA	NA	NA	NA	NA	NA	NA	NA	NA	NA	poieni-pietroasa_fault_chert	BanF-044	Su-116	multiple_items_>_020	NA
M103-036	100.382	103.87	100.586	M103	bladelet	14	6	1	0.1	NA	NA	NA	NA	NA	NA	NA	NA	NA	NA	NA	NA	NA	NA	non-local_(?)_fault_cherts	NLFCh-01 (rusty-yellowish fault chert)	NA	multiple_items_>_030	NA
M103-037	100.133	103.623	100.59	M103	flake	37	21	7	3.9	NA	NA	NA	NA	NA	NA	NA	NA	NA	NA	NA	NA	NA	NA	poieni-pietroasa_fault_chert	BanF-008	Su-008	multiple_items_>_010	NA
M103-038	100.447	103.541	100.593	M103	blade	41	12	3	1.9	NA	NA	NA	NA	NA	NA	NA	NA	NA	NA	NA	NA	NA	NA	poieni-pietroasa_fault_chert	BanF-031	Su-031	multiple_items_>_010	NA
M103-039	100.124	103.956	100.589	M103	chunk	16	6	2	<0.1	NA	NA	NA	NA	NA	NA	NA	NA	NA	NA	NA	NA	NA	NA	poieni-pietroasa_fault_chert	NA	NA	NA	NA
M103-040	100.146	103.833	100.589	M103	bladelet	27	7	2	0.3	NA	NA	NA	NA	NA	NA	NA	NA	NA	NA	NA	NA	NA	NA	poieni-pietroasa_fault_chert	BanF-031	Su-031	multiple_items_>_010	NA
M103-041	100.069	103.722	100.587	M103	bladelet	10	8	2	<0.1	NA	NA	NA	NA	NA	NA	NA	NA	NA	NA	NA	NA	NA	NA	poieni-pietroasa_fault_chert	NA	NA	NA	NA
M103-042	100.473	103.574	100.581	M103	flake	17	10	1	0.2	NA	NA	NA	NA	NA	NA	NA	NA	NA	NA	NA	NA	NA	NA	poieni-pietroasa_fault_chert	NA	NA	NA	NA
M103-043	100.405	103.566	100.58	M103	flake	12	10	2	0.1	NA	NA	NA	NA	NA	NA	NA	NA	NA	NA	NA	NA	NA	NA	poieni-pietroasa_fault_chert	NA	NA	NA	NA
M103-044	101.008	103.828	100.575	M103	bladelet	15	6	3	0.3	NA	NA	NA	NA	NA	NA	NA	NA	NA	NA	NA	NA	NA	NA	poieni-pietroasa_fault_chert	NA	NA	NA	NA
M103-045	100.215	103.412	100.582	M103	flake	11	9	2	<0.1	NA	NA	NA	NA	NA	NA	NA	NA	NA	NA	NA	NA	NA	NA	bioclastic_cherts	BDgCh-04	NA	multiple_items_>_050	NA
M103-046	100.333	103.412	100.573	M103	flake	20	11	2	0.5	NA	NA	NA	NA	NA	NA	NA	NA	NA	NA	NA	NA	NA	NA	bioclastic_cherts	BDgCh-04	NA	multiple_items_>_050	NA
M103-047	100.083	103.767	100.579	M103	flake	17	8	3	0.5	NA	NA	NA	NA	NA	NA	NA	NA	NA	NA	NA	NA	NA	NA	non-skeletal_cherts	NSDgCh-03	NA	multiple_items_<_005	NA
M103-048	100.4	103.63	100.572	M103	flake	19	12	2	0.4	NA	NA	NA	NA	NA	NA	NA	NA	NA	NA	NA	NA	NA	NA	bioclastic_cherts	BDgCh-08	NA	single_item_MAN	NA
M103-049	100.107	103.54	100.576	M103	bladelet	16	5	2	0.1	NA	NA	NA	NA	NA	NA	NA	NA	NA	NA	NA	NA	NA	NA	very_fine-grained_diagenetic_cherts	VfgDgCh-14	NA	single_item_MAN	NA
M103-050	100.246	103.761	100.565	M103	chunk	16	9	2	0.4	NA	NA	NA	NA	NA	NA	NA	NA	NA	NA	NA	NA	NA	burned	local_shear_zone_related_cherts	NA	NA	NA	NA
M103-051	100.065	103.759	100.571	M103	flake	31	30	11	8.2	NA	NA	NA	NA	NA	NA	NA	NA	NA	NA	NA	NA	NA	NA	poieni-pietroasa_fault_chert	BanF-047	Su-047	multiple_items_>_010	NA
M103-052	100.13	103.956	100.558	M103	chunk	19	12	3	0.8	NA	NA	NA	NA	NA	NA	NA	NA	NA	NA	NA	NA	NA	NA	ductile_shear_zone_related_cherts	DucCh-01	NA	multiple_items_>_050	NA
M103-053	100.21	103.906	100.547	M103	flake	23	12	4	0.9	NA	NA	NA	NA	NA	NA	NA	NA	NA	NA	NA	NA	NA	NA	indet._chert	NA	NA	NA	NA
M103-054	100.491	103.921	100.548	M103	blade	14	9	2	0.2	NA	NA	NA	NA	NA	NA	NA	NA	NA	NA	NA	NA	NA	NA	obsidian	OBS-01	NA	single_item_MAN	NA
M103-055	100.184	103.737	100.542	M103	flake	40	20	7	6.5	NA	NA	NA	NA	NA	NA	NA	NA	NA	NA	NA	NA	NA	NA	non-local_(?)_fault_cherts	NLFCh-01 (rusty-yellowish fault chert)	NA	multiple_items_>_030	NA
M103-056	100.121	103.63	100.556	M103	flake	34	27	9	7.5	NA	NA	NA	NA	NA	NA	NA	NA	NA	NA	NA	NA	NA	NA	ductile_shear_zone_related_cherts	DucCh-02	NA	multiple_items_>_030	NA
M103-057	100.341	103.129	100.559	M103	flake	29	27	5	5.3	NA	NA	NA	NA	NA	NA	NA	NA	NA	NA	NA	NA	NA	NA	vein_quartz	NA	NA	NA	NA
M103-058	100.511	103.769	100.519	M103	stone	41	21	10	7.6	NA	NA	NA	NA	NA	NA	NA	NA	NA	NA	NA	NA	NA	NA	poieni-pietroasa_fault_chert	NA	NA	NA	NA
M103-059	100.168	103.651	100.521	M103	flake	21	16	4	1.4	NA	NA	NA	NA	NA	NA	NA	NA	NA	NA	NA	NA	NA	NA	poieni-pietroasa_fault_chert	BanF-055	Su-055	multiple_items_>_005	NA
M103-060	100.087	103.894	100.519	M103	chunk	15	22	7	2.5	NA	NA	NA	NA	NA	NA	NA	NA	NA	NA	NA	NA	NA	NA	non-local_(?)_fault_cherts	NLFCh-01 (rusty-yellowish fault chert)	NA	multiple_items_>_030	NA
M103-061	100.547	103.649	100.495	M103	core_trimming_element	34	14	4	2	NA	NA	NA	NA	NA	NA	NA	NA	NA	NA	NA	NA	NA	NA	poieni-pietroasa_fault_chert	NA	NA	NA	NA
M103-062	100.757	103.536	100.471	M103	flake	13.81	15.66	1.35	0.3	fragment_prox	NA	flake	non-cortical_flake	NA	NA	NA	NA	0%	no_cortex	no	linear	diffused	NA	poieni-pietroasa_fault_chert	NA	NA	NA	X
M103-063	100.479	103.622	100.486	M103	blade	10.56	11.83	2.02	0.3	fragment_prox.	NA	bladelet	bladelet	NA	no	NA	straight	0%	no_cortex	no	linear	diffused	NA	poieni-pietroasa_fault_chert	BanF-038	Su-106	multiple_items_>_010	X
M103-064	100.583	103.365	100.445	M103	blade	12.8	11.02	1.97	0.3	prox+mes	NA	flake	management_flake	NA	NA	NA	NA	0%	no_cortex	no	indeterminate	indeterminate	NA	poieni-pietroasa_fault_chert	NA	NA	NA	X
M103-065	100.535	103.328	100.442	M103	blade	23.82	11.79	3.31	1.1	fragment	siret	flake	management_flake	NA	NA	NA	NA	0%	no_cortex	yes	dihedral	diffused	NA	poieni-pietroasa_fault_chert	BanF-004	Su-089	multiple_items_>_020	X
M103-066	100.238	103.865	100.457	M103	flake	19.6	20.93	3.42	1.9	complete	NA	flake	management_flake	NA	NA	NA	NA	0%	no_cortex	yes	plain	diffused	burned	local_shear_zone_related_cherts	NA	NA	NA	X
M103-067	100.764	103.444	100.409	M103	flake	53.89	59.31	9.83	30	complete	opening of a weathered rounded cobble	flake	cortical_flake	NA	NA	NA	NA	100%	dorsal	no	linear	pronounced	partially_burned	local_shear_zone_related_cherts	NA	NA	NA	X
M103-068	100.769	103.707	100.413	M103	blade	27.68	11.44	2.66	0.5	mes+dist	NA	bladelet	bladelet	NA	no	0	straight	0%	no_cortex	no	no_butt	no_bulb	NA	poieni-pietroasa_fault_chert	BanF-005	Su-005	multiple_items_>_030	X
M103-069	100.401	103.413	100.434	M103	flake	17	15	4	0.5	NA	NA	NA	NA	NA	NA	NA	NA	NA	NA	NA	NA	NA	NA	poieni-pietroasa_fault_chert	NA	NA	NA	NA
M103-070	100.467	103.635	100.424	M103	blade	33.46	16.58	2.98	1.6	complete	NA	blade	blade	NA	yes	NA	straight	0%	no_cortex	no	punctiform	diffused	NA	poieni-pietroasa_fault_chert	BanF-061	Su-101	multiple_items_>_090	X
M103-071	100.412	103.663	100.423	M103	flake	28.46	27.94	3.78	3	prox+mes	NA	flake	management_flake	NA	NA	NA	NA	0%	no_cortex	yes	plain	diffused	burned?	poieni-pietroasa_fault_chert	MAN indet.	NA	not_applicable	X
M103-072	100.444	103.931	100.42	M103	core_trimming_element	61	98	21	83.9	NA	NA	NA	NA	NA	NA	NA	NA	NA	NA	NA	NA	NA	NA	poieni-pietroasa_fault_chert	BanF-068	Su-108	multiple_items_>_030	NA
M103-073	100.349	103.897	100.411	M103	chunk	57.38	77.24	13.83	1.2	complete	NA	flake	management_flake	NA	NA	NA	NA	1-24%	distal	no	plain	pronounced	burned	local_shear_zone_related_cherts	NA	NA	NA	X
M103-074	100.882	103.785	100.408	M103	core_trimming_element	48.89	38.18	8.61	21.6	complete	narrow surface	flake	tablet	NA	NA	NA	NA	1-24%	lateral_left	yes	facetted	diffused	NA	poieni-pietroasa_fault_chert	BanF-060	Su-060	multiple_items_>_080	X
M103-075	100.775	103.627	100.445	M103	flake	47.15	60.88	19.15	66.2	complete	opening of a river cobble	flake	cortical_flake	NA	NA	NA	NA	100%	dorsal	no	plain	pronounced	NA	bioclastic_cherts	BDgCh-02	NA	multiple_items_>_005	X
M103-076	100.525	103.777	100.418	M103	flake	36.94	33.52	7.23	8	prox+mes	NA	flake	management_flake	NA	NA	NA	NA	0%	no_cortex	no	natural	diffused	NA	quartzite	Qt-02	NA	multiple_items_>_050	X
M103-077	100.734	103.642	100.399	M103	flake	15.79	18.92	4.76	1.6	complete	NA	flake	non-cortical_flake	NA	NA	NA	NA	1-24%	proximal	no	natural	pronounced	NA	quartzite	Qt-02	NA	multiple_items_>_050	X
M103-078	100.87	103.533	100.404	M103	flake	23	15	3	1.1	NA	NA	NA	NA	NA	NA	NA	NA	NA	NA	NA	NA	NA	NA	poieni-pietroasa_fault_chert	NA	NA	NA	NA
M103-079	100.059	103.457	100.414	M103	flake	15.16	15.23	3.16	1.1	fragment_prox	NA	flake	non-cortical_flake	NA	NA	NA	NA	0%	no_cortex	yes	plain	diffused	NA	poieni-pietroasa_fault_chert	BanF-017	Su-017	multiple_items_>_040	X
M103-080	100.425	103.951	100.393	M103	flake	17	13	1	0.2	NA	NA	NA	NA	NA	NA	NA	NA	NA	NA	NA	NA	NA	NA	poieni-pietroasa_fault_chert	NA	NA	NA	NA
M103-081	100.31	103.92	100.409	M103	blade	21.4	12.87	3.92	1.4	fragment_dist.	NA	blade	management_blades	NA	no	NA	NA	25-49%	lateral_right	no	no_butt	no_bulb	NA	quartzite	Qt-04	NA	multiple_items_<_005	X
M103-082	100.142	103.888	100.404	M103	flake	27	26	6	4.6	NA	NA	NA	NA	NA	NA	NA	NA	NA	NA	NA	NA	NA	burned	local_shear_zone_related_cherts	NA	NA	NA	NA
M103-083	100.103	103.823	100.41	M103	flake	17.16	17.58	2.76	0.8	complete	NA	flake	management_flake	NA	NA	NA	NA	0%	no_cortex	no	plain	diffused	NA	poieni-pietroasa_fault_chert	NA	NA	NA	X
M103-084	100.087	103.672	100.411	M103	flake	58	43	9	30.2	NA	NA	NA	NA	NA	NA	NA	NA	NA	NA	NA	NA	NA	burned	local_shear_zone_related_cherts	NA	NA	NA	NA
M103-085	100.374	103.822	100.397	M103	flake	18	19	2	0.9	NA	NA	NA	NA	NA	NA	NA	NA	NA	NA	NA	NA	NA	NA	poieni-pietroasa_fault_chert	BanF-058	Su-096	multiple_items_>_060	NA
M103-086	100.386	103.906	100.394	M103	chunk	20	13	7	1.6	NA	NA	NA	NA	NA	NA	NA	NA	NA	NA	NA	NA	NA	NA	quartzite	Qt-03	NA	multiple_items_>_040	NA
M103-087	100.245	103.967	100.401	M103	flake	16	15	5	1	NA	NA	NA	NA	NA	NA	NA	NA	NA	NA	NA	NA	NA	NA	poieni-pietroasa_fault_chert	BanF-024	Su-024	multiple_items_>_060	NA
M103-088	100.115	103.826	100.409	M103	blade	13.75	10.75	1.2	0.2	fragment_prox.	NA	bladelet	bladelet	NA	no	NA	slightly_curved	0%	no_cortex	yes	linear	diffused	NA	poieni-pietroasa_fault_chert	NA	NA	NA	X
M103-089	100.132	103.769	100.406	M103	flake	17.72	15.61	2.36	0.5	prox+mes	NA	flake	management_flake	NA	NA	NA	NA	0%	no_cortex	yes	linear	diffused	NA	poieni-pietroasa_fault_chert	NA	NA	NA	X
M103-090	100.262	103.764	100.4	M103	flake	20.49	22.03	3.53	1.4	fragment_prox	NA	flake	management_flake	NA	NA	NA	NA	0%	no_cortex	yes	plain	diffused	NA	poieni-pietroasa_fault_chert	BanF-057	Su-057	multiple_items_>_060	X
M103-091	100.457	103.914	100.386	M103	chunk	19	7	2	0.9	NA	NA	NA	NA	NA	NA	NA	NA	NA	NA	NA	NA	NA	NA	poieni-pietroasa_fault_chert	NA	NA	NA	NA
M103-092	100.298	103.915	100.391	M103	chunk	16	15	7	1.2	NA	NA	NA	NA	NA	NA	NA	NA	NA	NA	NA	NA	NA	NA	poieni-pietroasa_fault_chert	NA	NA	NA	NA
M103-093	100.204	103.847	100.398	M103	blade	12	10	2	0.6	NA	NA	NA	NA	NA	NA	NA	NA	NA	NA	NA	NA	NA	NA	poieni-pietroasa_fault_chert	NA	NA	NA	NA
M103-094	100.12	103.821	100.401	M103	blade	18.12	9.07	1.22	0.2	mes+dist	bilateral-preferential	bladelet	bladelet	NA	no	NA	NA	0%	no_cortex	no	no_butt	no_bulb	NA	poieni-pietroasa_fault_chert	NA	NA	NA	X
M103-095	100.209	103.76	100.401	M103	chunk	12.2	7.73	1.46	0.1	complete	NA	flake	non-cortical_flake	NA	NA	NA	NA	0%	no_cortex	no	linear	diffused	NA	poieni-pietroasa_fault_chert	NA	NA	NA	X
M103-096	100.27	103.74	100.396	M103	flake	26	15	3	1.1	NA	NA	NA	NA	NA	NA	NA	NA	NA	NA	NA	NA	NA	NA	poieni-pietroasa_fault_chert	BanF-068	Su-121	multiple_items_>_030	NA
M103-097	100.38	103.756	100.412	M103	flake	32	22	14	10.1	NA	NA	NA	NA	NA	NA	NA	NA	NA	NA	NA	NA	NA	NA	quartzite	Qt-02	NA	multiple_items_>_050	NA
M103-098	100.385	103.562	100.391	M103	flake	12	12	3	0.5	NA	NA	NA	NA	NA	NA	NA	NA	NA	NA	NA	NA	NA	NA	quartzite	Qt-03	NA	multiple_items_>_040	NA
M103-099	101.008	103.029	100.4	M103	chunk	13	11	2	0.3	NA	NA	NA	NA	NA	NA	NA	NA	NA	NA	NA	NA	NA	burned	local_shear_zone_related_cherts	NA	NA	NA	NA
M103-100	101.006	103.259	100.395	M103	chunk	20	10	2	0.4	NA	NA	NA	NA	NA	NA	NA	NA	NA	NA	NA	NA	NA	NA	poieni-pietroasa_fault_chert	NA	NA	NA	NA
M103-101	100.999	103.305	100.396	M103	flake	55.77	37.53	16.2	33.7	complete	lateral convexity creation	flake	management_flake	NA	NA	NA	NA	25-49%	lateral_right	yes	linear	diffused	NA	poieni-pietroasa_fault_chert	BanF-024	Su-024	multiple_items_>_060	X
M103-102	100.942	103.276	100.393	M103	flake	26	16	6	2	NA	NA	NA	NA	NA	NA	NA	NA	NA	NA	NA	NA	NA	NA	poieni-pietroasa_fault_chert	BanF-055	Su-055	multiple_items_>_005	NA
M103-103	100.504	103.247	100.396	M103	flake	14	7	2	0.2	NA	NA	NA	NA	NA	NA	NA	NA	NA	NA	NA	NA	NA	burned	local_shear_zone_related_cherts	NA	NA	NA	NA
M103-104	101	103.009	100.393	M103	chunk	10	15	3	0.3	NA	NA	NA	NA	NA	NA	NA	NA	NA	NA	NA	NA	NA	NA	poieni-pietroasa_fault_chert	NA	NA	NA	NA
M103-105	100.99	103.218	100.392	M103	flake	26	15	2	0.5	NA	NA	NA	NA	NA	NA	NA	NA	NA	NA	NA	NA	NA	NA	poieni-pietroasa_fault_chert	BanF-072	Su-107	multiple_items_>_040	NA
M103-106	100.999	103.356	100.391	M103	blade	11	15	2	0.1	NA	NA	NA	NA	NA	NA	NA	NA	NA	NA	NA	NA	NA	NA	poieni-pietroasa_fault_chert	NA	NA	NA	NA
M103-107	100.882	103.289	100.392	M103	flake	17	18	8	1.9	NA	NA	NA	NA	NA	NA	NA	NA	NA	NA	NA	NA	NA	NA	poieni-pietroasa_fault_chert	NA	NA	NA	NA
M103-108	100.908	103.155	100.394	M103	chunk	13	12	2	0.6	NA	NA	NA	NA	NA	NA	NA	NA	NA	NA	NA	NA	NA	NA	poieni-pietroasa_fault_chert	NA	NA	NA	NA
M103-109	100.901	103.528	100.393	M103	flake	25.63	14.09	4.81	2.1	prox+mes	NA	flake	management_flake	NA	NA	NA	NA	0%	no_cortex	no	punctiform	diffused	NA	poieni-pietroasa_fault_chert	NA	NA	NA	X
M103-110	100.707	103.521	100.388	M103	flake	25	16	3	1.8	NA	NA	NA	NA	NA	NA	NA	NA	NA	NA	NA	NA	NA	partially_burned	local_shear_zone_related_cherts	NA	NA	NA	NA
M103-111	100.76	103.601	100.392	M103	bladelet	26.96	10	5.65	1.4	mes+dist	NA	bladelet	management_bladelets	NA	no	NA	straight	0%	no_cortex	no	no_butt	no_bulb	NA	poieni-pietroasa_fault_chert	BanF-009	Su-009	multiple_items_>_010	X
M103-112	100.925	103.633	100.396	M103	blade	28.03	11.89	2.84	1.4	complete	NA	bladelet	management_bladelets	NA	no	0	straight	0%	no_cortex	yes	plain	diffused	NA	poieni-pietroasa_fault_chert	BanF-080	Su-080	multiple_items_<_005	X
M103-113	100.722	103.754	100.4	M103	chunk	29	30	11	9.2	NA	NA	NA	NA	NA	NA	NA	NA	NA	NA	NA	NA	NA	burned	local_shear_zone_related_cherts	NA	NA	NA	NA
M103-114	100.741	103.826	100.398	M103	chunk	35	40	13	13.9	NA	NA	NA	NA	NA	NA	NA	NA	NA	NA	NA	NA	NA	NA	poieni-pietroasa_fault_chert	BanF-063	Su-099	multiple_items_>_040	NA
M103-115	100.952	103.903	100.396	M103	blade	21.64	12.46	2.67	1	prox+mes	NA	blade	management_blades	NA	no	NA	straight	0%	no_cortex	no	plain	diffused	partially_burned	local_shear_zone_related_cherts	NA	NA	NA	X
M103-116	100.782	103.458	100.381	M103	blade	12	9	2	0.3	NA	NA	NA	NA	NA	NA	NA	NA	NA	NA	NA	NA	NA	NA	poieni-pietroasa_fault_chert	BanF-038	Su-106	multiple_items_>_010	NA
M103-117	100.88	103.519	100.385	M103	blade	15.22	13.13	2.72	0.6	fragment_mes.	latero-sequential	blade	blade	NA	yes	0	straight	0%	no_cortex	no	no_butt	no_bulb	partially_burned	poieni-pietroasa_fault_chert	BanF-070	Su-070	multiple_items_>_030	X
M103-118	100.974	103.753	100.392	M103	chunk	19	8	7	1.2	NA	NA	NA	NA	NA	NA	NA	NA	NA	NA	NA	NA	NA	NA	poieni-pietroasa_fault_chert	NA	NA	NA	NA
M103-119	100.757	103.754	100.382	M103	chunk	15	14	2	0.7	NA	NA	NA	NA	NA	NA	NA	NA	NA	NA	NA	NA	NA	NA	poieni-pietroasa_fault_chert	NA	NA	NA	NA
M103-120	100.733	103.89	100.382	M103	flake	17.54	26.75	7.73	3.5	complete	NA	flake	cortical_flake	NA	NA	NA	NA	25-49%	dorsal	no	linear	pronounced	NA	poieni-pietroasa_fault_chert	BanF-055	Su-055	multiple_items_>_005	X
M103-121	100.761	103.605	100.381	M103	bladelet	21.19	5.42	0.97	0.1	complete	NA	bladelet	bladelet	NA	no	NA	straight	0%	no_cortex	no	punctiform	diffused	NA	poieni-pietroasa_fault_chert	BanF-063	Su-063	multiple_items_>_040	X
M103-122	100.728	103.86	100.376	M103	flake	12	19	4	0.7	NA	NA	NA	NA	NA	NA	NA	NA	NA	NA	NA	NA	NA	NA	poieni-pietroasa_fault_chert	NA	NA	NA	NA
M103-123	100.333	103.645	100.38	M103	chunk	15	23	4	1.3	NA	NA	NA	NA	NA	NA	NA	NA	NA	NA	NA	NA	NA	NA	poieni-pietroasa_fault_chert	NA	NA	NA	NA
M103-124	100.446	103.865	100.383	M103	blade	19.93	18.77	2.79	1.1	fragment_dist.	NA	blade	blade	NA	no	0	straight	0%	no_cortex	no	no_butt	no_bulb	NA	poieni-pietroasa_fault_chert	BanF-056	Su-056	multiple_items_>_050	X
M103-125	100.45	103.965	100.389	M103	flake	34.99	33.98	9.9	12.4	complete	NA	flake	management_flake	NA	NA	NA	NA	1-24%	proximal	no	natural	pronounced	NA	quartzite	Qt-01	NA	multiple_items_>_010	X
M103-126	100.182	103.96	100.392	M103	flake	19.82	16.31	3.94	1.5	fragment_prox	NA	flake	non-cortical_flake	NA	NA	NA	NA	0%	no_cortex	no	plain	indeterminate	burned	local_shear_zone_related_cherts	NA	NA	NA	X
M103-127	100.048	103.883	100.396	M103	flake	10	14	2	0.2	NA	NA	NA	NA	NA	NA	NA	NA	NA	NA	NA	NA	NA	burned	local_shear_zone_related_cherts	NA	NA	NA	NA
M103-128	100.481	103.763	100.38	M103	core_trimming_element	26.6	11.59	3.22	1.8	complete	NA	flake	tablet	NA	NA	NA	NA	0%	no_cortex	no	dihedral	diffused	NA	poieni-pietroasa_fault_chert	NA	NA	NA	X
M103-129	100.231	103.894	100.378	M103	flake	24	22	6	2	NA	NA	NA	NA	NA	NA	NA	NA	NA	NA	NA	NA	NA	NA	poieni-pietroasa_fault_chert	NA	NA	NA	NA
M103-130	100.07	103.659	100.382	M103	flake	11	14	2	0.4	NA	NA	NA	NA	NA	NA	NA	NA	NA	NA	NA	NA	NA	NA	poieni-pietroasa_fault_chert	NA	NA	NA	NA
M103-131	100.83	103.295	100.382	M103	chunk	22	12	1	0.3	NA	NA	NA	NA	NA	NA	NA	NA	NA	NA	NA	NA	NA	NA	poieni-pietroasa_fault_chert	NA	NA	NA	NA
M103-132	101.008	103.19	100.377	M103	blade	17.67	15.28	3.51	1	fragment_prox.	latero-sequential	blade	blade	NA	yes	NA	slightly_curved	0%	no_cortex	yes	punctiform	diffused	NA	poieni-pietroasa_fault_chert	BanF-068	Su-068	multiple_items_>_030	X
M103-133	100.973	103.269	100.372	M103	bladelet	34.67	4.86	5.68	0.8	complete	NA	bladelet	burin_spall	NA	no	NA	twisted	0%	no_cortex	no	punctiform	diffused	NA	poieni-pietroasa_fault_chert	BanF-082	Su-082	multiple_items_>_020	X
M103-134	100.82	103.269	100.373	M103	blade	25.4	12.03	3.76	2	prox+mes	siret	blade	blade	NA	no	NA	NA	0%	no_cortex	yes	plain	diffused	NA	poieni-pietroasa_fault_chert	BanF-015	Su-015	multiple_items_>_050	X
M103-135	100.928	103.198	100.375	M103	blade	13	12	2	0.3	NA	NA	NA	NA	NA	NA	NA	NA	NA	NA	NA	NA	NA	NA	poieni-pietroasa_fault_chert	BanF-051	Su-051	multiple_items_>_040	NA
M103-136	100.712	103.635	100.369	M103	chunk	26	15	6	1.7	NA	NA	NA	NA	NA	NA	NA	NA	NA	NA	NA	NA	NA	NA	poieni-pietroasa_fault_chert	NA	NA	NA	NA
M103-137	100.645	103.644	100.37	M103	chunk	20	15	6	1.4	NA	NA	NA	NA	NA	NA	NA	NA	NA	NA	NA	NA	NA	NA	poieni-pietroasa_fault_chert	NA	NA	NA	NA
M103-138	100.714	103.773	100.364	M103	flake	32.66	27.33	5.17	5.5	prox+mes	NA	flake	non-cortical_flake	NA	NA	NA	NA	1-24%	lateral_left	no	plain	indeterminate	NA	poieni-pietroasa_fault_chert	BanF-001	Su-001	multiple_items_>_080	X
M103-139	100.521	103.782	100.366	M103	blade	14.86	12.92	2.76	0.6	fragment_prox.	NA	blade	blade	NA	no	NA	straight	0%	no_cortex	no	linear	diffused	NA	poieni-pietroasa_fault_chert	BanF-020	Su-020	multiple_items_>_010	X
M103-140	100.913	103.849	100.371	M103	flake	18	16	3	0.4	NA	NA	NA	NA	NA	NA	NA	NA	NA	NA	NA	NA	NA	NA	poieni-pietroasa_fault_chert	NA	NA	NA	NA
M103-141	100.882	103.933	100.374	M103	flake	17.54	16.71	2.5	0.7	complete	NA	flake	non-cortical_flake	NA	NA	NA	NA	0%	no_cortex	yes	plain	diffused	NA	poieni-pietroasa_fault_chert	NA	NA	NA	X
M103-142	100.52	103.511	100.36	M103	blade	24.71	16.31	3.4	1.4	fragment_dist.	NA	blade	blade	NA	no	NA	twisted	0%	no_cortex	no	no_butt	no_bulb	NA	poieni-pietroasa_fault_chert	BanF-056	Su-085	multiple_items_>_050	X
M103-143	100.76	103.603	100.364	M103	chunk	15	24	7	2	NA	NA	NA	NA	NA	NA	NA	NA	NA	NA	NA	NA	NA	burned	local_shear_zone_related_cherts	NA	NA	NA	NA
M103-144	100.978	103.778	100.368	M103	chunk	12	7	2	0.1	NA	NA	NA	NA	NA	NA	NA	NA	NA	NA	NA	NA	NA	NA	poieni-pietroasa_fault_chert	NA	NA	NA	NA
M103-145	100.986	103.793	100.369	M103	chunk	6	16	2	0.3	NA	NA	NA	NA	NA	NA	NA	NA	NA	NA	NA	NA	NA	NA	poieni-pietroasa_fault_chert	NA	NA	NA	NA
M103-146	100.517	103.769	100.36	M103	blade	25.16	15.99	1.91	1	fragment_dist.	NA	blade	blade	NA	yes	NA	straight	0%	no_cortex	no	no_butt	no_bulb	NA	poieni-pietroasa_fault_chert	BanF-051	Su-051	multiple_items_>_040	X
M103-147	100.635	103.825	100.365	M103	flake	24	25	5	3.2	NA	NA	NA	NA	NA	NA	NA	NA	NA	NA	NA	NA	NA	NA	quartzite	Qt-02	NA	multiple_items_>_050	NA
M103-148	100.761	103.918	100.367	M103	flake	19.89	22.69	3.73	1.8	fragment_prox	NA	flake	non-cortical_flake	NA	NA	NA	NA	0%	no_cortex	yes	plain	diffused	NA	other_siliceous_rocks	OSR-06 (greyish-bluish chert)	NA	multiple_items_>_040	X
M103-149	100.691	103.955	100.362	M103	blade	12.24	11.87	1.7	0.3	fragment_prox.	NA	bladelet	bladelet	NA	yes	NA	straight	0%	no_cortex	no	crushed	diffused	NA	poieni-pietroasa_fault_chert	BanF-038	Su-038	multiple_items_>_010	X
M103-150	100.516	103.556	100.357	M103	blade	22	23	5	2.1	NA	NA	NA	NA	NA	NA	NA	NA	NA	NA	NA	NA	NA	NA	poieni-pietroasa_fault_chert	BanF-061	Su-061	multiple_items_>_090	NA
M103-151	100.944	103.591	100.371	M103	bladelet	14.57	7.59	1.55	0.2	fragment_mes.	NA	bladelet	bladelet	NA	no	NA	slightly_curved	0%	no_cortex	no	no_butt	no_bulb	NA	poieni-pietroasa_fault_chert	NA	NA	NA	X
M103-152	100.856	103.616	100.366	M103	chunk	12	15	8	1.2	NA	NA	NA	NA	NA	NA	NA	NA	NA	NA	NA	NA	NA	NA	poieni-pietroasa_fault_chert	NA	NA	NA	NA
M103-153	100.88	103.865	100.356	M103	blade	13	13	3	0.5	NA	NA	NA	NA	NA	NA	NA	NA	NA	NA	NA	NA	NA	burned	local_shear_zone_related_cherts	NA	NA	NA	NA
M103-154	100.28	103.447	100.374	M103	flake	34	21	6	3.1	NA	NA	NA	NA	NA	NA	NA	NA	NA	NA	NA	NA	NA	NA	poieni-pietroasa_fault_chert	BanF-061	Su-101	multiple_items_>_090	NA
M103-155	100.453	103.471	100.355	M103	chunk	33	12	11	2.6	NA	NA	NA	NA	NA	NA	NA	NA	NA	NA	NA	NA	NA	partially_burned	local_shear_zone_related_cherts	NA	NA	NA	NA
M103-156	100.432	103.509	100.362	M103	flake	24	12	4	0.8	NA	NA	NA	NA	NA	NA	NA	NA	NA	NA	NA	NA	NA	NA	poieni-pietroasa_fault_chert	BanF-015	Su-015	multiple_items_>_050	NA
M103-157	100.341	103.737	100.363	M103	flake	16.26	15.41	1.43	0.3	complete	NA	flake	non-cortical_flake	NA	NA	NA	NA	0%	no_cortex	yes	linear	diffused	NA	poieni-pietroasa_fault_chert	NA	NA	NA	X
M103-158	100.166	103.643	100.382	M103	blade	33.37	32.46	5.66	9	complete	NA	flake	management_flake	NA	NA	NA	NA	0%	no_cortex	no	plain	diffused	NA	poieni-pietroasa_fault_chert	BanF-011	Su-118	multiple_items_>_030	X
M103-159	100.14	103.66	100.386	M103	flake	33.94	25.87	8.33	9.3	complete	NA	flake	non-cortical_flake	NA	NA	NA	NA	0%	no_cortex	yes	plain	pronounced	NA	poieni-pietroasa_fault_chert	BanF-046	Su-046	multiple_items_>_020	X
M103-160	100.212	103.556	100.365	M103	blade	21.8	17.79	2.74	1.3	fragment_prox.	NA	blade	blade	NA	no	0	straight	0%	no_cortex	yes	plain	diffused	NA	poieni-pietroasa_fault_chert	BanF-050	Su-050	multiple_items_>_110	X
M103-161	100.419	103.6	100.361	M103	blade	21.96	16.81	2.1	1.3	fragment_prox.	NA	blade	blade	NA	no	NA	NA	0%	no_cortex	yes	plain	diffused	NA	poieni-pietroasa_fault_chert	BanF-024	Su-024	multiple_items_>_060	X
M103-162	100.07	103.649	100.383	M103	chunk	13	12	5	0.9	NA	NA	NA	NA	NA	NA	NA	NA	NA	NA	NA	NA	NA	NA	poieni-pietroasa_fault_chert	BanF-071	Su-071	multiple_items_>_030	NA
M103-163	100.149	103.711	100.379	M103	chunk	14	10	3	0.4	NA	NA	NA	NA	NA	NA	NA	NA	NA	NA	NA	NA	NA	NA	poieni-pietroasa_fault_chert	NA	NA	NA	NA
M103-164	100.079	103.871	100.368	M103	bladelet	17.38	5.62	1.33	0.1	fragment_mes.	NA	bladelet	bladelet	NA	yes	0	straight	0%	no_cortex	no	no_butt	no_bulb	NA	poieni-pietroasa_fault_chert	BanF-022	Su-022	multiple_items_>_020	X
M103-165	100.072	103.513	100.368	M103	flake	15	14	3	0.4	NA	NA	NA	NA	NA	NA	NA	NA	NA	NA	NA	NA	NA	burned	local_shear_zone_related_cherts	NA	NA	NA	NA
M103-166	100.19	103.708	100.371	M103	flake	13.57	13.26	3.97	1	fragment_prox	NA	flake	management_flake	NA	NA	NA	NA	0%	no_cortex	yes	plain	diffused	NA	poieni-pietroasa_fault_chert	BanF-051	Su-051	multiple_items_>_040	X
M103-167	100.114	103.746	100.377	M103	flake	13.45	8.69	2.24	0.2	complete	NA	flake	management_flake	NA	NA	NA	NA	0%	no_cortex	yes	linear	diffused	NA	poieni-pietroasa_fault_chert	NA	NA	NA	X
M103-168	100.16	103.728	100.366	M103	flake	22.86	20.34	3.27	1.2	fragment_prox	NA	flake	management_flake	NA	NA	NA	NA	0%	no_cortex	yes	linear	diffused	NA	poieni-pietroasa_fault_chert	BanF-038	Su-038	multiple_items_>_010	X
M103-169	100.802	103.029	100.368	M103	flake	16	8	3	0.3	NA	NA	NA	NA	NA	NA	NA	NA	NA	NA	NA	NA	NA	NA	poieni-pietroasa_fault_chert	NA	NA	NA	NA
M103-170	100.759	103.144	100.366	M103	bladelet	13.13	7.93	1.52	0.2	fragment_prox.	NA	bladelet	bladelet	NA	no	NA	NA	0%	no_cortex	no	linear	diffused	NA	poieni-pietroasa_fault_chert	BanF-050	Su-093	multiple_items_>_110	X
M103-171	100.627	103.315	100.362	M103	flake	14	14	3	1	NA	NA	NA	NA	NA	NA	NA	NA	NA	NA	NA	NA	NA	burned	diagenetic_cherts_and_siliceous_mudstones/marlstones	BurnedDgCh-02	NA	multiple_items_>_005	NA
M103-172	100.798	101.827	100.407	M103	flake	11	9	2	0.2	NA	NA	NA	NA	NA	NA	NA	NA	NA	NA	NA	NA	NA	NA	poieni-pietroasa_fault_chert	NA	NA	NA	NA
M103-173	101.023	103.128	100.368	M103	flake	24.73	20.04	3.25	2.8	fragment_dist.	NA	blade	management_blades	NA	yes	NA	straight	0%	no_cortex	no	no_butt	no_bulb	burned?	poieni-pietroasa_fault_chert	MAN indet.	NA	not_applicable	X
M103-174	101.019	103.157	100.368	M103	blade	32	18	6	5.3	NA	NA	NA	NA	NA	NA	NA	NA	NA	NA	NA	NA	NA	NA	other_siliceous_rocks	OSR-06 (greyish-bluish chert)	NA	multiple_items_>_040	NA
M103-175	100.964	103.248	100.37	M103	flake	13	19	2	0.5	NA	NA	NA	NA	NA	NA	NA	NA	NA	NA	NA	NA	NA	NA	poieni-pietroasa_fault_chert	BanF-057	Su-057	multiple_items_>_060	NA
M103-176	100.86	103.271	100.355	M103	blade	20	11	3	0.6	NA	NA	NA	NA	NA	NA	NA	NA	NA	NA	NA	NA	NA	NA	poieni-pietroasa_fault_chert	BanF-024	Su-024	multiple_items_>_060	NA
M103-177	100.839	103.388	100.351	M103	bladelet	16.94	4.29	3.34	0.4	complete	NA	bladelet	burin_spall	NA	yes	NA	straight	0%	no_cortex	no	crushed	diffused	NA	poieni-pietroasa_fault_chert	NA	NA	NA	X
M103-178	100.55	103.163	100.355	M103	flake	38.01	26.83	5.57	5.3	fragment_dist.	NA	blade	blade	NA	no	NA	NA	50-74%	dorsal	no	no_butt	no_bulb	NA	poieni-pietroasa_fault_chert	BanF-005	Su-005	multiple_items_>_030	X
M103-179	100.586	103.258	100.351	M103	flake	12.55	13.84	2.84	0.7	complete	NA	flake	non-cortical_flake	NA	NA	NA	NA	0%	no_cortex	no	plain	diffused	burned	local_shear_zone_related_cherts	NA	NA	NA	X
M103-180	100.953	103.855	100.357	M103	flake	18.28	16.77	3.04	0.6	complete	NA	flake	management_flake	NA	NA	NA	NA	0%	no_cortex	no	plain	diffused	NA	poieni-pietroasa_fault_chert	NA	NA	NA	X
M103-181	100.875	103.646	100.357	M103	flake	17.22	21.59	3.18	1.3	fragment_prox	NA	flake	management_flake	NA	NA	NA	NA	0%	no_cortex	no	punctiform	diffused	NA	poieni-pietroasa_fault_chert	BanF-071	Su-071	multiple_items_>_030	X
M103-182	100.741	103.582	100.352	M103	blade	34.73	12.13	2.3	1.1	complete	latero sequential	blade	blade	NA	no	NA	NA	0%	no_cortex	yes	plain	diffused	NA	poieni-pietroasa_fault_chert	BanF-068	Su-068	multiple_items_>_030	X
M103-183	100.712	103.643	100.349	M103	blade	20.87	9.74	2.93	0.5	mes+dist	latero-sequential on lateral ridge	bladelet	bladelet	NA	yes	NA	straight	0%	no_cortex	no	no_butt	no_bulb	NA	poieni-pietroasa_fault_chert	BanF-061	Su-124	multiple_items_>_090	X
M103-184	100.654	103.622	100.352	M103	flake	23	20	4	1.7	NA	NA	NA	NA	NA	NA	NA	NA	NA	NA	NA	NA	NA	NA	quartzite	Qt-08	NA	multiple_items_>_005	NA
M103-185	100.639	103.89	100.347	M103	flake	31.05	15.81	6.54	4.1	complete	NA	blade	blade	NA	yes	NA	straight	1-24%	proximal	no	natural	not_perceived	NA	quartzite	Qt-08	NA	multiple_items_>_005	X
M103-186	100.934	103.511	100.362	M103	flake	24.64	17.52	3.4	1.5	complete	NA	flake	management_flake	NA	NA	NA	NA	0%	no_cortex	no	crushed	diffused	NA	poieni-pietroasa_fault_chert	NA	NA	NA	X
M103-187	100.714	103.88	100.346	M103	flake	15	11	2	0.3	NA	NA	NA	NA	NA	NA	NA	NA	NA	NA	NA	NA	NA	burned	local_shear_zone_related_cherts	NA	NA	NA	NA
M103-188	100.663	103.891	100.344	M103	blade	34.84	13.59	4.18	2.3	prox+mes	NA	blade	blade	NA	yes	0	straight	0%	no_cortex	no	punctiform	diffused	NA	poieni-pietroasa_fault_chert	BanF-040	Su-040	multiple_items_>_010	X
M103-189	100.709	103.51	100.349	M103	flake	15	12	5	0.8	NA	NA	NA	NA	NA	NA	NA	NA	NA	NA	NA	NA	NA	NA	poieni-pietroasa_fault_chert	BanF-051	Su-051	multiple_items_>_040	NA
M103-190	100.429	103.166	100.36	M103	chunk	13	10	3	0.4	NA	NA	NA	NA	NA	NA	NA	NA	NA	NA	NA	NA	NA	burned	local_shear_zone_related_cherts	NA	NA	NA	NA
M103-191	100.28	103.416	100.359	M103	blade	10	13	2	0.3	NA	NA	NA	NA	NA	NA	NA	NA	NA	NA	NA	NA	NA	NA	poieni-pietroasa_fault_chert	NA	NA	NA	NA
M103-192	100.501	103.512	100.344	M103	bladelet	12	9	2	0.3	NA	NA	NA	NA	NA	NA	NA	NA	NA	NA	NA	NA	NA	NA	poieni-pietroasa_fault_chert	NA	NA	NA	NA
M103-193	100.354	103.484	100.361	M103	flake	19	21	5	2	NA	NA	NA	NA	NA	NA	NA	NA	NA	NA	NA	NA	NA	NA	poieni-pietroasa_fault_chert	BanF-014	Su-014	multiple_items_>_005	NA
M103-194	100.298	103.984	100.341	M103	chunk	15	14	4	1.2	NA	NA	NA	NA	NA	NA	NA	NA	NA	NA	NA	NA	NA	NA	vein_quartz	VQt-04	NA	multiple_items_>_005	NA
M103-195	100.177	103.64	100.356	M103	flake	21.51	22.55	4.84	2.6	fragment_prox	NA	flake	management_flake	NA	NA	NA	NA	0%	no_cortex	yes	linear	diffused	NA	poieni-pietroasa_fault_chert	BanF-038	Su-038	multiple_items_>_010	X
M103-196	100.122	103.608	100.364	M103	chunk	18	20	4	0.8	NA	NA	NA	NA	NA	NA	NA	NA	NA	NA	NA	NA	NA	NA	poieni-pietroasa_fault_chert	BanF-026	Su-026	multiple_items_>_060	NA
M103-197	100.067	103.573	100.356	M103	blade	14.52	8.88	2.54	0.3	fragment_mes.	NA	bladelet	bladelet	NA	no	NA	NA	0%	no_cortex	no	no_butt	no_bulb	NA	poieni-pietroasa_fault_chert	NA	NA	NA	X
M103-198	100.524	103.348	100.344	M103	flake	28	27	5	2.6	NA	NA	NA	NA	NA	NA	NA	NA	NA	NA	NA	NA	NA	NA	poieni-pietroasa_fault_chert	BanF-005	Su-005	multiple_items_>_030	NA
M103-199	100.951	103.142	100.361	M103	flake	54.47	52.46	12.36	55	complete	NA	flake	cortical_flake	NA	NA	NA	NA	100%	dorsal	yes	plain	pronounced	NA	poieni-pietroasa_fault_chert	BanF-008	Su-008	multiple_items_>_010	X
M103-200	100.951	103.142	100.35	M103	chunk	12	21	2	0.6	NA	NA	NA	NA	NA	NA	NA	NA	NA	NA	NA	NA	NA	NA	poieni-pietroasa_fault_chert	NA	NA	NA	NA
M103-201	101.033	103.219	100.357	M103	bladelet	10.04	6.48	1.97	0.1	fragment_mes.	NA	bladelet	bladelet	NA	no	3.2	slightly_curved	0%	no_cortex	no	no_butt	no_bulb	burned	local_shear_zone_related_cherts	NA	NA	NA	X
M103-202	100.896	103.246	100.354	M103	flake	31	24	12	7.2	NA	NA	NA	NA	NA	NA	NA	NA	NA	NA	NA	NA	NA	NA	bioclastic_cherts	BDgCh-05	NA	multiple_items_>_005	NA
M103-203	100.628	103.404	100.336	M103	blade	20.8	10.35	2.66	0.7	mes+dist	bilateral preferential	bladelet	bladelet	NA	yes	5.89	twisted	0%	no_cortex	no	no_butt	no_bulb	partially_burned	poieni-pietroasa_fault_chert	BanF-056	Su-085	multiple_items_>_050	X
M103-204	100.742	103.111	100.34	M103	flake	22.3	23.54	4.07	2.8	fragment_dist	NA	flake	non-cortical_flake	NA	NA	NA	NA	0%	no_cortex	no	no_butt	no_bulb	NA	poieni-pietroasa_fault_chert	BanF-071	Su-071	multiple_items_>_030	X
M103-205	100.665	103.39	100.336	M103	chunk	15	10	4	0.4	NA	NA	NA	NA	NA	NA	NA	NA	NA	NA	NA	NA	NA	NA	poieni-pietroasa_fault_chert	NA	NA	NA	NA
M103-206	100.315	101.368	100.389	M103	flake	18	15	4	0.9	NA	NA	NA	NA	NA	NA	NA	NA	NA	NA	NA	NA	NA	NA	poieni-pietroasa_fault_chert	NA	NA	NA	NA
M103-207	100.719	103.551	100.341	M103	bladelet	18.95	5.77	3.71	0.3	mes+dist	NA	bladelet	bladelet	NA	yes	NA	twisted	0%	no_cortex	no	no_butt	no_bulb	NA	poieni-pietroasa_fault_chert	NA	NA	NA	X
M103-208	100.268	103.479	100.335	M103	chunk	8	22	6	0.7	NA	NA	NA	NA	NA	NA	NA	NA	NA	NA	NA	NA	NA	NA	poieni-pietroasa_fault_chert	NA	NA	NA	NA
M103-209	100.497	103.359	100.345	M103	chunk	29	49	9	14.3	NA	NA	NA	NA	NA	NA	NA	NA	NA	NA	NA	NA	NA	burned	diagenetic_cherts_and_siliceous_mudstones/marlstones	NA	NA	NA	NA
M103-210	100.213	103.358	100.351	M103	blade	49.42	19.6	7.93	9.1	prox+mes	latero-sequential	blade	blade	NA	yes	0	straight	1-24%	lateral_left	yes	plain	diffused	NA	siliceous_mudstones/marlstones	SiliMud-04	NA	single_item_MAN	X
M103-211	100.193	103.374	100.346	M103	blade	36	25	9	8.7	NA	NA	NA	NA	NA	NA	NA	NA	NA	NA	NA	NA	NA	burned	local_shear_zone_related_cherts	NA	NA	NA	NA
M103-212	100.162	103.383	100.343	M103	blade	25	26	9	4.5	NA	NA	NA	NA	NA	NA	NA	NA	NA	NA	NA	NA	NA	burned	local_shear_zone_related_cherts	NA	NA	NA	NA
M103-213	100.433	103.445	100.335	M103	blade	16.38	15.25	3.57	0.9	prox+mes	NA	flake	management_flake	NA	NA	NA	NA	0%	no_cortex	no	linear	diffused	NA	poieni-pietroasa_fault_chert	BanF-011	Su-011	multiple_items_>_030	X
M103-214	100.389	103.189	100.344	M103	flake	26	17	3	1.5	NA	NA	NA	NA	NA	NA	NA	NA	NA	NA	NA	NA	NA	NA	poieni-pietroasa_fault_chert	BanF-051	Su-091	multiple_items_>_040	NA
M103-215	100.151	103.147	100.338	M103	flake	40	44	9	13.1	NA	NA	NA	NA	NA	NA	NA	NA	NA	NA	NA	NA	NA	NA	quartzite	Qt-02	NA	multiple_items_>_050	NA
M103-216	100.047	103.371	100.336	M103	flake	15.3	8.39	1.96	0.4	prox+mes	NA	bladelet	bladelet	NA	no	NA	straight	0%	no_cortex	no	linear	diffused	NA	poieni-pietroasa_fault_chert	BanF-024	Su-024	multiple_items_>_060	X
M103-217	100.383	103.413	100.326	M103	core_trimming_element	21	19	7	2	NA	NA	NA	NA	NA	NA	NA	NA	NA	NA	NA	NA	NA	NA	poieni-pietroasa_fault_chert	NA	NA	NA	NA
M103-218	100.486	103.886	100.344	M103	flake	64.13	36.2	15.78	54.5	complete	NA	blade	management_blades	NA	yes	NA	NA	1-24%	proximal+distal	no	natural	diffused	NA	quartzite	Qt-01	NA	multiple_items_>_010	X
M103-219	100.317	103.582	100.336	M103	flake	11	9	1	<0.1	NA	NA	NA	NA	NA	NA	NA	NA	NA	NA	NA	NA	NA	NA	poieni-pietroasa_fault_chert	NA	NA	NA	NA
M103-220	100.316	103.79	100.331	M103	blade	12.31	16.03	1.6	0.5	fragment_mes.	NA	blade	blade	NA	no	NA	twisted	0%	no_cortex	no	no_butt	no_bulb	NA	poieni-pietroasa_fault_chert	NA	NA	NA	X
M103-221	100.071	103.836	100.337	M103	blade	24	15	3	1.4	NA	NA	NA	NA	NA	NA	NA	NA	NA	NA	NA	NA	NA	NA	poieni-pietroasa_fault_chert	BanF-043	Su-092	multiple_items_>_040	NA
M103-222	100.065	103.599	100.348	M103	flake	12	11	2	0.1	NA	NA	NA	NA	NA	NA	NA	NA	NA	NA	NA	NA	NA	NA	poieni-pietroasa_fault_chert	NA	NA	NA	NA
M103-223	100.261	103.703	100.325	M103	bladelet	36.54	7.48	6.61	1.9	complete	NA	bladelet	burin_spall	NA	no	NA	straight	0%	no_cortex	no	plain	diffused	NA	poieni-pietroasa_fault_chert	BanF-045	Su-115	multiple_items_>_020	X
M103-224	100.087	103.815	100.334	M103	blade	12.96	12.28	2.37	0.4	fragment_dist.	latero-sequential	blade	blade	NA	yes	0	straight	0%	no_cortex	no	no_butt	no_bulb	NA	poieni-pietroasa_fault_chert	NA	NA	NA	X
M103-225	100.764	103.243	100.334	M103	blade	9	15	2	0.3	NA	NA	NA	NA	NA	NA	NA	NA	NA	NA	NA	NA	NA	burned	local_shear_zone_related_cherts	NA	NA	NA	NA
M103-226	100.583	103.263	100.332	M103	core_trimming_element	21.93	28.72	4.12	4.2	complete	NA	flake	management_flake	NA	NA	NA	NA	0%	no_cortex	no	plain	diffused	NA	poieni-pietroasa_fault_chert	BanF-057	Su-057	multiple_items_>_060	X
M103-227	100.538	103.274	100.331	M103	flake	23.99	14.74	3.71	1.1	complete	NA	flake	management_flake	NA	NA	NA	NA	25-49%	dorsal	no	dihedral	pronounced	NA	poieni-pietroasa_fault_chert	NA	NA	NA	X
M103-228	100.619	103.482	100.322	M103	chunk	22	21	7	2.8	NA	NA	NA	NA	NA	NA	NA	NA	NA	NA	NA	NA	NA	NA	poieni-pietroasa_fault_chert	BanF-001	Su-102	multiple_items_>_080	NA
M103-229	100.564	103.515	100.323	M103	blade	43.81	21.28	8.15	8.1	prox+mes	NA	blade	management_blades	NA	yes	NA	straight	0%	no_cortex	no	linear	diffused	NA	poieni-pietroasa_fault_chert	BanF-050	Su-050	multiple_items_>_110	X
M103-230	100.636	103.394	100.332	M103	flake	17	13	4	0.5	NA	NA	NA	NA	NA	NA	NA	NA	NA	NA	NA	NA	NA	NA	poieni-pietroasa_fault_chert	NA	NA	NA	NA
M103-231	100.997	103.219	100.342	M103	bladelet	11.95	6.78	2.53	0.3	prox+mes	NA	bladelet	bladelet	NA	yes	NA	twisted	0%	no_cortex	yes	plain	diffused	NA	poieni-pietroasa_fault_chert	NA	NA	NA	X
M103-232	100.901	103.403	100.324	M103	bladelet	13.08	9.51	1.61	0.2	fragment_mes.	NA	bladelet	bladelet	NA	yes	NA	NA	0%	no_cortex	no	no_butt	no_bulb	NA	poieni-pietroasa_fault_chert	BanF-042	Su-042	multiple_items_>_010	X
M103-233	100.789	103.334	100.329	M103	blade	9	16	2	0.2	NA	NA	NA	NA	NA	NA	NA	NA	NA	NA	NA	NA	NA	NA	poieni-pietroasa_fault_chert	NA	NA	NA	NA
M103-234	100.755	103.23	100.335	M103	bladelet	29	11	10	3.2	NA	NA	NA	NA	NA	NA	NA	NA	NA	NA	NA	NA	NA	NA	poieni-pietroasa_fault_chert	BanF-013	Su-122	multiple_items_>_060	NA
M103-235	100.728	103.122	100.333	M103	flake	39	17	5	3	NA	NA	NA	NA	NA	NA	NA	NA	NA	NA	NA	NA	NA	NA	poieni-pietroasa_fault_chert	BanF-051	Su-104	multiple_items_>_040	NA
M103-236	100.673	103.135	100.331	M103	chunk	23	8	1	0.3	NA	NA	NA	NA	NA	NA	NA	NA	NA	NA	NA	NA	NA	burned	local_shear_zone_related_cherts	NA	NA	NA	NA
M103-237	100.594	103.383	100.322	M103	flake	36	25	12	7.1	NA	NA	NA	NA	NA	NA	NA	NA	NA	NA	NA	NA	NA	NA	poieni-pietroasa_fault_chert	BanF-018	Su-018	multiple_items_>_020	NA
M103-238	100.565	103.146	100.33	M103	flake	28.21	17.11	3.49	1.8	fragment_prox.	NA	blade	blade	NA	yes	NA	NA	0%	no_cortex	yes	plain	diffused	NA	poieni-pietroasa_fault_chert	BanF-006	Su-006	multiple_items_>_010	X
M103-239	100.75	103.201	100.33	M103	chunk	18	14	4	0.7	NA	NA	NA	NA	NA	NA	NA	NA	NA	NA	NA	NA	NA	NA	poieni-pietroasa_fault_chert	NA	NA	NA	NA
M103-240	100.629	103.113	100.329	M103	bladelet	11.93	4.63	1.64	<0.1	prox+mes	dufour bladelet	bladelet	full_débitage_bladelet	NA	NA	NA	NA	NA	NA	NA	NA	NA	NA	non-local_(?)_fault_cherts	NLFCh-02 (“Black flint”)	NA	multiple_items_>_080	X
M103-241	100.571	103.241	100.325	M103	flake	13	10	2	0.2	NA	NA	NA	NA	NA	NA	NA	NA	NA	NA	NA	NA	NA	NA	siliceous_mudstones/marlstones	SiliMud-02	NA	multiple_items_>_005	NA
M103-242	100.86	103.204	100.323	M103	flake	14	13	2	0.5	NA	NA	NA	NA	NA	NA	NA	NA	NA	NA	NA	NA	NA	NA	poieni-pietroasa_fault_chert	BanF-014	Su-014	multiple_items_>_005	NA
M103-243	100.623	103.225	100.327	M103	blade	20	11	0.8	0.8	NA	NA	NA	NA	NA	NA	NA	NA	NA	NA	NA	NA	NA	NA	poieni-pietroasa_fault_chert	BanF-057	Su-057	multiple_items_>_060	NA
M103-244	100.839	103.077	100.324	M103	flake	15	14	4	0.5	NA	NA	NA	NA	NA	NA	NA	NA	NA	NA	NA	NA	NA	NA	poieni-pietroasa_fault_chert	NA	NA	NA	NA
M103-245	100.731	103.18	100.32	M103	flake	38	21	4	2.9	NA	NA	NA	NA	NA	NA	NA	NA	NA	NA	NA	NA	NA	NA	poieni-pietroasa_fault_chert	BanF-068	Su-108	multiple_items_>_030	NA
M103-246	100.515	103.309	100.327	M103	blade	17	15	4	1.4	NA	NA	NA	NA	NA	NA	NA	NA	NA	NA	NA	NA	NA	NA	poieni-pietroasa_fault_chert	BanF-013	Su-013	multiple_items_>_060	NA
M103-247	100.407	103.113	100.332	M103	core_trimming_element	30	27	13	9.8	NA	NA	NA	NA	NA	NA	NA	NA	NA	NA	NA	NA	NA	burned	local_shear_zone_related_cherts	NA	NA	NA	NA
M103-248	100.3	103.36	100.317	M103	chunk	15	13	2	0.4	NA	NA	NA	NA	NA	NA	NA	NA	NA	NA	NA	NA	NA	NA	poieni-pietroasa_fault_chert	NA	NA	NA	NA
M103-249	100.286	103.182	100.326	M103	chunk	17	8	5	0.5	NA	NA	NA	NA	NA	NA	NA	NA	NA	NA	NA	NA	NA	NA	poieni-pietroasa_fault_chert	NA	NA	NA	NA
M103-250	100.199	103.328	100.327	M103	flake	17.9	10.8	5.3	1.2	complete	NA	bladelet	bladelet	NA	no	NA	straight	0%	no_cortex	yes	linear	diffused	NA	poieni-pietroasa_fault_chert	BanF-044	Su-095	multiple_items_>_020	X
M103-251	100.162	103.323	100.329	M103	blade	34	12	8	2.2	NA	NA	NA	NA	NA	NA	NA	NA	NA	NA	NA	NA	NA	NA	poieni-pietroasa_fault_chert	BanF-071	Su-071	multiple_items_>_030	NA
M103-252	100.519	103.273	100.312	M103	chunk	17	10	9	1	NA	NA	NA	NA	NA	NA	NA	NA	NA	NA	NA	NA	NA	NA	quartzite	Qt-03	NA	multiple_items_>_040	NA
M103-253	100.265	103.342	100.316	M103	chunk	12	17	6	1	NA	NA	NA	NA	NA	NA	NA	NA	NA	NA	NA	NA	NA	NA	poieni-pietroasa_fault_chert	NA	NA	NA	NA
M103-254	100.096	103.004	100.336	M103	flake	24	15	5	1	NA	NA	NA	NA	NA	NA	NA	NA	NA	NA	NA	NA	NA	NA	poieni-pietroasa_fault_chert	BanF-004	Su-004	multiple_items_>_020	NA
M103-255	100.099	103.065	100.326	M103	blade	12	10.87	3.63	0.8	fragment_mes.	NA	bladelet	bladelet	NA	no	NA	NA	0%	no_cortex	no	no_butt	no_bulb	burned	local_shear_zone_related_cherts	NA	NA	NA	X
M103-256	100.493	103.264	100.313	M103	bladelet	33.47	6.06	2.96	0.7	complete	NA	bladelet	bladelet	NA	yes	NA	straight	0%	no_cortex	no	crushed	removed	NA	poieni-pietroasa_fault_chert	BanF-045	Su-115	multiple_items_>_020	X
M103-257	100.406	103.199	100.315	M103	blade	49.76	18.96	6.19	6.5	complete	bilateral preferential negatives encroaching on external ridge	blade	management_blades	NA	no	NA	straight	0%	no_cortex	no	linear	diffused	NA	poieni-pietroasa_fault_chert	BanF-068	Su-121	multiple_items_>_030	X
M103-258	100.392	103.174	100.32	M103	flake	43.52	44.64	7.75	15.1	prox+mes	NA	flake	management_flake	NA	NA	NA	NA	0%	no_cortex	yes	plain	diffused	NA	poieni-pietroasa_fault_chert	BanF-001	Su-001	multiple_items_>_080	X
M103-259	100.349	103.334	100.312	M103	bladelet	16.7	6.32	1.61	0.2	prox+mes	NA	bladelet	bladelet	NA	yes	0	straight	0%	no_cortex	no	punctiform	diffused	NA	poieni-pietroasa_fault_chert	BanF-008	Su-131	multiple_items_>_010	X
M103-260	100.206	103.338	100.316	M103	blade	40.78	21.97	4.3	5	complete	bilateral preferential	blade	blade	NA	no	NA	straight	0%	no_cortex	yes	plain	diffused	NA	poieni-pietroasa_fault_chert	BanF-070	Su-070	multiple_items_>_030	X
M103-261	100.209	103.199	100.319	M103	blade	24.45	14.91	2.35	1.1	fragment_dist.	NA	blade	blade	NA	yes	0	straight	0%	no_cortex	no	no_butt	no_bulb	burned	local_shear_zone_related_cherts	NA	NA	NA	X
M103-262	100.246	103.27	100.317	M103	flake	21.3	11.83	4.76	1.7	mes+dist	NA	bladelet	management_bladelets	NA	no	NA	straight	50-74%	dorsal	no	no_butt	no_bulb	NA	poieni-pietroasa_fault_chert	BanF-002	Su-002	multiple_items_>_030	X
M103-263	100.302	103.329	100.31	M103	flake	21	20	5	2.1	NA	NA	NA	NA	NA	NA	NA	NA	NA	NA	NA	NA	NA	NA	poieni-pietroasa_fault_chert	BanF-023	Su-023	multiple_items_>_005	NA
M103-264	100.303	103.237	100.314	M103	flake	12	9	3	0.2	NA	NA	NA	NA	NA	NA	NA	NA	NA	NA	NA	NA	NA	NA	poieni-pietroasa_fault_chert	NA	NA	NA	NA
M103-265	100.235	103.327	100.314	M103	blade	15	13	2	0.5	NA	NA	NA	NA	NA	NA	NA	NA	NA	NA	NA	NA	NA	NA	poieni-pietroasa_fault_chert	NA	NA	NA	NA
M103-266	100.222	103.344	100.31	M103	flake	17.98	10.88	1.64	0.2	fragment_prox.	NA	bladelet	bladelet	NA	no	0	straight	0%	no_cortex	no	crushed	diffused	NA	poieni-pietroasa_fault_chert	NA	NA	NA	X
M103-267	100.73	103.546	100.323	M103	blade	17.83	10.37	2.85	0.5	fragment_dist.	NA	bladelet	bladelet	NA	no	NA	NA	0%	no_cortex	no	no_butt	no_bulb	NA	poieni-pietroasa_fault_chert	NA	NA	NA	X
M103-268	100.755	103.908	100.32	M103	flake	15	17	6	1.7	NA	NA	NA	NA	NA	NA	NA	NA	NA	NA	NA	NA	NA	NA	poieni-pietroasa_fault_chert	NA	NA	NA	NA
M103-269	100.929	103.546	100.316	M103	blade	15	11	3	0.3	NA	NA	NA	NA	NA	NA	NA	NA	NA	NA	NA	NA	NA	NA	poieni-pietroasa_fault_chert	NA	NA	NA	NA
M103-270	100.603	103.581	100.308	M103	flake	11	11	2	0.1	NA	NA	NA	NA	NA	NA	NA	NA	NA	NA	NA	NA	NA	NA	poieni-pietroasa_fault_chert	NA	NA	NA	NA
M103-271	100.863	103.649	100.308	M103	bladelet	12.21	4.89	2.2	0.1	fragment_mes.	NA	bladelet	bladelet	NA	no	NA	straight	0%	no_cortex	no	no_butt	no_bulb	NA	poieni-pietroasa_fault_chert	BanF-060	Su-060	multiple_items_>_080	X
M103-272	100.877	103.067	100.31	M103	blade	21.56	9.6	2.44	0.5	complete	bilateral preferential	bladelet	bladelet	NA	no	0	straight	0%	no_cortex	no	linear	diffused	NA	poieni-pietroasa_fault_chert	BanF-050	Su-050	multiple_items_>_110	X
M103-273	100.695	103.296	100.314	M103	flake	18	9	3	0.7	NA	NA	NA	NA	NA	NA	NA	NA	NA	NA	NA	NA	NA	NA	poieni-pietroasa_fault_chert	NA	NA	NA	NA
M103-274	100.639	103.327	100.303	M103	blade	27.23	15.79	3.98	2.1	prox+mes	latero-sequential	blade	blade	NA	no	NA	twisted	0%	no_cortex	yes	linear	diffused	NA	poieni-pietroasa_fault_chert	BanF-072	Su-133	multiple_items_>_040	X
M103-275	100.541	103.037	100.299	M103	flake	14	22	2	0.5	NA	NA	NA	NA	NA	NA	NA	NA	NA	NA	NA	NA	NA	NA	poieni-pietroasa_fault_chert	NA	NA	NA	NA
M103-276	100.8	103.556	100.293	M103	blade	38	15	3	2.3	NA	NA	NA	NA	NA	NA	NA	NA	NA	NA	NA	NA	NA	NA	poieni-pietroasa_fault_chert	BanF-056	Su-127	multiple_items_>_050	NA
M103-277	100.345	103.279	100.304	M103	chunk	21	14	3	0.9	NA	NA	NA	NA	NA	NA	NA	NA	NA	NA	NA	NA	NA	NA	poieni-pietroasa_fault_chert	NA	NA	NA	NA
M103-278	NA	NA	NA	M103	flake	11	6	1	<0.1	NA	NA	NA	NA	NA	NA	NA	NA	NA	NA	NA	NA	NA	NA	poieni-pietroasa_fault_chert	NA	NA	NA	NA
M103-279	100.037	103.419	100.314	M103	blade	28	11	3	1.1	NA	NA	NA	NA	NA	NA	NA	NA	NA	NA	NA	NA	NA	NA	poieni-pietroasa_fault_chert	BanF-051	Su-051	multiple_items_>_040	NA
M103-280	100.389	103.133	100.306	M103	flake	29.8	40.54	11.72	17.5	complete	NA	flake	cortical_flake	NA	NA	NA	NA	25-49%	distal	no	plain	pronounced	NA	poieni-pietroasa_fault_chert	BanF-001	Su-001	multiple_items_>_080	X
M103-281	100.458	103.339	100.298	M103	flake	13	21	3	0.8	NA	NA	NA	NA	NA	NA	NA	NA	NA	NA	NA	NA	NA	NA	poieni-pietroasa_fault_chert	BanF-051	Su-091	multiple_items_>_040	NA
M103-282	100.434	103.265	100.294	M103	flake	25	21	14	3.4	NA	NA	NA	NA	NA	NA	NA	NA	NA	NA	NA	NA	NA	NA	poieni-pietroasa_fault_chert	NA	NA	NA	NA
M103-283	100.472	103.328	100.3	M103	blade	21.07	9.4	3.31	0.7	prox+mes	NA	bladelet	bladelet	NA	yes	NA	NA	0%	no_cortex	yes	linear	diffused	NA	poieni-pietroasa_fault_chert	BanF-026	Su-026	multiple_items_>_060	X
M103-284	NA	NA	NA	M103	bladelet	7	3	1	<0.1	NA	NA	NA	NA	NA	NA	NA	NA	NA	NA	NA	NA	NA	burned	local_shear_zone_related_cherts	NA	NA	NA	NA
M103-285	100.449	103.208	100.291	M103	blade	12.45	22.84	3.49	1.3	fragment_prox	NA	flake	management_flake	NA	NA	NA	NA	0%	no_cortex	yes	plain	diffused	NA	poieni-pietroasa_fault_chert	NA	NA	NA	X
M103-286	100.063	102.996	100.33	M103	blade	9.6	11.1	1.73	0.1	fragment_prox.	NA	bladelet	bladelet	NA	no	NA	straight	0%	no_cortex	yes	plain	diffused	burned	local_shear_zone_related_cherts	NA	NA	NA	X
M103-287	NA	NA	NA	M103	chunk	8	13	3	0.2	NA	NA	NA	NA	NA	NA	NA	NA	NA	NA	NA	NA	NA	NA	poieni-pietroasa_fault_chert	NA	NA	NA	NA
M103-287A	NA	NA	NA	M103	chunk	5	2	2	<0.1	NA	NA	NA	NA	NA	NA	NA	NA	NA	NA	NA	NA	NA	NA	poieni-pietroasa_fault_chert	NA	NA	NA	NA
M103-287B	NA	NA	NA	M103	chunk	4	2	1	<0.1	NA	NA	NA	NA	NA	NA	NA	NA	NA	NA	NA	NA	NA	NA	poieni-pietroasa_fault_chert	NA	NA	NA	NA
M103-288	100.53	103.274	100.285	M103	flake	12	14	2	0.3	NA	NA	NA	NA	NA	NA	NA	NA	NA	NA	NA	NA	NA	NA	poieni-pietroasa_fault_chert	NA	NA	NA	NA
M103-289	NA	NA	NA	M103	bladelet	7	7	2	<0.1	NA	NA	NA	NA	NA	NA	NA	NA	NA	NA	NA	NA	NA	NA	quartzite	Qt-03	NA	multiple_items_>_040	NA
M103-289A	NA	NA	NA	M103	chunk	10	5	2	<0.1	NA	NA	NA	NA	NA	NA	NA	NA	NA	NA	NA	NA	NA	NA	poieni-pietroasa_fault_chert	NA	NA	NA	NA
M103-289B	NA	NA	NA	M103	chunk	11	5	1	<0.1	NA	NA	NA	NA	NA	NA	NA	NA	NA	NA	NA	NA	NA	NA	poieni-pietroasa_fault_chert	NA	NA	NA	NA
M103-290	100.446	103.215	100.288	M103	flake	25	16	6	1.9	NA	NA	NA	NA	NA	NA	NA	NA	NA	NA	NA	NA	NA	NA	poieni-pietroasa_fault_chert	BanF-024	Su-024	multiple_items_>_060	NA
M103-291	100.295	103.824	100.274	M103	blade	13	16	6	1.5	NA	NA	NA	NA	NA	NA	NA	NA	NA	NA	NA	NA	NA	NA	other_siliceous_rocks	OSR-06 (greyish-bluish chert)	NA	multiple_items_>_040	NA
M103-292	100.043	103.081	100.299	M103	blade	15	12	2	0.4	NA	NA	NA	NA	NA	NA	NA	NA	NA	NA	NA	NA	NA	NA	poieni-pietroasa_fault_chert	NA	NA	NA	NA
M103-293	100.177	103.56	100.268	M103	flake	14	10	3	0.5	NA	NA	NA	NA	NA	NA	NA	NA	NA	NA	NA	NA	NA	NA	poieni-pietroasa_fault_chert	NA	NA	NA	NA
M103-294	100.261	103.44	100.258	M103	flake	20	11	6	0.5	NA	NA	NA	NA	NA	NA	NA	NA	NA	NA	NA	NA	NA	burned	local_shear_zone_related_cherts	NA	NA	NA	NA
M103-295	100.379	103.393	100.259	M103	bladelet	10.34	7.11	2.11	0.1	fragment_prox.	NA	bladelet	bladelet	NA	no	NA	twisted	0%	no_cortex	no	punctiform	diffused	NA	poieni-pietroasa_fault_chert	NA	NA	NA	X
M103-296	100.577	103.546	100.267	M103	chunk	38.02	13.27	3.69	1.1	mes+dist	latero sequantial	blade	blade	NA	no	NA	straight	0%	no_cortex	no	no_butt	no_bulb	burned	local_shear_zone_related_cherts	NA	NA	NA	X
M103-297	100.93	103.672	100.276	M103	core_trimming_element	39.12	42.08	9.43	18.8	fragment_mes	NA	flake	non-cortical_flake	NA	NA	NA	NA	0%	no_cortex	no	no_butt	no_bulb	NA	poieni-pietroasa_fault_chert	BanF-001	Su-001	multiple_items_>_080	X
M103-298	NA	NA	NA	M103	bladelet	11	6	2	0.1	NA	NA	NA	NA	NA	NA	NA	NA	NA	NA	NA	NA	NA	burned	local_shear_zone_related_cherts	NA	NA	NA	NA
M103-299	100.163	103.408	100.251	M103	flake	18	17	3	0.7	NA	NA	NA	NA	NA	NA	NA	NA	NA	NA	NA	NA	NA	NA	poieni-pietroasa_fault_chert	NA	NA	NA	NA
M103-300	100.503	103.218	100.26	M103	blade	13	11	3	0.3	NA	NA	NA	NA	NA	NA	NA	NA	NA	NA	NA	NA	NA	NA	poieni-pietroasa_fault_chert	NA	NA	NA	NA
M103-301	NA	NA	NA	M103	chunk	5	8	2	<0.1	NA	NA	NA	NA	NA	NA	NA	NA	NA	NA	NA	NA	NA	burned	local_shear_zone_related_cherts	NA	NA	NA	NA
M103-301A	NA	NA	NA	M103	chunk	7.2	7.85	1.42	<0.1	fragment_prox.	NA	bladelet	bladelet	NA	yes	NA	twisted	0%	no_cortex	no	linear	not_perceived	partially_burned	local_shear_zone_related_cherts	NA	NA	NA	X
M103-302	NA	NA	NA	M103	bladelet	11.52	5.57	1.37	<0.1	prox+mes	latero-sequential	bladelet	bladelet	NA	yes	NA	straight	0%	no_cortex	no	linear	diffused	burned	local_shear_zone_related_cherts	NA	NA	NA	X
M103-303	101.034	103.127	100.296	M103	blade	27.85	16.72	5.4	3.3	fragment_mes.	NA	blade	blade	NA	no	NA	NA	0%	no_cortex	no	no_butt	no_bulb	NA	poieni-pietroasa_fault_chert	BanF-060	Su-060	multiple_items_>_080	X
M103-304	100.429	103.491	100.245	M103	blade	27.04	12.45	2.38	0.9	complete	bilateral preferential	blade	blade	NA	no	NA	twisted	0%	no_cortex	no	punctiform	diffused	NA	poieni-pietroasa_fault_chert	BanF-051	Su-051	multiple_items_>_040	X
M103-305	NA	NA	NA	M103	bladelet	13.97	7.13	1.69	0.1	mes+dist	latero-sequential	bladelet	bladelet	NA	no	NA	NA	0%	no_cortex	no	no_butt	no_bulb	NA	poieni-pietroasa_fault_chert	BanF-024	Su-024	multiple_items_>_060	X
M103-306	NA	NA	NA	M103	flake	12.17	7.32	2.1	0.1	complete	NA	flake	non-cortical_flake	NA	NA	NA	NA	0%	no_cortex	no	plain	pronounced	NA	poieni-pietroasa_fault_chert	BanF-038	Su-038	multiple_items_>_010	X
M103-306A	NA	NA	NA	M103	bladelet	10.99	4.34	0.79	<0.1	complete	NA	bladelet	bladelet	NA	no	NA	NA	0%	no_cortex	no	linear	diffused	NA	poieni-pietroasa_fault_chert	NA	NA	NA	X
M103-307	NA	NA	NA	M103	bladelet	8	11	2	0.2	NA	NA	NA	NA	NA	NA	NA	NA	NA	NA	NA	NA	NA	NA	poieni-pietroasa_fault_chert	BanF-038	Su-038	multiple_items_>_010	NA
M103-308	100.269	103.581	100.206	M103	chunk	11	19	2	0.3	NA	NA	NA	NA	NA	NA	NA	NA	NA	NA	NA	NA	NA	NA	poieni-pietroasa_fault_chert	BanF-045	Su-045	multiple_items_>_020	NA
M103-309	100.254	103.588	100.196	M103	flake	16.47	18.33	3.87	1.4	complete	NA	flake	management_flake	NA	NA	NA	NA	0%	no_cortex	yes	plain	pronounced	NA	poieni-pietroasa_fault_chert	NA	NA	NA	X
M103-310	100.721	103.46	100.223	M103	blade	20.86	11.93	2.7	0.6	mes+dist	NA	bladelet	bladelet	NA	no	NA	NA	0%	no_cortex	no	no_butt	no_bulb	NA	non-local_(?)_fault_cherts	NLFCh-02 (“Black flint”)	NA	multiple_items_>_080	X
M103-311	100.91	103.347	100.245	M103	flake	17	16	3	0.9	NA	NA	NA	NA	NA	NA	NA	NA	NA	NA	NA	NA	NA	partially_burned	local_shear_zone_related_cherts	NA	NA	NA	NA
M103-312	100.625	103.182	100.226	M103	blade	24.35	13.34	1.47	0.5	complete	NA	blade	blade	NA	yes	NA	twisted	0%	no_cortex	no	crushed	not_perceived	NA	poieni-pietroasa_fault_chert	NA	NA	NA	X
M103-313	NA	NA	NA	M103	flake	13	7	2	0.2	NA	NA	NA	NA	NA	NA	NA	NA	NA	NA	NA	NA	NA	NA	poieni-pietroasa_fault_chert	NA	NA	NA	NA
M103-314	NA	NA	NA	M103	flake	22.09	15.66	2.05	0.8	complete	NA	flake	management_flake	NA	NA	NA	NA	0%	no_cortex	no	crushed	removed	NA	poieni-pietroasa_fault_chert	NA	NA	NA	X
M103-315	NA	NA	NA	M103	chunk	23	9	3	0.7	NA	NA	NA	NA	NA	NA	NA	NA	NA	NA	NA	NA	NA	NA	poieni-pietroasa_fault_chert	NA	NA	NA	NA
M103-316	NA	NA	NA	M103	blade	12	21	3	1	NA	NA	NA	NA	NA	NA	NA	NA	NA	NA	NA	NA	NA	NA	poieni-pietroasa_fault_chert	NA	NA	NA	NA
M103-316A	NA	NA	NA	M103	flake	9	5	1	<0.1	NA	NA	NA	NA	NA	NA	NA	NA	NA	NA	NA	NA	NA	NA	poieni-pietroasa_fault_chert	NA	NA	NA	NA
M103-317	100.768	103.264	100.203	M103	flake	30.19	17.26	3.66	2.2	complete	NA	flake	non-cortical_flake	NA	NA	NA	NA	0%	no_cortex	no	crushed	diffused	NA	poieni-pietroasa_fault_chert	BanF-013	Su-122	multiple_items_>_060	X
M104-001	NA	NA	NA	M104	chunk	19	12	6	1.2	NA	NA	NA	NA	NA	NA	NA	NA	NA	NA	NA	NA	NA	NA	poieni-pietroasa_fault_chert	NA	NA	NA	NA
M104-001A	NA	NA	NA	M104	core_trimming_element	60	36	16	35	NA	NA	NA	NA	NA	NA	NA	NA	NA	NA	NA	NA	NA	NA	ductile_shear_zone_related_cherts	DucCh-02	NA	multiple_items_>_030	NA
M104-001B	NA	NA	NA	M104	flake	18	20	4	1.7	NA	NA	NA	NA	NA	NA	NA	NA	NA	NA	NA	NA	NA	NA	poieni-pietroasa_fault_chert	NA	NA	NA	NA
M104-002	NA	NA	NA	M104	chunk	13	10	2	0.3	NA	NA	NA	NA	NA	NA	NA	NA	NA	NA	NA	NA	NA	burned	local_shear_zone_related_cherts	NA	NA	NA	NA
M104-003	NA	NA	NA	M104	flake	26	24	9	5.5	NA	NA	NA	NA	NA	NA	NA	NA	NA	NA	NA	NA	NA	NA	poieni-pietroasa_fault_chert	BanF-055	Su-055	multiple_items_>_005	NA
M104-004	100.908	104.885	100.628	M104	flake	26	18	4	2	NA	NA	NA	NA	NA	NA	NA	NA	NA	NA	NA	NA	NA	NA	poieni-pietroasa_fault_chert	NA	NA	NA	NA
M104-005	100.92	104.217	100.663	M104	ceramic	NA	NA	NA	NA	NA	NA	NA	NA	NA	NA	NA	NA	NA	NA	NA	NA	NA	not_applicable	NA	NA	NA	NA	NA
M104-006	100.554	104.452	100.62	M104	chunk	12	5	3	0.1	NA	NA	NA	NA	NA	NA	NA	NA	NA	NA	NA	NA	NA	NA	indet._chert	NA	NA	NA	NA
M104-007	100.954	104.22	100.641	M104	bladelet	12	5	1	<0.1	NA	NA	NA	NA	NA	NA	NA	NA	NA	NA	NA	NA	NA	NA	indet._chert	NA	NA	NA	NA
M104-008	100.942	104.021	100.662	M104	bladelet	11	9	3	0.4	NA	NA	NA	NA	NA	NA	NA	NA	NA	NA	NA	NA	NA	NA	ductile_shear_zone_related_cherts	DucCh-02	NA	multiple_items_>_030	NA
M104-009	100.814	103.992	100.653	M104	flake	21	25	4	2.2	NA	NA	NA	NA	NA	NA	NA	NA	NA	NA	NA	NA	NA	NA	poieni-pietroasa_fault_chert	NA	NA	NA	NA
M104-010	100.995	103.974	100.673	M104	blade	40	14	8	3.6	NA	NA	NA	NA	NA	NA	NA	NA	NA	NA	NA	NA	NA	burned	diagenetic_cherts_and_siliceous_mudstones/marlstones	NA	NA	NA	NA
M104-011	100.495	104.403	100.624	M104	blade	14	13	3	0.4	NA	NA	NA	NA	NA	NA	NA	NA	NA	NA	NA	NA	NA	NA	poieni-pietroasa_fault_chert	NA	NA	NA	NA
M104-012	100.825	104.805	100.616	M104	bladelet	15	9	2	0.3	NA	NA	NA	NA	NA	NA	NA	NA	NA	NA	NA	NA	NA	NA	poieni-pietroasa_fault_chert	NA	NA	NA	NA
M104-013	NA	NA	NA	M104	core_trimming_element	28	35	7	4.3	NA	NA	NA	NA	NA	NA	NA	NA	NA	NA	NA	NA	NA	NA	poieni-pietroasa_fault_chert	BanF-036	Su-036	multiple_items_>_010	NA
M104-014	100.645	104.411	100.615	M104	blade	34	14	4	1.7	NA	NA	NA	NA	NA	NA	NA	NA	NA	NA	NA	NA	NA	NA	ductile_shear_zone_related_cherts	DucCh-01	NA	multiple_items_>_050	NA
M104-015	100.646	104.148	100.618	M104	blade	24	21	3	1.8	NA	NA	NA	NA	NA	NA	NA	NA	NA	NA	NA	NA	NA	burned?	poieni-pietroasa_fault_chert	MAN indet.	NA	not_applicable	NA
M104-016	101.005	104.326	100.609	M104	flake	28	33	9	7.2	NA	NA	NA	NA	NA	NA	NA	NA	NA	NA	NA	NA	NA	NA	ductile_shear_zone_related_cherts	DucCh-02	NA	multiple_items_>_030	NA
M104-017	100.963	104.031	100.621	M104	bladelet	11	10	2	0.1	NA	NA	NA	NA	NA	NA	NA	NA	NA	NA	NA	NA	NA	NA	very_fine-grained_diagenetic_cherts	VfgDgCh-08	NA	single_item_MAN	NA
M104-018	100.431	104.131	100.62	M104	chunk	13	9	4	0.3	NA	NA	NA	NA	NA	NA	NA	NA	NA	NA	NA	NA	NA	NA	poieni-pietroasa_fault_chert	NA	NA	NA	NA
M104-019	100.813	104.663	100.598	M104	chunk	15	14	4	0.7	NA	NA	NA	NA	NA	NA	NA	NA	NA	NA	NA	NA	NA	NA	poieni-pietroasa_fault_chert	NA	NA	NA	NA
M104-020	100.869	104.797	100.586	M104	chunk	7	11	1	0.1	NA	NA	NA	NA	NA	NA	NA	NA	NA	NA	NA	NA	NA	NA	poieni-pietroasa_fault_chert	NA	NA	NA	NA
M104-021	100.588	104.131	100.614	M104	blade	13	15	3	0.7	NA	NA	NA	NA	NA	NA	NA	NA	NA	NA	NA	NA	NA	NA	non-local_(?)_fault_cherts	NLFCh-01 (rusty-yellowish fault chert)	NA	multiple_items_>_030	NA
M104-022	100.857	104.232	100.611	M104	bladelet	10	7	2	0.1	NA	NA	NA	NA	NA	NA	NA	NA	NA	NA	NA	NA	NA	NA	bioclastic_cherts	BDgCh-04	NA	multiple_items_>_050	NA
M104-023	100.816	103.978	100.616	M104	chunk	11	10	2	0.2	NA	NA	NA	NA	NA	NA	NA	NA	NA	NA	NA	NA	NA	NA	căldărilor_fault_chert	CalFch-07	NA	multiple_items_>_005	NA
M104-024	100.673	104.325	100.595	M104	chunk	41	45	24	54.9	NA	NA	NA	NA	NA	NA	NA	NA	NA	NA	NA	NA	NA	NA	căldărilor_fault_chert	CalFch-02	NA	multiple_items_>_005	NA
M104-025	100.981	104.161	100.606	M104	bladelet	14	7	2	<0.1	NA	NA	NA	NA	NA	NA	NA	NA	NA	NA	NA	NA	NA	NA	bioclastic_cherts	BDgCh-04	NA	multiple_items_>_050	NA
M104-026	100.366	104.652	100.591	M104	flake	21	18	3	1	NA	NA	NA	NA	NA	NA	NA	NA	NA	NA	NA	NA	NA	NA	poieni-pietroasa_fault_chert	BanF-062	Su-062	multiple_items_<_005	NA
M104-027	100.221	104.278	100.598	M104	flake	9	15	2	0.1	NA	NA	NA	NA	NA	NA	NA	NA	NA	NA	NA	NA	NA	burned	local_shear_zone_related_cherts	NA	NA	NA	NA
M104-028	100.473	104.414	100.6	M104	chunk	20	10	4	1	NA	NA	NA	NA	NA	NA	NA	NA	NA	NA	NA	NA	NA	NA	ductile_shear_zone_related_cherts	DucCh-02	NA	multiple_items_>_030	NA
M104-029	100.228	104.039	100.606	M104	bladelet	12	11	2	0.2	NA	NA	NA	NA	NA	NA	NA	NA	NA	NA	NA	NA	NA	NA	poieni-pietroasa_fault_chert	NA	NA	NA	NA
M104-030	100.76	104.634	100.565	M104	flake	19	15	2	0.6	NA	NA	NA	NA	NA	NA	NA	NA	NA	NA	NA	NA	NA	NA	non-local_(?)_fault_cherts	NLFCh-01 (rusty-yellowish fault chert)	NA	multiple_items_>_030	NA
M104-031	100.778	104.895	100.573	M104	chunk	8	10	1	<0.1	NA	NA	NA	NA	NA	NA	NA	NA	NA	NA	NA	NA	NA	NA	ductile_shear_zone_related_cherts	DucCh-01	NA	multiple_items_>_050	NA
M104-032	100.779	104.83	100.57	M104	chunk	13	6	3	0.3	NA	NA	NA	NA	NA	NA	NA	NA	NA	NA	NA	NA	NA	burned	diagenetic_cherts_and_siliceous_mudstones/marlstones	NA	NA	NA	NA
M104-033	100.732	104.442	100.58	M104	chunk	13	14	1	0.1	NA	NA	NA	NA	NA	NA	NA	NA	NA	NA	NA	NA	NA	NA	poieni-pietroasa_fault_chert	NA	NA	NA	NA
M104-034	100.796	104.349	100.582	M104	chunk	7	19	2	0.2	NA	NA	NA	NA	NA	NA	NA	NA	NA	NA	NA	NA	NA	NA	ductile_shear_zone_related_cherts	DucCh-01	NA	multiple_items_>_050	NA
M104-035	100.955	104.125	100.59	M104	flake	22	19	3	1.2	NA	NA	NA	NA	NA	NA	NA	NA	NA	NA	NA	NA	NA	NA	poieni-pietroasa_fault_chert	BanF-032	Su-032	multiple_items_>_020	NA
M104-036	100.241	104.714	100.583	M104	flake	21	10	4	0.9	NA	NA	NA	NA	NA	NA	NA	NA	NA	NA	NA	NA	NA	NA	non-local_(?)_fault_cherts	NLFCh-01 (rusty-yellowish fault chert)	NA	multiple_items_>_030	NA
M104-037	100.385	104.703	100.572	M104	chunk	11	8	4	0.1	NA	NA	NA	NA	NA	NA	NA	NA	NA	NA	NA	NA	NA	NA	poieni-pietroasa_fault_chert	NA	NA	NA	NA
M104-038	100.046	104.664	100.581	M104	flake	15	11	2	0.4	NA	NA	NA	NA	NA	NA	NA	NA	NA	NA	NA	NA	NA	NA	bioclastic_cherts	BDgCh-04	NA	multiple_items_>_050	NA
M104-039	100.109	104.698	100.568	M104	flake	24	21	5	1.9	NA	NA	NA	NA	NA	NA	NA	NA	NA	NA	NA	NA	NA	NA	poieni-pietroasa_fault_chert	BanF-023	Su-023	multiple_items_>_005	NA
M104-040	100.437	104.382	100.569	M104	flake	16	17	3	0.8	NA	NA	NA	NA	NA	NA	NA	NA	NA	NA	NA	NA	NA	NA	poieni-pietroasa_fault_chert	BanF-057	Su-057	multiple_items_>_060	NA
M104-041	100.426	104.441	100.578	M104	blade	26	24	6	3.9	NA	NA	NA	NA	NA	NA	NA	NA	NA	NA	NA	NA	NA	NA	bioclastic_cherts	BDgCh-03	NA	multiple_items_>_020	NA
M104-042	100.203	104.197	100.576	M104	chunk	6	13	4	0.1	NA	NA	NA	NA	NA	NA	NA	NA	NA	NA	NA	NA	NA	NA	indet._chert	NA	NA	NA	NA
M104-043	100.048	104.436	100.577	M104	flake	15	19	3	0.7	NA	NA	NA	NA	NA	NA	NA	NA	NA	NA	NA	NA	NA	NA	ductile_shear_zone_related_cherts	DucCh-08	NA	multiple_items_>_010	NA
M104-044	100.48	104.779	100.558	M104	blade	18	16	5	1.8	NA	NA	NA	NA	NA	NA	NA	NA	NA	NA	NA	NA	NA	NA	ductile_shear_zone_related_cherts	DucCh-02	NA	multiple_items_>_030	NA
M104-045	100.048	104.844	100.573	M104	flake	23	23	9	4.5	NA	NA	NA	NA	NA	NA	NA	NA	NA	NA	NA	NA	NA	NA	bioclastic_cherts	BDgCh-04	NA	multiple_items_>_050	NA
M104-046	100.527	104.456	100.551	M104	blade	18	17	3	1.3	NA	NA	NA	NA	NA	NA	NA	NA	NA	NA	NA	NA	NA	NA	poieni-pietroasa_fault_chert	BanF-031	Su-031	multiple_items_>_010	NA
M104-047	100.986	104.175	100.565	M104	chunk	25	10	6	1.6	NA	NA	NA	NA	NA	NA	NA	NA	NA	NA	NA	NA	NA	NA	bioclastic_cherts	BDgCh-01	NA	multiple_items_>_010	NA
M104-048	100.967	104.015	100.537	M104	bladelet	24	8	4	0.8	NA	NA	NA	NA	NA	NA	NA	NA	NA	NA	NA	NA	NA	NA	bioclastic_cherts	BDgCh-05	NA	multiple_items_>_005	NA
M104-049	100.469	104.194	100.532	M104	chunk	6	11	2	0.1	NA	NA	NA	NA	NA	NA	NA	NA	NA	NA	NA	NA	NA	burned	local_shear_zone_related_cherts	NA	NA	NA	NA
M104-050	100.172	104.466	100.541	M104	bladelet	13	8	2	0.3	NA	NA	NA	NA	NA	NA	NA	NA	NA	NA	NA	NA	NA	partially_burned	non-local_(?)_fault_cherts	NLFCh-01 (rusty-yellowish fault chert)	NA	multiple_items_>_030	NA
M104-051	100.131	104.514	100.539	M104	chunk	14	10	2	0.5	NA	NA	NA	NA	NA	NA	NA	NA	NA	NA	NA	NA	NA	NA	other_metamorphic_rocks	NA	NA	NA	NA
M104-052	100.212	104.148	100.538	M104	flake	9	8	2	<0.1	NA	NA	NA	NA	NA	NA	NA	NA	NA	NA	NA	NA	NA	NA	poieni-pietroasa_fault_chert	NA	NA	NA	NA
M104-053	100.83	104.771	100.536	M104	flake	18	22	8	3.2	NA	NA	NA	NA	NA	NA	NA	NA	NA	NA	NA	NA	NA	NA	indet._chert	NA	NA	NA	NA
M104-054	100.162	104.422	100.531	M104	core_trimming_element	32	13	7	1.4	NA	NA	NA	NA	NA	NA	NA	NA	NA	NA	NA	NA	NA	NA	poieni-pietroasa_fault_chert	BanF-027	Su-027	multiple_items_>_005	NA
M104-055	100.103	104.214	100.528	M104	chunk	11	24	11	3.3	NA	NA	NA	NA	NA	NA	NA	NA	NA	NA	NA	NA	NA	NA	vein_quartz	NA	NA	NA	NA
M104-056	100.616	104.935	100.487	M104	chunk	11	13	3	0.4	NA	NA	NA	NA	NA	NA	NA	NA	NA	NA	NA	NA	NA	burned	local_shear_zone_related_cherts	NA	NA	NA	NA
M104-057	100.934	104.502	100.498	M104	chunk	9	14	3	0.4	NA	NA	NA	NA	NA	NA	NA	NA	NA	NA	NA	NA	NA	burned	local_shear_zone_related_cherts	NA	NA	NA	NA
M104-058	100.432	104.385	100.49	M104	flake	26.46	11.4	4.08	1.6	complete	NA	bladelet	management_bladelets	NA	no	NA	straight	0%	no_cortex	yes	plain	diffused	burned	local_shear_zone_related_cherts	NA	NA	NA	X
M104-059	100.685	104.841	100.484	M104	flake	22	17	6	1.6	NA	NA	NA	NA	NA	NA	NA	NA	NA	NA	NA	NA	NA	NA	poieni-pietroasa_fault_chert	NA	NA	NA	NA
M104-060	100.64	104.876	100.468	M104	chunk	7	11	1	<0.1	NA	NA	NA	NA	NA	NA	NA	NA	NA	NA	NA	NA	NA	NA	poieni-pietroasa_fault_chert	NA	NA	NA	NA
M104-061	100.346	104.729	100.471	M104	bladelet	8.9	9.97	1.6	0.2	fragment_mes.	NA	bladelet	bladelet	NA	yes	NA	straight	0%	no_cortex	no	no_butt	no_bulb	NA	poieni-pietroasa_fault_chert	NA	NA	NA	X
M104-062	100.562	104.588	100.443	M104	chunk	12	10	5	0.6	NA	NA	NA	NA	NA	NA	NA	NA	NA	NA	NA	NA	NA	NA	other_metamorphic_rocks	NA	NA	NA	NA
M104-063	100.841	104.49	100.472	M104	blade	29.12	15.11	2.64	1.8	prox+mes	latero-sequential	blade	blade	NA	no	NA	NA	0%	no_cortex	no	plain	diffused	NA	poieni-pietroasa_fault_chert	BanF-044	Su-095	multiple_items_>_020	X
M104-064	100.214	104.307	100.465	M104	blade	20.96	14.96	1.95	0.7	fragment_prox.	NA	blade	blade	NA	no	NA	NA	0%	no_cortex	yes	linear	diffused	NA	other_siliceous_rocks	OSR-06 (greyish-bluish chert)	NA	multiple_items_>_040	X
M104-065	100.246	104.301	100.454	M104	bladelet	11.45	5.75	1.07	<0.1	mes+dist	NA	bladelet	bladelet	NA	yes	NA	NA	0%	no_cortex	no	no_butt	no_bulb	NA	poieni-pietroasa_fault_chert	NA	NA	NA	X
M104-066	100.192	104.089	100.456	M104	chunk	14	5	2	0.2	NA	NA	NA	NA	NA	NA	NA	NA	NA	NA	NA	NA	NA	burned	local_shear_zone_related_cherts	NA	NA	NA	NA
M104-067	100.203	104.134	100.457	M104	chunk	13	11	3	0.3	NA	NA	NA	NA	NA	NA	NA	NA	NA	NA	NA	NA	NA	NA	poieni-pietroasa_fault_chert	NA	NA	NA	NA
M104-068	100.593	104.844	100.433	M104	bladelet	24.8	8.91	2.3	0.5	mes+dist	bilateral preferential	bladelet	bladelet	NA	no	NA	slightly_curved	0%	no_cortex	no	no_butt	no_bulb	NA	poieni-pietroasa_fault_chert	BanF-072	Su-107	multiple_items_>_040	X
M104-069	100.823	104.774	100.424	M104	blade	14.8	6.09	1.22	0.1	complete	NA	bladelet	bladelet	NA	yes	NA	slightly_curved	0%	no_cortex	no	linear	diffused	burned	local_shear_zone_related_cherts	NA	NA	NA	X
M104-070	100.207	104.012	100.448	M104	chunk	14.96	10.07	2.04	0.4	fragment_prox.	NA	bladelet	bladelet	NA	no	NA	straight	0%	no_cortex	no	plain	removed	NA	quartzite	Qt-03	NA	multiple_items_>_040	X
M104-071	100.76	104.708	100.413	M104	bladelet	14.81	8.47	1.3	0.1	prox+mes	latero-sequential	bladelet	bladelet	NA	no	0	straight	0%	no_cortex	yes	linear	diffused	NA	poieni-pietroasa_fault_chert	BanF-064	Su-064	multiple_items_>_030	X
M104-072	100.95	104.892	100.433	M104	chunk	21	29	8	4.3	NA	NA	NA	NA	NA	NA	NA	NA	NA	NA	NA	NA	NA	burned	local_shear_zone_related_cherts	NA	NA	NA	NA
M104-073	100.554	104.81	100.405	M104	blade	13.22	10.08	1.8	0.3	fragment_mes.	bilateral preferential	bladelet	bladelet	NA	no	NA	NA	0%	no_cortex	no	no_butt	no_bulb	burned	local_shear_zone_related_cherts	NA	NA	NA	X
M104-074	100.57	104.714	100.4	M104	chunk	16	8	4	0.2	NA	NA	NA	NA	NA	NA	NA	NA	NA	NA	NA	NA	NA	burned	local_shear_zone_related_cherts	NA	NA	NA	NA
M104-075	100.664	104.581	100.398	M104	chunk	10	7	3	0.2	NA	NA	NA	NA	NA	NA	NA	NA	NA	NA	NA	NA	NA	NA	poieni-pietroasa_fault_chert	NA	NA	NA	NA
M104-076	100.798	104.722	100.41	M104	blade	21.96	6.41	2.09	0.9	complete	dufour bladelet	bladelet	full_débitage_bladelet	NA	NA	NA	NA	NA	NA	NA	NA	NA	NA	poieni-pietroasa_fault_chert	BanF-064	Su-064	multiple_items_>_030	X
M104-077	100.843	104.714	100.411	M104	chunk	8	25	5	0.9	NA	NA	NA	NA	NA	NA	NA	NA	NA	NA	NA	NA	NA	burned	local_shear_zone_related_cherts	NA	NA	NA	NA
M104-078	101.007	104.3	100.423	M104	blade	22.37	14.62	2.98	1	fragment_prox.	NA	blade	blade	NA	yes	NA	slightly_curved	0%	no_cortex	no	punctiform	diffused	burned	local_shear_zone_related_cherts	NA	NA	NA	X
M104-079	100.617	104.125	100.401	M104	chunk	34	28	3	2.4	NA	NA	NA	NA	NA	NA	NA	NA	NA	NA	NA	NA	NA	NA	poieni-pietroasa_fault_chert	BanF-072	Su-133	multiple_items_>_040	NA
M104-080	100.833	104.361	100.406	M104	flake	40.67	29.45	12.55	11.2	complete	management of lateral convexity	flake	management_flake	NA	NA	NA	NA	0%	no_cortex	yes	plain	diffused	NA	poieni-pietroasa_fault_chert	BanF-001	Su-001	multiple_items_>_080	X
M104-081	100.299	104.552	100.395	M104	flake	27.56	28.73	4.04	2.7	complete	NA	flake	non-cortical_flake	NA	NA	NA	NA	0%	no_cortex	no	punctiform	pronounced	NA	poieni-pietroasa_fault_chert	BanF-054	Su-054	multiple_items_>_020	X
M104-082	100.242	104.234	100.415	M104	flake	30.84	22.58	8.2	4.8	mes+dist	NA	flake	management_flake	NA	NA	NA	NA	0%	no_cortex	no	no_butt	no_bulb	NA	poieni-pietroasa_fault_chert	BanF-050	Su-093	multiple_items_>_110	X
M104-083	100.279	104.237	100.403	M104	chunk	14	13	3	0.4	NA	NA	NA	NA	NA	NA	NA	NA	NA	NA	NA	NA	NA	NA	other_siliceous_rocks	OSR-06 (greyish-bluish chert)	NA	multiple_items_>_040	NA
M104-084	100.387	104.219	100.403	M104	chunk	30	15	7	2.5	NA	NA	NA	NA	NA	NA	NA	NA	NA	NA	NA	NA	NA	NA	quartzite	Qt-02	NA	multiple_items_>_050	NA
M104-085	100.394	104.113	100.414	M104	flake	25.32	30.59	5.97	4.7	prox+mes	NA	flake	management_flake	NA	NA	NA	NA	0%	no_cortex	yes	plain	diffused	NA	poieni-pietroasa_fault_chert	BanF-011	Su-011	multiple_items_>_030	X
M104-086	100.398	103.988	100.417	M104	flake	18.71	19.39	2.77	1	fragment_prox.	NA	blade	blade	NA	yes	NA	NA	0%	no_cortex	yes	punctiform	diffused	NA	poieni-pietroasa_fault_chert	BanF-026	Su-026	multiple_items_>_060	X
M104-087	100.814	104.841	100.396	M104	chunk	10	15	2	0.3	NA	NA	NA	NA	NA	NA	NA	NA	NA	NA	NA	NA	NA	NA	indet._chert	NA	NA	NA	NA
M104-088	100.844	104.577	100.391	M104	flake	52.01	34.14	6.79	14.7	complete	NA	flake	management_flake	NA	NA	NA	NA	0%	no_cortex	no	plain	pronounced	NA	poieni-pietroasa_fault_chert	BanF-009	Su-009	multiple_items_>_010	X
M104-089	100.603	104.669	100.384	M104	chunk	21	21	8	3.6	NA	NA	NA	NA	NA	NA	NA	NA	NA	NA	NA	NA	NA	NA	poieni-pietroasa_fault_chert	BanF-061	Su-101	multiple_items_>_090	NA
M104-090	100.919	104.619	100.385	M104	blade	15	21	4	1.4	NA	NA	NA	NA	NA	NA	NA	NA	NA	NA	NA	NA	NA	NA	other_siliceous_rocks	OSR-06 (greyish-bluish chert)	NA	multiple_items_>_040	NA
M104-091	100.884	104.49	100.385	M104	bladelet	22	6	2	0.3	NA	NA	NA	NA	NA	NA	NA	NA	NA	NA	NA	NA	NA	NA	non-local_(?)_fault_cherts	NLFCh-02 (“Black flint”)	NA	multiple_items_>_080	NA
M104-092	101	104.485	100.385	M104	flake	15	8	2	0.2	NA	NA	NA	NA	NA	NA	NA	NA	NA	NA	NA	NA	NA	NA	poieni-pietroasa_fault_chert	NA	NA	NA	NA
M104-093	100.645	104.332	100.399	M104	bladelet	18.6	7.22	3.03	0.6	prox+mes	NA	bladelet	management_bladelets	NA	yes	3.91	twisted	0%	no_cortex	yes	plain	diffused	NA	poieni-pietroasa_fault_chert	BanF-011	Su-011	multiple_items_>_030	X
M104-094	100.55	104.137	100.403	M104	chunk	24	11	5	0.9	NA	NA	NA	NA	NA	NA	NA	NA	NA	NA	NA	NA	NA	NA	poieni-pietroasa_fault_chert	NA	NA	NA	NA
M104-095	100.555	104.108	100.398	M104	chunk	47	18	5	4.8	NA	NA	NA	NA	NA	NA	NA	NA	NA	NA	NA	NA	NA	NA	poieni-pietroasa_fault_chert	BanF-063	Su-099	multiple_items_>_040	NA
M104-096	100.763	104.278	100.4	M104	chunk	15	13	7	1	NA	NA	NA	NA	NA	NA	NA	NA	NA	NA	NA	NA	NA	NA	poieni-pietroasa_fault_chert	NA	NA	NA	NA
M104-097	100.778	104.312	100.396	M104	chunk	18	7	3	0.6	NA	NA	NA	NA	NA	NA	NA	NA	NA	NA	NA	NA	NA	NA	poieni-pietroasa_fault_chert	BanF-011	Su-011	multiple_items_>_030	NA
M104-098	100.766	104.15	100.397	M104	chunk	12	7	3	0.2	NA	NA	NA	NA	NA	NA	NA	NA	NA	NA	NA	NA	NA	NA	poieni-pietroasa_fault_chert	NA	NA	NA	NA
M104-099	100.629	104.294	100.388	M104	bladelet	9.93	9.41	1.59	0.1	fragment_prox.	NA	bladelet	bladelet	NA	no	NA	twisted	0%	no_cortex	no	linear	diffused	NA	poieni-pietroasa_fault_chert	NA	NA	NA	X
M104-100	100.632	104.226	100.385	M104	core_trimming_element	29.99	14.33	8.45	3.4	prox+mes	NA	blade	management_blades	NA	yes	8.13	curved	25-49%	lateral_left	no	crushed	removed	NA	poieni-pietroasa_fault_chert	BanF-011	Su-118	multiple_items_>_030	X
M104-101	100.764	104.279	100.39	M104	chunk	13	12	2	0.2	NA	NA	NA	NA	NA	NA	NA	NA	NA	NA	NA	NA	NA	NA	poieni-pietroasa_fault_chert	NA	NA	NA	NA
M104-102	100.984	104.004	100.41	M104	chunk	13	7	4	0.3	NA	NA	NA	NA	NA	NA	NA	NA	NA	NA	NA	NA	NA	NA	poieni-pietroasa_fault_chert	NA	NA	NA	NA
M104-103	100.772	104.089	100.394	M104	flake	16	13	3	0.4	NA	NA	NA	NA	NA	NA	NA	NA	NA	NA	NA	NA	NA	NA	poieni-pietroasa_fault_chert	NA	NA	NA	NA
M104-104	100.847	104.099	100.397	M104	bladelet	15	6	5	0.4	NA	NA	NA	NA	NA	NA	NA	NA	NA	NA	NA	NA	NA	NA	poieni-pietroasa_fault_chert	BanF-046	Su-046	multiple_items_>_020	NA
M104-105	100.847	104.099	100.397	M104	core_trimming_element	33.98	46.88	3.84	6.9	complete	NA	flake	tablet	NA	NA	NA	NA	0%	no_cortex	yes	punctiform	pronounced	NA	poieni-pietroasa_fault_chert	BanF-050	Su-050	multiple_items_>_110	X
M104-106	100.784	104.408	100.402	M104	flake	43.54	35.59	11.02	21.7	prox+mes	NA	flake	management_flake	NA	NA	NA	NA	0%	no_cortex	yes	plain	diffused	NA	poieni-pietroasa_fault_chert	BanF-026	Su-026	multiple_items_>_060	X
M104-107	100.83	104.352	100.397	M104	flake	18.8	18.46	1.98	0.7	fragment_prox	NA	flake	non-cortical_flake	NA	NA	NA	NA	0%	no_cortex	no	dihedral	diffused	NA	poieni-pietroasa_fault_chert	NA	NA	NA	X
M104-108	100.75	103.987	100.395	M104	flake	21	14	3	1	NA	NA	NA	NA	NA	NA	NA	NA	NA	NA	NA	NA	NA	NA	quartzite	Qt-02	NA	multiple_items_>_050	NA
M104-109	100.797	104.462	100.383	M104	blade	36.86	16.08	4.68	2.3	mes+dist	bilateral preferential	blade	blade	NA	yes	NA	NA	0%	no_cortex	no	no_butt	no_bulb	NA	poieni-pietroasa_fault_chert	BanF-009	Su-009	multiple_items_>_010	X
M104-110	100.812	104.395	100.382	M104	chunk	18	12	4	0.7	NA	NA	NA	NA	NA	NA	NA	NA	NA	NA	NA	NA	NA	NA	poieni-pietroasa_fault_chert	NA	NA	NA	NA
M104-111	100.82	104.296	100.392	M104	flake	29	17	6	2.5	NA	NA	NA	NA	NA	NA	NA	NA	NA	NA	NA	NA	NA	NA	poieni-pietroasa_fault_chert	BanF-046	Su-046	multiple_items_>_020	NA
M104-112	100.836	104.218	100.393	M104	chunk	15	18	6	1.4	NA	NA	NA	NA	NA	NA	NA	NA	NA	NA	NA	NA	NA	NA	poieni-pietroasa_fault_chert	NA	NA	NA	NA
M104-113	100.92	104.355	100.389	M104	chunk	12	11	7	0.8	NA	NA	NA	NA	NA	NA	NA	NA	NA	NA	NA	NA	NA	NA	poieni-pietroasa_fault_chert	NA	NA	NA	NA
M104-114	100.891	104.157	100.393	M104	flake	13	19	3	0.7	NA	NA	NA	NA	NA	NA	NA	NA	NA	NA	NA	NA	NA	NA	poieni-pietroasa_fault_chert	NA	NA	NA	NA
M104-115	100.977	104.239	100.398	M104	core_trimming_element	78	48	24	88.8	NA	NA	NA	NA	NA	NA	NA	NA	NA	NA	NA	NA	NA	NA	poieni-pietroasa_fault_chert	BanF-043	Su-092	multiple_items_>_040	NA
M104-116	100.87	104.474	100.379	M104	chunk	15	10	4	0.4	NA	NA	NA	NA	NA	NA	NA	NA	NA	NA	NA	NA	NA	NA	poieni-pietroasa_fault_chert	NA	NA	NA	NA
M104-117	100.852	104.263	100.39	M104	bladelet	15.32	6.37	2.01	0.3	prox+mes	latero-sequential	bladelet	bladelet	NA	yes	0	straight	0%	no_cortex	no	plain	diffused	NA	poieni-pietroasa_fault_chert	BanF-025	Su-025	multiple_items_>_030	X
M104-118	100.779	104.201	100.383	M104	blade	27.42	11.95	1.34	0.8	prox+mes	latero-sequential	bladelet	bladelet	NA	no	NA	NA	0%	no_cortex	no	linear	diffused	NA	poieni-pietroasa_fault_chert	BanF-040	Su-040	multiple_items_>_010	X
M104-119	100.509	104.917	100.393	M104	flake	24.04	18.73	4.25	2.2	complete	NA	flake	management_flake	NA	NA	NA	NA	0%	no_cortex	no	plain	diffused	partially_burned	poieni-pietroasa_fault_chert	BanF-074	Su-074	multiple_items_>_005	X
M104-120	100.487	104.746	100.388	M104	flake	26	16	4	1.2	NA	NA	NA	NA	NA	NA	NA	NA	NA	NA	NA	NA	NA	NA	poieni-pietroasa_fault_chert	BanF-011	Su-118	multiple_items_>_030	NA
M104-121	100.412	104.599	100.388	M104	flake	29.86	26.94	4.61	3.7	complete	NA	flake	management_flake	NA	NA	NA	NA	0%	no_cortex	no	plain	diffused	NA	poieni-pietroasa_fault_chert	BanF-051	Su-051	multiple_items_>_040	X
M104-122	100.11	104.924	100.391	M104	flake	17.18	16.56	2.61	0.8	fragment_dist	NA	flake	non-cortical_flake	NA	NA	NA	NA	0%	no_cortex	no	no_butt	no_bulb	burned	local_shear_zone_related_cherts	NA	NA	NA	X
M104-123	100.12	104.697	100.39	M104	blade	28.9	26.54	4.79	3.6	fragment_mes.	NA	blade	blade	NA	no	NA	NA	0%	no_cortex	no	no_butt	no_bulb	burned	local_shear_zone_related_cherts	NA	NA	NA	X
M104-124	100.419	104.625	100.378	M104	chunk	14	12	4	0.3	NA	NA	NA	NA	NA	NA	NA	NA	NA	NA	NA	NA	NA	NA	other_siliceous_rocks	OSR-06 (greyish-bluish chert)	NA	multiple_items_>_040	NA
M104-125	100.446	104.648	100.378	M104	flake	27.36	28.06	6.1	5.9	complete	hinged	flake	management_flake	NA	NA	NA	NA	0%	no_cortex	no	plain	diffused	NA	other_siliceous_rocks	OSR-06 (greyish-bluish chert)	NA	multiple_items_>_040	X
M104-126	100.515	104.945	100.384	M104	blade	28.23	13.43	4.77	1.8	mes+dist	negatives on external ridge	blade	blade	NA	no	NA	curved	1-24%	lateral_left	no	no_butt	no_bulb	NA	poieni-pietroasa_fault_chert	BanF-024	Su-024	multiple_items_>_060	X
M104-127	100.527	104.93	100.376	M104	flake	14	29	3	0.9	NA	NA	NA	NA	NA	NA	NA	NA	NA	NA	NA	NA	NA	NA	poieni-pietroasa_fault_chert	BanF-005	Su-005	multiple_items_>_030	NA
M104-128	100.472	104.76	100.375	M104	chunk	12	8	3	0.1	NA	NA	NA	NA	NA	NA	NA	NA	NA	NA	NA	NA	NA	burned	local_shear_zone_related_cherts	NA	NA	NA	NA
M104-129	100.155	104.096	100.392	M104	flake	9	17	2	0.3	NA	NA	NA	NA	NA	NA	NA	NA	NA	NA	NA	NA	NA	NA	poieni-pietroasa_fault_chert	BanF-001	Su-001	multiple_items_>_080	NA
M104-130	100.23	104.19	100.403	M104	blade	44.14	31.22	15.58	23.7	fragment_prox.	NA	blade	management_blades	NA	no	NA	twisted	25-49%	lateral_right	yes	punctiform	pronounced	NA	poieni-pietroasa_fault_chert	BanF-051	Su-091	multiple_items_>_040	X
M104-131	100.324	104.088	100.397	M104	blade	15.77	11.34	2.22	0.5	fragment_dist.	bilateral-preferetial	bladelet	bladelet	NA	yes	NA	straight	0%	no_cortex	no	no_butt	no_bulb	NA	poieni-pietroasa_fault_chert	BanF-050	Su-050	multiple_items_>_110	X
M104-132	100.345	104.068	100.404	M104	blade	16	13	1	0.3	NA	NA	NA	NA	NA	NA	NA	NA	NA	NA	NA	NA	NA	NA	poieni-pietroasa_fault_chert	NA	NA	NA	NA
M104-133	100.421	104.004	100.404	M104	blade	19.04	11.47	2.65	0.4	fragment_mes.	NA	bladelet	bladelet	NA	yes	0	straight	0%	no_cortex	no	no_butt	no_bulb	NA	poieni-pietroasa_fault_chert	BanF-051	Su-051	multiple_items_>_040	X
M104-134	100.346	104.314	100.391	M104	flake	15	17	1	0.4	NA	NA	NA	NA	NA	NA	NA	NA	NA	NA	NA	NA	NA	NA	poieni-pietroasa_fault_chert	NA	NA	NA	NA
M104-135	100.284	104.154	100.39	M104	blade	13	11	3	0.5	NA	NA	NA	NA	NA	NA	NA	NA	NA	NA	NA	NA	NA	NA	poieni-pietroasa_fault_chert	NA	NA	NA	NA
M104-136	100.437	104.095	100.392	M104	bladelet	8	8	1	<0.1	NA	NA	NA	NA	NA	NA	NA	NA	NA	NA	NA	NA	NA	NA	poieni-pietroasa_fault_chert	NA	NA	NA	NA
M104-137	100.403	104.062	100.392	M104	chunk	12	9	2	0.2	NA	NA	NA	NA	NA	NA	NA	NA	NA	NA	NA	NA	NA	NA	poieni-pietroasa_fault_chert	NA	NA	NA	NA
M104-138	100.409	103.996	100.4	M104	flake	9	14	2	0.1	NA	NA	NA	NA	NA	NA	NA	NA	NA	NA	NA	NA	NA	NA	poieni-pietroasa_fault_chert	NA	NA	NA	NA
M104-139	100.077	104.095	100.391	M104	blade	18.15	11.35	2.13	0.6	prox+mes	NA	bladelet	management_bladelets	NA	no	NA	straight	0%	no_cortex	no	plain	diffused	NA	poieni-pietroasa_fault_chert	BanF-044	Su-095	multiple_items_>_020	X
M104-140	100.16	104.033	100.394	M104	flake	15	15	3	0.6	NA	NA	NA	NA	NA	NA	NA	NA	NA	NA	NA	NA	NA	NA	poieni-pietroasa_fault_chert	NA	NA	NA	NA
M104-141	100.395	104.405	100.38	M104	flake	9	11	2	0.1	NA	NA	NA	NA	NA	NA	NA	NA	NA	NA	NA	NA	NA	NA	poieni-pietroasa_fault_chert	NA	NA	NA	NA
M104-142	100.362	104.464	100.376	M104	blade	30.1	7.07	9.98	3.2	prox+mes	NA	bladelet	burin_spall	NA	yes	3.91	slightly_curved	1-24%	proximal	no	natural	diffused	NA	poieni-pietroasa_fault_chert	BanF-063	Su-099	multiple_items_>_040	X
M104-143	100.243	104.013	100.391	M104	chunk	26	18	5	1.3	NA	NA	NA	NA	NA	NA	NA	NA	NA	NA	NA	NA	NA	NA	poieni-pietroasa_fault_chert	BanF-057	Su-126	multiple_items_>_060	NA
M104-144	100.7	104.933	100.37	M104	chunk	32	14	7	1.9	NA	NA	NA	NA	NA	NA	NA	NA	NA	NA	NA	NA	NA	NA	poieni-pietroasa_fault_chert	BanF-026	Su-026	multiple_items_>_060	NA
M104-145	100.786	104.877	100.366	M104	blade	54.46	14.57	16.1	12.4	complete	NA	blade	burin_spall	NA	no	4.88	slightly_curved	0%	no_cortex	no	plain	diffused	partially_burned	local_shear_zone_related_cherts	NA	NA	NA	X
M104-146	100.555	104.16	100.378	M104	flake	28	14	6	1.7	NA	NA	NA	NA	NA	NA	NA	NA	NA	NA	NA	NA	NA	NA	poieni-pietroasa_fault_chert	BanF-026	Su-026	multiple_items_>_060	NA
M104-147	100.647	104.374	100.374	M104	blade	12	13	2	0.3	NA	NA	NA	NA	NA	NA	NA	NA	NA	NA	NA	NA	NA	burned	local_shear_zone_related_cherts	NA	NA	NA	NA
M104-148	100.536	104.035	100.37	M104	chunk	8	8	2	0.1	NA	NA	NA	NA	NA	NA	NA	NA	NA	NA	NA	NA	NA	NA	quartzite	Qt-01	NA	multiple_items_>_010	NA
M104-149	100.651	104.108	100.39	M104	flake	28	20	12	7.4	NA	NA	NA	NA	NA	NA	NA	NA	NA	NA	NA	NA	NA	NA	poieni-pietroasa_fault_chert	BanF-050	Su-050	multiple_items_>_110	NA
M104-150	100.667	104.1	100.377	M104	blade	30	23	5	3	NA	NA	NA	NA	NA	NA	NA	NA	NA	NA	NA	NA	NA	burned	non-local_(?)_fault_cherts	NLFCh-02 (“Black flint”)	NA	multiple_items_>_080	NA
M104-151	100.706	104.244	100.377	M104	flake	28.33	29.06	11.37	11	complete	hinged. core on flake for small opposite flake	flake	management_flake	NA	NA	NA	NA	0%	no_cortex	yes	plain	pronounced	NA	poieni-pietroasa_fault_chert	BanF-082	Su-082	multiple_items_>_020	X
M104-152	100.746	104.207	100.382	M104	bladelet	10	10	1	0.1	NA	NA	NA	NA	NA	NA	NA	NA	NA	NA	NA	NA	NA	NA	poieni-pietroasa_fault_chert	NA	NA	NA	NA
M104-153	100.785	104.134	100.387	M104	chunk	6	13	2	0.1	NA	NA	NA	NA	NA	NA	NA	NA	NA	NA	NA	NA	NA	NA	poieni-pietroasa_fault_chert	NA	NA	NA	NA
M104-154	100.777	104.083	100.387	M104	flake	9	11	2	0.1	NA	NA	NA	NA	NA	NA	NA	NA	NA	NA	NA	NA	NA	NA	poieni-pietroasa_fault_chert	NA	NA	NA	NA
M104-155	100.853	104.045	100.385	M104	chunk	15	8	3	0.2	NA	NA	NA	NA	NA	NA	NA	NA	NA	NA	NA	NA	NA	burned	local_shear_zone_related_cherts	NA	NA	NA	NA
M104-156	101.032	103.955	100.395	M104	flake	17	16	2	0.6	NA	NA	NA	NA	NA	NA	NA	NA	NA	NA	NA	NA	NA	burned	local_shear_zone_related_cherts	NA	NA	NA	NA
M104-157	100.906	104.422	100.381	M104	chunk	10	6	3	<0.1	NA	NA	NA	NA	NA	NA	NA	NA	NA	NA	NA	NA	NA	NA	poieni-pietroasa_fault_chert	NA	NA	NA	NA
M104-158	100.81	104.167	100.386	M104	chunk	13	13	2	0.2	NA	NA	NA	NA	NA	NA	NA	NA	NA	NA	NA	NA	NA	NA	poieni-pietroasa_fault_chert	NA	NA	NA	NA
M104-159	100.136	104.875	100.378	M104	chunk	10	12	2	0.2	NA	NA	NA	NA	NA	NA	NA	NA	NA	NA	NA	NA	NA	NA	poieni-pietroasa_fault_chert	NA	NA	NA	NA
M104-160	100.182	104.88	100.387	M104	flake	55	62	10	27.1	NA	NA	NA	NA	NA	NA	NA	NA	NA	NA	NA	NA	NA	NA	poieni-pietroasa_fault_chert	BanF-061	Su-061	multiple_items_>_090	NA
M104-161	100.224	104.928	100.383	M104	bladelet	15.14	10.51	2.13	0.5	fragment_prox.	NA	bladelet	bladelet	NA	no	NA	twisted	0%	no_cortex	yes	plain	diffused	burned	local_shear_zone_related_cherts	NA	NA	NA	X
M104-162	100.185	104.756	100.372	M104	flake	17	8	2	0.1	NA	NA	NA	NA	NA	NA	NA	NA	NA	NA	NA	NA	NA	NA	poieni-pietroasa_fault_chert	NA	NA	NA	NA
M104-163	100.291	104.807	100.37	M104	chunk	15	8	6	0.7	NA	NA	NA	NA	NA	NA	NA	NA	NA	NA	NA	NA	NA	NA	poieni-pietroasa_fault_chert	BanF-042	Su-042	multiple_items_>_010	NA
M104-164	100.284	104.906	100.38	M104	blade	12.4	11.26	2.91	0.5	fragment_prox.	NA	bladelet	bladelet	NA	yes	NA	NA	0%	no_cortex	yes	plain	diffused	NA	poieni-pietroasa_fault_chert	NA	NA	NA	X
M104-165	100.087	104.528	100.371	M104	flake	33	20	11	6.9	NA	NA	NA	NA	NA	NA	NA	NA	NA	NA	NA	NA	NA	burned	local_shear_zone_related_cherts	NA	NA	NA	NA
M104-166	100.374	104.603	100.376	M104	flake	35	19	9	4.1	NA	NA	NA	NA	NA	NA	NA	NA	NA	NA	NA	NA	NA	NA	poieni-pietroasa_fault_chert	BanF-046	Su-046	multiple_items_>_020	NA
M104-167	100.474	104.856	100.368	M104	chunk	14	9	1	0.2	NA	NA	NA	NA	NA	NA	NA	NA	NA	NA	NA	NA	NA	NA	poieni-pietroasa_fault_chert	NA	NA	NA	NA
M104-168	100.148	104.965	100.376	M104	flake	17.1	11.43	4.1	0.7	complete	NA	flake	non-cortical_flake	NA	NA	NA	NA	0%	no_cortex	no	punctiform	diffused	NA	quartzite	Qt-02	NA	multiple_items_>_050	X
M104-169	100.242	104.877	100.363	M104	blade	53.17	17.84	8.85	9.1	fragment_mes.	bilateral preferential on external ridge	blade	blade	NA	no	NA	twisted	0%	no_cortex	no	no_butt	no_bulb	partially_burned	local_shear_zone_related_cherts	NA	NA	NA	X
M104-170	100.073	104.772	100.366	M104	core_trimming_element	76.46	48.11	24.83	86.8	complete	removal of a ridge	flake	management_flake	NA	NA	NA	NA	0%	no_cortex	no	linear	diffused	NA	poieni-pietroasa_fault_chert	BanF-049	Su-049	multiple_items_>_010	X
M104-171	100.365	104.61	100.366	M104	flake	18.93	19.29	4.89	1.9	fragment_prox	NA	flake	management_flake	NA	NA	NA	NA	1-24%	proximal	yes	natural	diffused	NA	other_siliceous_rocks	OSR-06 (greyish-bluish chert)	NA	multiple_items_>_040	X
M104-172	100.194	104.206	100.375	M104	chunk	10	8	2	0.1	NA	NA	NA	NA	NA	NA	NA	NA	NA	NA	NA	NA	NA	burned	local_shear_zone_related_cherts	NA	NA	NA	NA
M104-173	100.25	104.285	100.375	M104	flake	11	12	2	0.3	NA	NA	NA	NA	NA	NA	NA	NA	NA	NA	NA	NA	NA	NA	poieni-pietroasa_fault_chert	NA	NA	NA	NA
M104-174	100.163	104.462	100.364	M104	blade	22.73	16.77	3.93	2.1	fragment_mes.	NA	blade	blade	NA	yes	4.87	slightly_curved	0%	no_cortex	no	no_butt	no_bulb	NA	poieni-pietroasa_fault_chert	BanF-015	Su-015	multiple_items_>_050	X
M104-175	100.393	104.415	100.368	M104	flake	10	13	2	0.3	NA	NA	NA	NA	NA	NA	NA	NA	NA	NA	NA	NA	NA	NA	poieni-pietroasa_fault_chert	NA	NA	NA	NA
M104-176	100.385	104.146	100.369	M104	flake	18.48	11.38	3.04	0.8	complete	NA	flake	non-cortical_flake	NA	NA	NA	NA	0%	no_cortex	no	linear	diffused	NA	poieni-pietroasa_fault_chert	BanF-024	Su-024	multiple_items_>_060	X
M104-177	100.745	104.484	100.365	M104	chunk	17	16	3	0.7	NA	NA	NA	NA	NA	NA	NA	NA	NA	NA	NA	NA	NA	NA	poieni-pietroasa_fault_chert	NA	NA	NA	NA
M104-178	100.691	104.929	100.359	M104	flake	40.12	19.68	4.34	3.3	complete	lateral and distal convexity management	blade	management_blades	NA	yes	7.85	curved	1-24%	lateral_right	yes	plain	diffused	NA	poieni-pietroasa_fault_chert	BanF-005	Su-114	multiple_items_>_030	X
M104-179	100.811	104.829	100.357	M104	chunk	15	16	3	0.7	NA	NA	NA	NA	NA	NA	NA	NA	NA	NA	NA	NA	NA	burned	local_shear_zone_related_cherts	NA	NA	NA	NA
M104-180	100.874	104.935	100.351	M104	flake	19	14	6	0.9	NA	NA	NA	NA	NA	NA	NA	NA	NA	NA	NA	NA	NA	NA	poieni-pietroasa_fault_chert	BanF-057	Su-057	multiple_items_>_060	NA
M104-181	100.613	104.132	100.369	M104	flake	24.62	14.59	1.55	0.9	fragment_prox.	NA	blade	management_blades	NA	no	NA	NA	0%	no_cortex	no	punctiform	diffused	NA	poieni-pietroasa_fault_chert	BanF-050	Su-050	multiple_items_>_110	X
M104-182	100.828	104.141	100.376	M104	flake	20	17	7	2.7	NA	NA	NA	NA	NA	NA	NA	NA	NA	NA	NA	NA	NA	NA	poieni-pietroasa_fault_chert	BanF-001	Su-001	multiple_items_>_080	NA
M104-183	100.924	104.043	100.371	M104	flake	8	7	2	0.1	NA	NA	NA	NA	NA	NA	NA	NA	NA	NA	NA	NA	NA	NA	other_siliceous_rocks	OSR-06 (greyish-bluish chert)	NA	multiple_items_>_040	NA
M104-184	101.027	104.038	100.368	M104	blade	67.74	22.33	10.77	19.1	complete	bilateral preferential	blade	blade	NA	no	NA	twisted	0%	no_cortex	yes	plain	diffused	partially_burned	local_shear_zone_related_cherts	NA	NA	NA	X
M104-185	100.66	104.446	100.351	M104	chunk	15	22	5	1.3	NA	NA	NA	NA	NA	NA	NA	NA	NA	NA	NA	NA	NA	partially_burned	local_shear_zone_related_cherts	NA	NA	NA	NA
M104-186	100.528	103.985	100.358	M104	chunk	25	7	3	0.6	NA	NA	NA	NA	NA	NA	NA	NA	NA	NA	NA	NA	NA	NA	poieni-pietroasa_fault_chert	BanF-018	Su-018	multiple_items_>_020	NA
M104-187	100.674	104.018	100.359	M104	chunk	28	15	3	1.7	NA	NA	NA	NA	NA	NA	NA	NA	NA	NA	NA	NA	NA	not_applicable	NA	NA	NA	NA	NA
M104-188	100.717	104.1	100.365	M104	flake	44.49	44.59	8.41	15.5	complete	NA	flake	tablet	NA	NA	NA	NA	1-24%	proximal	yes	natural	diffused	NA	other_siliceous_rocks	OSR-06 (greyish-bluish chert)	NA	multiple_items_>_040	X
M104-189	100.732	104.249	100.361	M104	blade	21.63	25.86	5.73	3.6	fragment_mes.	NA	blade	blade	NA	yes	NA	twisted	0%	no_cortex	no	no_butt	no_bulb	NA	poieni-pietroasa_fault_chert	BanF-015	Su-015	multiple_items_>_050	X
M104-190	100.997	103.99	100.366	M104	flake	18.71	13.96	2.13	0.5	fragment_dist.	NA	blade	blade	NA	no	2.48	twisted	0%	no_cortex	no	no_butt	no_bulb	NA	poieni-pietroasa_fault_chert	NA	NA	NA	X
M104-191	101.018	103.988	100.367	M104	chunk	33	22	16	9.1	NA	NA	NA	NA	NA	NA	NA	NA	NA	NA	NA	NA	NA	NA	quartzite	Qt-02	NA	multiple_items_>_050	NA
M104-192	100.724	104.108	100.358	M104	flake	34.46	16.17	7.42	5.1	mes+dist	NA	blade	management_blades	NA	no	0	straight	0%	no_cortex	no	no_butt	no_bulb	NA	poieni-pietroasa_fault_chert	BanF-025	Su-025	multiple_items_>_030	X
M104-193	100.234	104.88	100.35	M104	blade	13.26	10.65	2.45	0.3	fragment_dist.	NA	bladelet	bladelet	NA	yes	4.1	twisted	0%	no_cortex	no	no_butt	no_bulb	NA	poieni-pietroasa_fault_chert	BanF-015	Su-015	multiple_items_>_050	X
M104-194	100.781	104.751	100.344	M104	chunk	19	8	5	0.6	NA	NA	NA	NA	NA	NA	NA	NA	NA	NA	NA	NA	NA	burned	local_shear_zone_related_cherts	NA	NA	NA	NA
M104-195	100.797	104.861	100.345	M104	flake	23.85	17.89	3.69	2.4	fragment_prox	NA	flake	non-cortical_flake	NA	NA	NA	NA	0%	no_cortex	no	punctiform	pronounced	NA	poieni-pietroasa_fault_chert	BanF-010	Su-010	multiple_items_>_005	X
M104-196	100.817	104.893	100.343	M104	blade	20.2	11.8	2.72	0.9	prox+mes	NA	bladelet	bladelet	NA	yes	NA	twisted	0%	no_cortex	no	punctiform	diffused	NA	poieni-pietroasa_fault_chert	BanF-040	Su-040	multiple_items_>_010	X
M104-197	100.822	104.562	100.352	M104	core_trimming_element	95	72	22	132.2	NA	NA	NA	NA	NA	NA	NA	NA	NA	NA	NA	NA	NA	NA	poieni-pietroasa_fault_chert	BanF-046	Su-046	multiple_items_>_020	NA
M104-198	100.92	104.529	100.351	M104	chunk	16	14	5	0.9	NA	NA	NA	NA	NA	NA	NA	NA	NA	NA	NA	NA	NA	NA	poieni-pietroasa_fault_chert	NA	NA	NA	NA
M104-199	100.974	104.596	100.363	M104	chunk	16	21	5	2.4	NA	NA	NA	NA	NA	NA	NA	NA	NA	NA	NA	NA	NA	NA	other_siliceous_rocks	OSR-06 (greyish-bluish chert)	NA	multiple_items_>_040	NA
M104-200	100.715	104.672	100.337	M104	chunk	19	29	5	1.1	NA	NA	NA	NA	NA	NA	NA	NA	NA	NA	NA	NA	NA	NA	poieni-pietroasa_fault_chert	BanF-030	Su-030	multiple_items_>_010	NA
M104-201	100.812	104.935	100.341	M104	flake	19.54	29.67	4.77	2.4	complete	NA	flake	cortical_flake	NA	NA	NA	NA	1-24%	distal	yes	plain	pronounced	NA	poieni-pietroasa_fault_chert	BanF-057	Su-057	multiple_items_>_060	X
M104-202	100.904	104.809	100.343	M104	flake	24.59	10.81	1.66	0.4	complete	bilateral preferential	bladelet	bladelet	NA	yes	NA	straight	0%	no_cortex	yes	linear	diffused	NA	poieni-pietroasa_fault_chert	BanF-002	Su-002	multiple_items_>_030	X
M104-203	100.95	104.883	100.342	M104	flake	14.79	18.97	4.66	1.6	complete	NA	flake	management_flake	NA	NA	NA	NA	1-24%	lateral_left	yes	plain	diffused	NA	poieni-pietroasa_fault_chert	BanF-032	Su-032	multiple_items_>_020	X
M104-204	100.698	104.127	100.351	M104	flake	36	18	5	2.6	NA	NA	NA	NA	NA	NA	NA	NA	NA	NA	NA	NA	NA	NA	poieni-pietroasa_fault_chert	MAN indet.	NA	not_applicable	NA
M104-205	100.833	104.059	100.35	M104	blade	53.15	25.2	5.51	11.1	mes+dist	NA	blade	blade	NA	no	NA	straight	0%	no_cortex	no	no_butt	no_bulb	NA	poieni-pietroasa_fault_chert	BanF-030	Su-030	multiple_items_>_010	X
M104-206	101.007	103.939	100.364	M104	bladelet	19.67	6.71	2.57	0.3	complete	dufour bladelet	bladelet	full_débitage_bladelet	NA	yes	0	straight	0%	no_cortex	no	plain	diffused	partially_burned	local_shear_zone_related_cherts	NA	NA	NA	X
M104-207	100.958	104.422	100.355	M104	chunk	23	11	5	1.1	NA	NA	NA	NA	NA	NA	NA	NA	NA	NA	NA	NA	NA	NA	other_siliceous_rocks	OSR-06 (greyish-bluish chert)	NA	multiple_items_>_040	NA
M104-208	100.836	104.451	100.338	M104	flake	32.5	40.32	7.52	10.5	complete	NA	flake	management_flake	NA	NA	NA	NA	0%	no_cortex	yes	plain	pronounced	NA	poieni-pietroasa_fault_chert	BanF-072	Su-133	multiple_items_>_040	X
M104-209	100.927	104.443	100.339	M104	chunk	36	24	5	3.6	NA	NA	NA	NA	NA	NA	NA	NA	NA	NA	NA	NA	NA	NA	poieni-pietroasa_fault_chert	BanF-058	Su-096	multiple_items_>_060	NA
M104-210	100.153	104.764	100.335	M104	flake	22.16	20.84	3.03	2	complete	NA	flake	non-cortical_flake	NA	NA	NA	NA	1-24%	proximal	yes	natural	diffused	NA	other_siliceous_rocks	OSR-06 (greyish-bluish chert)	NA	multiple_items_>_040	X
M104-211	100.465	104.865	100.328	M104	flake	9.06	15.33	1.81	0.1	complete	NA	flake	non-cortical_flake	NA	NA	NA	NA	0%	no_cortex	no	plain	pronounced	NA	poieni-pietroasa_fault_chert	BanF-017	Su-017	multiple_items_>_040	X
M104-212	100.42	104.265	100.346	M104	flake	8.89	13.16	1.51	0.2	complete	NA	flake	non-cortical_flake	NA	NA	NA	NA	0%	no_cortex	no	punctiform	pronounced	NA	poieni-pietroasa_fault_chert	NA	NA	NA	X
M104-213	100.29	104.487	100.339	M104	flake	12	15	4	0.6	NA	NA	NA	NA	NA	NA	NA	NA	NA	NA	NA	NA	NA	NA	poieni-pietroasa_fault_chert	NA	NA	NA	NA
M104-214	100.315	104.246	100.344	M104	chunk	27	24	3	2.8	NA	NA	NA	NA	NA	NA	NA	NA	NA	NA	NA	NA	NA	NA	indet._chert	NA	NA	NA	NA
M104-215	100.299	104.49	100.338	M104	bladelet	17	6	4	0.2	NA	NA	NA	NA	NA	NA	NA	NA	NA	NA	NA	NA	NA	NA	quartzite	Qt-02	NA	multiple_items_>_050	NA
M104-216	100.639	104.512	100.32	M104	blade	39.78	12.27	2.46	1.2	complete	latero-sequential	blade	blade	NA	no	NA	NA	0%	no_cortex	no	removed	diffused	NA	very_fine-grained_diagenetic_cherts	VfgDgCh-09	NA	multiple_items_<_005	X
M104-217	100.747	104.493	100.326	M104	chunk	24	12	4	1.3	NA	NA	NA	NA	NA	NA	NA	NA	NA	NA	NA	NA	NA	NA	quartzite	Qt-02	NA	multiple_items_>_050	NA
M104-218	100.864	104.911	100.333	M104	flake	22.84	14.74	4.49	0.9	complete	NA	flake	cortical_flake	NA	NA	NA	NA	1-24%	proximal	no	linear	pronounced	NA	poieni-pietroasa_fault_chert	BanF-050	Su-125	multiple_items_>_110	X
M104-219	101.017	104.816	100.336	M104	bladelet	17	7	2	0.1	NA	NA	NA	NA	NA	NA	NA	NA	NA	NA	NA	NA	NA	NA	poieni-pietroasa_fault_chert	BanF-008	Su-131	multiple_items_>_010	NA
M104-220	100.836	104.826	100.321	M104	chunk	13	6	1	0.1	NA	NA	NA	NA	NA	NA	NA	NA	NA	NA	NA	NA	NA	NA	poieni-pietroasa_fault_chert	NA	NA	NA	NA
M104-221	100.792	104.657	100.319	M104	flake	10	13	2	0.3	NA	NA	NA	NA	NA	NA	NA	NA	NA	NA	NA	NA	NA	NA	other_siliceous_rocks	OSR-06 (greyish-bluish chert)	NA	multiple_items_>_040	NA
M104-222	101.013	104.622	100.33	M104	flake	15.17	16.18	3.01	0.7	complete	NA	flake	management_flake	NA	NA	NA	NA	0%	no_cortex	yes	plain	pronounced	NA	other_siliceous_rocks	OSR-06 (greyish-bluish chert)	NA	multiple_items_>_040	X
M104-223	100.572	104.357	100.328	M104	blade	23.83	10.35	2.95	0.7	prox+mes	latero-sequential	bladelet	bladelet	NA	no	NA	straight	0%	no_cortex	yes	plain	diffused	NA	poieni-pietroasa_fault_chert	BanF-060	Su-060	multiple_items_>_080	X
M104-224	100.752	103.995	100.329	M104	flake	18	16	3	0.5	NA	NA	NA	NA	NA	NA	NA	NA	NA	NA	NA	NA	NA	NA	poieni-pietroasa_fault_chert	BanF-011	Su-011	multiple_items_>_030	NA
M104-225	100.891	104.135	100.336	M104	flake	38.77	46.89	8.38	15.8	complete	NA	flake	cortical_flake	NA	NA	NA	NA	75-99%	dorsal	no	indeterminate	diffused	NA	poieni-pietroasa_fault_chert	BanF-001	Su-001	multiple_items_>_080	X
M104-226	101.001	103.992	100.337	M104	flake	8.84	15.45	1.62	0.1	complete	NA	flake	management_flake	NA	NA	NA	NA	0%	no_cortex	no	linear	pronounced	NA	poieni-pietroasa_fault_chert	NA	NA	NA	X
M104-227	100.922	104.383	100.338	M104	chunk	22	19	5	1.6	NA	NA	NA	NA	NA	NA	NA	NA	NA	NA	NA	NA	NA	NA	quartzite	Qt-03	NA	multiple_items_>_040	NA
M104-228	100.765	104.246	100.326	M104	flake	27.5	30.38	8.61	7.9	fragment_prox	NA	flake	non-cortical_flake	NA	NA	NA	NA	1-24%	proximal	no	natural	diffused	NA	quartzite	Qt-03	NA	multiple_items_>_040	X
M104-229	100.766	104.098	100.325	M104	chunk	28	17	11	4.3	NA	NA	NA	NA	NA	NA	NA	NA	NA	NA	NA	NA	NA	burned	local_shear_zone_related_cherts	NA	NA	NA	NA
M104-230	101.015	104.003	100.332	M104	blade	13.96	17.08	2.53	0.7	fragment_prox.	latero-sequential	blade	blade	NA	yes	1.3	twisted	0%	no_cortex	yes	linear	diffused	NA	poieni-pietroasa_fault_chert	NA	NA	NA	X
M104-231	100.227	104.506	100.334	M104	core_trimming_element	36.39	19.34	4.6	4.8	mes+dist	removing opposite bladelet negatives	blade	management_blades	NA	yes	NA	twisted	0%	no_cortex	no	no_butt	no_bulb	NA	poieni-pietroasa_fault_chert	BanF-056	Su-085	multiple_items_>_050	X
M104-232	100.492	104.721	100.315	M104	blade	8	11	1	0.2	NA	NA	NA	NA	NA	NA	NA	NA	NA	NA	NA	NA	NA	NA	poieni-pietroasa_fault_chert	NA	NA	NA	NA
M104-233	100.445	104.421	100.328	M104	blade	38.6	15.84	3.13	1.9	complete	latero-sequential	blade	blade	NA	no	0	straight	0%	no_cortex	yes	plain	diffused	NA	poieni-pietroasa_fault_chert	BanF-072	Su-107	multiple_items_>_040	X
M104-234	100.737	104.888	100.31	M104	flake	13.72	20.96	3.21	0.6	complete	NA	flake	management_flake	NA	NA	NA	NA	0%	no_cortex	no	linear	pronounced	NA	poieni-pietroasa_fault_chert	NA	NA	NA	X
M104-235	100.879	104.635	100.321	M104	flake	18	8	4	0.6	NA	NA	NA	NA	NA	NA	NA	NA	NA	NA	NA	NA	NA	NA	poieni-pietroasa_fault_chert	BanF-011	Su-118	multiple_items_>_030	NA
M104-236	100.948	104.558	100.326	M104	blade	20	13	3	0.7	NA	NA	NA	NA	NA	NA	NA	NA	NA	NA	NA	NA	NA	NA	poieni-pietroasa_fault_chert	BanF-042	Su-042	multiple_items_>_010	NA
M104-237	100.937	104.75	100.324	M104	flake	31.99	18.37	8.43	6.9	complete	removal of hinging on ridge	flake	management_flake	NA	NA	NA	NA	0%	no_cortex	yes	plain	pronounced	burned	local_shear_zone_related_cherts	NA	NA	NA	X
M104-238	100.88	104.924	100.312	M104	chunk	14	9	2	0.2	NA	NA	NA	NA	NA	NA	NA	NA	NA	NA	NA	NA	NA	burned	non-local_(?)_fault_cherts	NLFCh-02 (“Black flint”)	NA	multiple_items_>_080	NA
M104-239	100.932	104.688	100.321	M104	blade	59.24	23.02	6.24	11	complete	latero- sequential bladelets	blade	management_blades	NA	no	NA	NA	0%	no_cortex	yes	plain	diffused	NA	poieni-pietroasa_fault_chert	BanF-025	Su-025	multiple_items_>_030	X
M104-240	100.918	104.685	100.312	M104	chunk	15	12	3	0.2	NA	NA	NA	NA	NA	NA	NA	NA	NA	NA	NA	NA	NA	burned	local_shear_zone_related_cherts	NA	NA	NA	NA
M104-241	100.818	104.839	100.306	M104	blade	13.61	9.28	2.49	0.3	fragment_dist.	NA	bladelet	bladelet	NA	yes	NA	twisted	0%	no_cortex	no	no_butt	no_bulb	NA	poieni-pietroasa_fault_chert	BanF-063	Su-063	multiple_items_>_040	X
M104-242	100.991	104.555	100.315	M104	flake	14	10	2	0.3	NA	NA	NA	NA	NA	NA	NA	NA	NA	NA	NA	NA	NA	NA	poieni-pietroasa_fault_chert	NA	NA	NA	NA
M104-243	100.966	104.552	100.307	M104	chunk	15	9	5	0.4	NA	NA	NA	NA	NA	NA	NA	NA	NA	NA	NA	NA	NA	burned	local_shear_zone_related_cherts	NA	NA	NA	NA
M104-244	100.557	104.082	100.308	M104	chunk	18	9	4	0.7	NA	NA	NA	NA	NA	NA	NA	NA	NA	NA	NA	NA	NA	NA	quartzite	Qt-02	NA	multiple_items_>_050	NA
M104-245	100.81	104.114	100.304	M104	blade	17	10	3	0.4	NA	NA	NA	NA	NA	NA	NA	NA	NA	NA	NA	NA	NA	NA	poieni-pietroasa_fault_chert	BanF-064	Su-064	multiple_items_>_030	NA
M104-246	100.336	104.689	100.297	M104	chunk	14	11	3	0.4	NA	NA	NA	NA	NA	NA	NA	NA	NA	NA	NA	NA	NA	NA	poieni-pietroasa_fault_chert	BanF-071	Su-071	multiple_items_>_030	NA
M104-247	100.572	104.494	100.295	M104	flake	29.32	20.98	4.2	2.8	complete	NA	flake	management_flake	NA	NA	NA	NA	0%	no_cortex	no	facetted	pronounced	NA	poieni-pietroasa_fault_chert	BanF-063	Su-120	multiple_items_>_040	X
M104-248	100.644	104.564	100.286	M104	flake	16	10	3	0.4	NA	NA	NA	NA	NA	NA	NA	NA	NA	NA	NA	NA	NA	NA	poieni-pietroasa_fault_chert	NA	NA	NA	NA
M104-249	100.713	104.555	100.288	M104	flake	39.66	30.6	7.49	9.3	prox+mes	NA	flake	non-cortical_flake	NA	NA	NA	NA	1-24%	proximal	no	natural	pronounced	NA	quartzite	Qt-03	NA	multiple_items_>_040	X
M104-250	100.822	104.832	100.3	M104	blade	20.78	10.94	2.7	0.9	fragment_mes.	NA	bladelet	bladelet	NA	yes	NA	NA	0%	no_cortex	no	no_butt	no_bulb	NA	poieni-pietroasa_fault_chert	BanF-063	Su-063	multiple_items_>_040	X
M104-251	100.942	104.866	100.297	M104	blade	19.88	10.76	2.85	0.8	prox+mes	NA	bladelet	bladelet	NA	no	NA	straight	0%	no_cortex	no	linear	diffused	NA	poieni-pietroasa_fault_chert	BanF-064	Su-064	multiple_items_>_030	X
M104-252	100.953	104.607	100.303	M104	chunk	33	20	4	2.2	NA	NA	NA	NA	NA	NA	NA	NA	NA	NA	NA	NA	NA	NA	căldărilor_fault_chert	CalFch-04	NA	multiple_items_>_010	NA
M104-253	100.2	104.811	100.294	M104	blade	72.45	30.08	6.73	14.8	complete	NA	blade	management_blades	NA	no	NA	slightly_curved	0%	no_cortex	no	removed	diffused	NA	poieni-pietroasa_fault_chert	BanF-004	Su-089	multiple_items_>_020	X
M104-254	NA	NA	NA	M104	stone	13	15	11	2.1	NA	NA	NA	NA	NA	NA	NA	NA	NA	NA	NA	NA	NA	burned	other_metamorphic_rocks	NA	NA	NA	NA
M104-255	100.357	104.683	100.296	M104	flake	36.84	13.6	5.05	2.3	complete	NA	blade	management_blades	NA	yes	0	straight	0%	no_cortex	no	punctiform	diffused	NA	poieni-pietroasa_fault_chert	MAN indet.	NA	not_applicable	X
M104-256	100.613	104.846	100.278	M104	flake	31.98	16.2	5.54	2.9	complete	bladelet on external ridge	blade	management_blades	NA	no	NA	NA	0%	no_cortex	yes	plain	diffused	NA	poieni-pietroasa_fault_chert	BanF-025	Su-025	multiple_items_>_030	X
M104-257	100.708	104.823	100.279	M104	flake	42	39	13	20.5	NA	NA	NA	NA	NA	NA	NA	NA	NA	NA	NA	NA	NA	NA	quartzite	Qt-03	NA	multiple_items_>_040	NA
M104-258	100.731	104.665	100.286	M104	chunk	16	15	2	0.8	NA	NA	NA	NA	NA	NA	NA	NA	NA	NA	NA	NA	NA	burned	local_shear_zone_related_cherts	NA	NA	NA	NA
M104-259	100.808	104.763	100.283	M104	blade	21.25	17.49	2.59	1.2	fragment_prox.	NA	blade	blade	NA	yes	NA	straight	0%	no_cortex	no	linear	diffused	NA	poieni-pietroasa_fault_chert	BanF-064	Su-064	multiple_items_>_030	X
M104-260	101.015	104.6	100.287	M104	chunk	12	6	2	<0.1	NA	NA	NA	NA	NA	NA	NA	NA	NA	NA	NA	NA	NA	NA	quartzite	Qt-02	NA	multiple_items_>_050	NA
M104-261	100.634	104.564	100.276	M104	flake	55.75	28.6	9.37	23	prox+mes	NA	blade	blade	NA	no	NA	NA	1-24%	proximal	no	natural	diffused	NA	quartzite	Qt-02	NA	multiple_items_>_050	X
M104-262	100.79	104.806	100.276	M104	blade	26.71	13.36	4.8	1.7	mes+dist	NA	blade	blade	NA	yes	4.27	twisted	0%	no_cortex	no	no_butt	no_bulb	NA	poieni-pietroasa_fault_chert	BanF-042	Su-042	multiple_items_>_010	X
M104-263	100.876	104.355	100.302	M104	flake	37.6	34.95	10.68	16.9	complete	NA	flake	management_flake	NA	NA	NA	NA	0%	no_cortex	yes	plain	pronounced	NA	poieni-pietroasa_fault_chert	BanF-057	Su-057	multiple_items_>_060	X
M104-264	100.413	104.651	100.277	M104	bladelet	13.25	4.34	0.94	<0.1	complete	bilateral preferential	bladelet	bladelet	NA	yes	0	straight	0%	no_cortex	no	punctiform	diffused	NA	poieni-pietroasa_fault_chert	BanF-017	Su-017	multiple_items_>_040	X
M104-265	100.543	104.833	100.283	M104	flake	41.63	25.59	4.82	5.9	complete	NA	flake	management_flake	NA	NA	NA	NA	0%	no_cortex	yes	punctiform	diffused	NA	poieni-pietroasa_fault_chert	BanF-013	Su-013	multiple_items_>_060	X
M104-266	100.532	104.758	100.275	M104	flake	9	9	2	0.1	NA	NA	NA	NA	NA	NA	NA	NA	NA	NA	NA	NA	NA	burned	local_shear_zone_related_cherts	NA	NA	NA	NA
M104-267	100.671	104.812	100.258	M104	core_trimming_element	38.13	43.17	8.31	13.3	prox+mes	NA	flake	tablet	NA	NA	NA	NA	0%	no_cortex	no	plain	pronounced	NA	poieni-pietroasa_fault_chert	BanF-061	Su-061	multiple_items_>_090	X
M104-268	100.776	104.397	100.259	M104	bladelet	7.94	6.95	2.31	0.1	fragment_dist.	NA	bladelet	bladelet	NA	yes	NA	NA	0%	no_cortex	no	no_butt	no_bulb	NA	poieni-pietroasa_fault_chert	NA	NA	NA	X
M104-269	100.418	104.54	100.247	M104	chunk	20	13	7	1.7	NA	NA	NA	NA	NA	NA	NA	NA	NA	NA	NA	NA	NA	NA	poieni-pietroasa_fault_chert	NA	NA	NA	NA
M104-270	100.419	104.609	100.254	M104	flake	28.32	32.27	5.18	4.5	prox+mes	NA	flake	management_flake	NA	NA	NA	NA	0%	no_cortex	yes	facetted	diffused	NA	poieni-pietroasa_fault_chert	BanF-013	Su-013	multiple_items_>_060	X
M104-271	100.546	104.367	100.248	M104	core_trimming_element	31.42	11.65	9.47	3.2	mes+dist	primary crest	bladelet	management_bladelets	NA	no	NA	NA	0%	no_cortex	no	no_butt	no_bulb	NA	poieni-pietroasa_fault_chert	BanF-049	Su-049	multiple_items_>_010	X
M104-272	100.79	104.77	100.233	M104	flake	17	21	2	0.8	NA	NA	NA	NA	NA	NA	NA	NA	NA	NA	NA	NA	NA	NA	poieni-pietroasa_fault_chert	BanF-063	Su-063	multiple_items_>_040	NA
M104-273	100.469	104.892	100.231	M104	blade	30.81	9.34	2.08	0.6	complete	NA	bladelet	bladelet	NA	no	NA	straight	0%	no_cortex	yes	linear	diffused	NA	poieni-pietroasa_fault_chert	BanF-012	Su-012	multiple_items_>_010	X
M104-274	100.299	104.915	100.228	M104	chunk	24	10	3	0.7	NA	NA	NA	NA	NA	NA	NA	NA	NA	NA	NA	NA	NA	NA	poieni-pietroasa_fault_chert	BanF-049	Su-049	multiple_items_>_010	NA
M104-275	100.278	104.93	100.224	M104	flake	35	51	8	9	NA	NA	NA	NA	NA	NA	NA	NA	NA	NA	NA	NA	NA	NA	poieni-pietroasa_fault_chert	BanF-057	Su-057	multiple_items_>_060	NA
M104-276	100.295	104.837	100.232	M104	flake	9	13	3	0.4	NA	NA	NA	NA	NA	NA	NA	NA	NA	NA	NA	NA	NA	NA	poieni-pietroasa_fault_chert	NA	NA	NA	NA
M104-277	100.622	104.576	100.209	M104	chunk	27.4	15.23	4.25	2.4	complete	NA	flake	non-cortical_flake	NA	NA	NA	NA	1-24%	proximal	no	natural	diffused	NA	quartzite	Qt-02	NA	multiple_items_>_050	X
M104-278	100.683	104.005	100.224	M104	flake	25	26	3	2.5	NA	NA	NA	NA	NA	NA	NA	NA	NA	NA	NA	NA	NA	NA	poieni-pietroasa_fault_chert	BanF-071	Su-071	multiple_items_>_030	NA
M104-279	100.823	104.113	100.211	M104	flake	20.44	27.23	3.02	2.2	fragment_dist	NA	flake	management_flake	NA	NA	NA	NA	0%	no_cortex	no	no_butt	no_bulb	NA	poieni-pietroasa_fault_chert	BanF-050	Su-050	multiple_items_>_110	X
M104-280	100.943	104.1	100.216	M104	flake	32	22	8	5.7	NA	NA	NA	NA	NA	NA	NA	NA	NA	NA	NA	NA	NA	NA	poieni-pietroasa_fault_chert	BanF-051	Su-091	multiple_items_>_040	NA
M104-281	100.234	104.816	100.153	M104	blade	51.59	16.61	6.85	6.4	prox+mes	bladelets knapped on external ridge	blade	management_blades	NA	yes	NA	NA	0%	no_cortex	yes	plain	diffused	NA	poieni-pietroasa_fault_chert	BanF-013	Su-013	multiple_items_>_060	X
M104-282	100.177	104.862	100.149	M104	flake	37.87	39.03	4.49	6.8	complete	NA	flake	tablet	NA	NA	NA	NA	0%	no_cortex	no	plain	pronounced	NA	poieni-pietroasa_fault_chert	BanF-013	Su-013	multiple_items_>_060	X
M104-283	100.167	104.784	100.153	M104	core_trimming_element	39.98	52.99	7.22	19	complete	NA	flake	management_flake	NA	NA	NA	NA	0%	no_cortex	yes	plain	pronounced	NA	poieni-pietroasa_fault_chert	BanF-056	Su-127	multiple_items_>_050	X
M105-001	NA	NA	NA	M105	flake	52	43	31	94.2	NA	NA	NA	NA	NA	NA	NA	NA	NA	NA	NA	NA	NA	burned	local_shear_zone_related_cherts	NA	NA	NA	NA
M105-002	NA	NA	NA	M105	blade	30	11	5	2.3	NA	NA	NA	NA	NA	NA	NA	NA	NA	NA	NA	NA	NA	NA	poieni-pietroasa_fault_chert	NA	NA	NA	NA
M105-003	NA	NA	NA	M105	blade	46	24	5	6.2	NA	NA	NA	NA	NA	NA	NA	NA	NA	NA	NA	NA	NA	NA	poieni-pietroasa_fault_chert	BanF-028	Su-117	multiple_items_>_030	NA
M105-004	NA	NA	NA	M105	blade	43	14	4	2.9	NA	NA	NA	NA	NA	NA	NA	NA	NA	NA	NA	NA	NA	NA	poieni-pietroasa_fault_chert	BanF-053	Su-053	multiple_items_>_005	NA
M105-005	101.022	105.067	100.63	M105	blade	54	9	6	2.8	NA	NA	NA	NA	NA	NA	NA	NA	NA	NA	NA	NA	NA	NA	căldărilor_fault_chert	CalFch-04	NA	multiple_items_>_010	NA
M105-006	NA	NA	NA	M105	chunk	23	12	6	0.6	NA	NA	NA	NA	NA	NA	NA	NA	NA	NA	NA	NA	NA	NA	bioclastic_cherts	BDgCh-04	NA	multiple_items_>_050	NA
M105-007	100.283	105.69	100.598	M105	blade	19	14	3	1	NA	NA	NA	NA	NA	NA	NA	NA	NA	NA	NA	NA	NA	NA	poieni-pietroasa_fault_chert	BanF-036	Su-036	multiple_items_>_010	NA
M105-008	100.412	105.243	100.599	M105	flake	26	16	7	2.8	NA	NA	NA	NA	NA	NA	NA	NA	NA	NA	NA	NA	NA	partially_burned	non-local_(?)_fault_cherts	NLFCh-01 (rusty-yellowish fault chert)	NA	multiple_items_>_030	NA
M105-009	100.94	105.485	100.604	M105	flake	22	20	6	2.7	NA	NA	NA	NA	NA	NA	NA	NA	NA	NA	NA	NA	NA	NA	poieni-pietroasa_fault_chert	BanF-007	Su-007	multiple_items_>_020	NA
M105-010	100.64	105.409	100.573	M105	flake	24	18	2	0.6	NA	NA	NA	NA	NA	NA	NA	NA	NA	NA	NA	NA	NA	NA	poieni-pietroasa_fault_chert	BanF-028	Su-028	multiple_items_>_030	NA
M105-011	100.434	105.681	100.569	M105	blade	23	14	2	0.6	NA	NA	NA	NA	NA	NA	NA	NA	NA	NA	NA	NA	NA	NA	poieni-pietroasa_fault_chert	BanF-028	Su-100	multiple_items_>_030	NA
M105-012	100.035	105.751	100.563	M105	flake	40	33	6	8.2	NA	NA	NA	NA	NA	NA	NA	NA	NA	NA	NA	NA	NA	NA	poieni-pietroasa_fault_chert	BanF-036	Su-036	multiple_items_>_010	NA
M105-013	100.261	105.312	100.568	M105	chunk	16	9	4	0.6	NA	NA	NA	NA	NA	NA	NA	NA	NA	NA	NA	NA	NA	NA	very_fine-grained_diagenetic_cherts	VfgDgCh-19	NA	multiple_items_>_005	NA
M105-014	100.335	105.053	100.578	M105	chunk	28	11	7	1.9	NA	NA	NA	NA	NA	NA	NA	NA	NA	NA	NA	NA	NA	NA	bioclastic_cherts	BDgCh-04	NA	multiple_items_>_050	NA
M105-015	100.252	105.511	100.564	M105	chunk	18	5	3	0.3	NA	NA	NA	NA	NA	NA	NA	NA	NA	NA	NA	NA	NA	NA	poieni-pietroasa_fault_chert	BanF-051	Su-051	multiple_items_>_040	NA
M105-016	100.334	105.091	100.569	M105	core_trimming_element	25	19	5	2.7	NA	NA	NA	NA	NA	NA	NA	NA	NA	NA	NA	NA	NA	NA	bioclastic_cherts	BDgCh-04	NA	multiple_items_>_050	NA
M105-017	100.715	105.381	100.558	M105	flake	101	77	53	519.4	NA	NA	NA	NA	NA	NA	NA	NA	NA	NA	NA	NA	NA	NA	căldărilor_fault_chert	CalFch-02	NA	multiple_items_>_005	NA
M105-018	100.509	105.38	100.58	M105	core	39	51	42	97	NA	NA	NA	NA	NA	NA	NA	NA	NA	NA	NA	NA	NA	NA	poieni-pietroasa_fault_chert	BanF-023	Su-023	multiple_items_>_005	NA
M105-019	100.189	105.551	100.564	M105	blade	33	18	6	2.9	NA	NA	NA	NA	NA	NA	NA	NA	NA	NA	NA	NA	NA	NA	poieni-pietroasa_fault_chert	BanF-003	Su-003	multiple_items_>_060	NA
M105-020	100.189	105.379	100.56	M105	chunk	17	12	5	1.14	NA	NA	NA	NA	NA	NA	NA	NA	NA	NA	NA	NA	NA	partially_burned	diagenetic_cherts_and_siliceous_mudstones/marlstones	NA	NA	NA	NA
M105-021	100.079	105.051	100.553	M105	blade	55	27	7	9.2	NA	NA	NA	NA	NA	NA	NA	NA	NA	NA	NA	NA	NA	NA	poieni-pietroasa_fault_chert	BanF-036	Su-036	multiple_items_>_010	NA
M105-022	100.083	105.943	100.531	M105	blade	38	20	6	5.7	NA	NA	NA	NA	NA	NA	NA	NA	NA	NA	NA	NA	NA	NA	poieni-pietroasa_fault_chert	BanF-035	Su-119	multiple_items_>_010	NA
M105-023	100.548	105.934	100.533	M105	flake	39	22	9	6.1	NA	NA	NA	NA	NA	NA	NA	NA	NA	NA	NA	NA	NA	NA	poieni-pietroasa_fault_chert	BanF-057	Su-057	multiple_items_>_060	NA
M105-024	100.647	105.653	100.524	M105	chunk	14	6	4	0.2	NA	NA	NA	NA	NA	NA	NA	NA	NA	NA	NA	NA	NA	partially_burned	quartzite	Qt-03	NA	multiple_items_>_040	NA
M105-025	100.792	105.105	100.529	M105	chunk	17	15	8	1.1	NA	NA	NA	NA	NA	NA	NA	NA	NA	NA	NA	NA	NA	NA	non-skeletal_cherts	NSDgCh-09	NA	multiple_items_<_005	NA
M105-026	100.942	105.104	100.54	M105	chunk	28	10	8	1.5	NA	NA	NA	NA	NA	NA	NA	NA	NA	NA	NA	NA	NA	NA	ductile_shear_zone_related_cherts	DucCh-01	NA	multiple_items_>_050	NA
M105-027	100.72	105.327	100.5	M105	flake	16	15	5	1.1	NA	NA	NA	NA	NA	NA	NA	NA	NA	NA	NA	NA	NA	burned	bioclastic_cherts	BDgCh-01	NA	multiple_items_>_010	NA
M105-028	NA	NA	NA	M105	flake	24	19	4	1.9	NA	NA	NA	NA	NA	NA	NA	NA	NA	NA	NA	NA	NA	NA	ductile_shear_zone_related_cherts	DucCh-01	NA	multiple_items_>_050	NA
M105-028A	100.99	105.006	100.509	M105	chunk	10	8	3	0.1	NA	NA	NA	NA	NA	NA	NA	NA	NA	NA	NA	NA	NA	NA	ductile_shear_zone_related_cherts	DucCh-01	NA	multiple_items_>_050	NA
M105-029	100.215	105.427	100.485	M105	flake	61	32	3	6.3	NA	NA	NA	NA	NA	NA	NA	NA	NA	NA	NA	NA	NA	NA	ductile_shear_zone_related_cherts	DucCh-05	NA	single_item_MAN	NA
M105-030	100.292	105.304	100.484	M105	blade	19	15	4	0.8	NA	NA	NA	NA	NA	NA	NA	NA	NA	NA	NA	NA	NA	burned	local_shear_zone_related_cherts	NA	NA	NA	NA
M105-031	100.474	105.952	100.475	M105	flake	29	30	6	4.2	NA	NA	NA	NA	NA	NA	NA	NA	NA	NA	NA	NA	NA	NA	poieni-pietroasa_fault_chert	BanF-043	Su-092	multiple_items_>_040	NA
M105-032	100.527	105.827	100.442	M105	chunk	16	16	3	1	NA	NA	NA	NA	NA	NA	NA	NA	NA	NA	NA	NA	NA	burned	local_shear_zone_related_cherts	NA	NA	NA	NA
M105-033	100.497	105.504	100.44	M105	blade	25	12	4	0.8	NA	NA	NA	NA	NA	NA	NA	NA	NA	NA	NA	NA	NA	NA	poieni-pietroasa_fault_chert	BanF-050	Su-093	multiple_items_>_110	NA
M105-034	100.444	105.937	100.44	M105	blade	47	19	6	5.8	NA	NA	NA	NA	NA	NA	NA	NA	NA	NA	NA	NA	NA	NA	poieni-pietroasa_fault_chert	BanF-040	Su-040	multiple_items_>_010	NA
M105-035	100.408	105.069	100.435	M105	flake	16	9	2	0.4	NA	NA	NA	NA	NA	NA	NA	NA	NA	NA	NA	NA	NA	partially_burned	non-local_(?)_fault_cherts	NLFCh-02 (“Black flint”)	NA	multiple_items_>_080	NA
M105-036	100.808	105.824	100.426	M105	blade	20	14	2	0.4	NA	NA	NA	NA	NA	NA	NA	NA	NA	NA	NA	NA	NA	burned	local_shear_zone_related_cherts	NA	NA	NA	NA
M105-037	100.612	105.676	100.41	M105	blade	23	15	3	1.5	NA	NA	NA	NA	NA	NA	NA	NA	NA	NA	NA	NA	NA	NA	poieni-pietroasa_fault_chert	BanF-024	Su-024	multiple_items_>_060	NA
M105-038	100.695	105.55	100.411	M105	chunk	34	17	5	1.9	NA	NA	NA	NA	NA	NA	NA	NA	NA	NA	NA	NA	NA	NA	poieni-pietroasa_fault_chert	BanF-057	Su-057	multiple_items_>_060	NA
M105-039	100.296	105.136	100.419	M105	flake	33	40	11	12.1	NA	NA	NA	NA	NA	NA	NA	NA	NA	NA	NA	NA	NA	NA	poieni-pietroasa_fault_chert	BanF-057	Su-057	multiple_items_>_060	NA
M105-040	100.413	105.21	100.407	M105	flake	56	39	9	18	NA	NA	NA	NA	NA	NA	NA	NA	NA	NA	NA	NA	NA	NA	poieni-pietroasa_fault_chert	BanF-045	Su-115	multiple_items_>_020	NA
M105-041	100.558	105.615	100.387	M105	flake	28	31	6	4.4	NA	NA	NA	NA	NA	NA	NA	NA	NA	NA	NA	NA	NA	burned	diagenetic_cherts_and_siliceous_mudstones/marlstones	NA	NA	NA	NA
M105-042	100.382	105.888	100.394	M105	blade	39	15	2	1.2	NA	NA	NA	NA	NA	NA	NA	NA	NA	NA	NA	NA	NA	NA	poieni-pietroasa_fault_chert	BanF-050	Su-050	multiple_items_>_110	NA
M105-043	100.302	105.904	100.423	M105	core	40	37	33	57.9	NA	NA	NA	NA	NA	NA	NA	NA	NA	NA	NA	NA	NA	NA	poieni-pietroasa_fault_chert	BanF-068	Su-068	multiple_items_>_030	NA
M105-044	100.316	105.923	100.397	M105	bladelet	18	9	3	0.4	NA	NA	NA	NA	NA	NA	NA	NA	NA	NA	NA	NA	NA	NA	poieni-pietroasa_fault_chert	BanF-044	Su-095	multiple_items_>_020	NA
M105-045	100.374	105.77	100.387	M105	blade	28	13	3	1.3	NA	NA	NA	NA	NA	NA	NA	NA	NA	NA	NA	NA	NA	NA	poieni-pietroasa_fault_chert	BanF-071	Su-071	multiple_items_>_030	NA
M105-046	100.318	105.678	100.389	M105	bladelet	25	10	2	0.4	NA	NA	NA	NA	NA	NA	NA	NA	NA	NA	NA	NA	NA	NA	poieni-pietroasa_fault_chert	BanF-010	Su-010	multiple_items_>_005	NA
M105-047	100.283	105.545	100.393	M105	blade	40	19	6	4.1	NA	NA	NA	NA	NA	NA	NA	NA	NA	NA	NA	NA	NA	NA	poieni-pietroasa_fault_chert	BanF-080	Su-080	multiple_items_<_005	NA
M105-048	100.083	105.672	100.387	M105	flake	23	13	4	1.5	NA	NA	NA	NA	NA	NA	NA	NA	NA	NA	NA	NA	NA	NA	poieni-pietroasa_fault_chert	BanF-011	Su-011	multiple_items_>_030	NA
M105-049	100.205	105.573	100.387	M105	chunk	19	13	3	1	NA	NA	NA	NA	NA	NA	NA	NA	NA	NA	NA	NA	NA	NA	other_metamorphic_rocks	NA	NA	NA	NA
M105-050	100.338	105.54	100.385	M105	chunk	15	10	4	0.4	NA	NA	NA	NA	NA	NA	NA	NA	NA	NA	NA	NA	NA	NA	poieni-pietroasa_fault_chert	NA	NA	NA	NA
M105-051	100.43	105.44	100.384	M105	flake	29	25	5	3.8	NA	NA	NA	NA	NA	NA	NA	NA	NA	NA	NA	NA	NA	NA	poieni-pietroasa_fault_chert	BanF-013	Su-013	multiple_items_>_060	NA
M105-052	100.309	105.387	100.387	M105	flake	15	19	3	0.8	NA	NA	NA	NA	NA	NA	NA	NA	NA	NA	NA	NA	NA	NA	poieni-pietroasa_fault_chert	BanF-024	Su-024	multiple_items_>_060	NA
M105-053	100.33	105.316	100.386	M105	NA	20	16	3	1.6	NA	NA	NA	NA	NA	NA	NA	NA	NA	NA	NA	NA	NA	NA	poieni-pietroasa_fault_chert	BanF-026	Su-026	multiple_items_>_060	NA
M105-054	100.409	105.175	100.413	M105	chunk	36	45	14	19.8	NA	NA	NA	NA	NA	NA	NA	NA	NA	NA	NA	NA	NA	NA	poieni-pietroasa_fault_chert	BanF-064	Su-064	multiple_items_>_030	NA
M105-055	100.355	105.128	100.438	M105	NA	22.61	10.24	2.33	162.8	complete	NA	bladelet	bladelet	NA	no	NA	NA	0%	no_cortex	yes	plain	diffused	NA	poieni-pietroasa_fault_chert	BanF-043	Su-092	multiple_items_>_040	X
M105-056	100.136	105.308	100.389	M105	blade	29	16	4	1.4	NA	NA	NA	NA	NA	NA	NA	NA	NA	NA	NA	NA	NA	NA	poieni-pietroasa_fault_chert	BanF-063	Su-120	multiple_items_>_040	NA
M105-057	100.158	105.162	100.392	M105	flake	51	37	17	27.5	NA	NA	NA	NA	NA	NA	NA	NA	NA	NA	NA	NA	NA	NA	poieni-pietroasa_fault_chert	BanF-057	Su-057	multiple_items_>_060	NA
M105-058	100.256	105.11	100.393	M105	flake	28	29	11	11.6	NA	NA	NA	NA	NA	NA	NA	NA	NA	NA	NA	NA	NA	NA	quartzite	Qt-03	NA	multiple_items_>_040	NA
M105-059	100.382	105.071	100.397	M105	blade	27	14	4	1	NA	NA	NA	NA	NA	NA	NA	NA	NA	NA	NA	NA	NA	NA	poieni-pietroasa_fault_chert	BanF-044	Su-116	multiple_items_>_020	NA
M105-060	100.379	104.997	100.404	M105	NA	26	13	3	1.1	NA	NA	NA	NA	NA	NA	NA	NA	NA	NA	NA	NA	NA	not_applicable	NA	NA	NA	NA	NA
M105-061	100.94	105.817	100.376	M105	NA	28.65	15.55	2.31	1.4	prox+mes	latero-sequential	blade	blade	NA	no	NA	NA	0%	no_cortex	yes	plain	diffused	NA	poieni-pietroasa_fault_chert	BanF-042	Su-042	multiple_items_>_010	X
M105-062	100.782	105.829	100.366	M105	blade	40.24	17.67	2.49	2.6	fragment_mes.	latero-sequential	blade	blade	NA	no	NA	NA	0%	no_cortex	no	no_butt	no_bulb	burned	local_shear_zone_related_cherts	NA	NA	NA	X
M105-063	100.659	105.745	100.358	M105	chunk	7	14	1	0.11	NA	NA	NA	NA	NA	NA	NA	NA	NA	NA	NA	NA	NA	burned	local_shear_zone_related_cherts	NA	NA	NA	NA
M105-064	100.623	105.638	100.355	M105	chunk	60	26	23	35.4	NA	NA	NA	NA	NA	NA	NA	NA	NA	NA	NA	NA	NA	NA	quartzite	Qt-09	NA	multiple_items_>_005	NA
M105-065	100.553	105.509	100.363	M105	flake	33.09	36.56	11.56	13.9	complete	NA	flake	non-cortical_flake	NA	NA	NA	NA	1-24%	proximal	no	natural	indeterminate	NA	quartzite	Qt-01	NA	multiple_items_>_010	X
M105-066	100.567	105.386	100.362	M105	blade	20.18	13.35	1.63	0.5	fragment_mes.	NA	blade	blade	NA	no	NA	NA	0%	no_cortex	no	no_butt	no_bulb	NA	poieni-pietroasa_fault_chert	NA	NA	NA	X
M105-067	100.526	105.327	100.365	M105	blade	17	12	3	0.5	NA	NA	NA	NA	NA	NA	NA	NA	NA	NA	NA	NA	NA	NA	other_siliceous_rocks	OSR-06 (greyish-bluish chert)	NA	multiple_items_>_040	NA
M105-068	100.601	105.25	100.366	M105	flake	29	25	5	2.5	NA	NA	NA	NA	NA	NA	NA	NA	NA	NA	NA	NA	NA	burned	local_shear_zone_related_cherts	NA	NA	NA	NA
M105-069	100.815	105.259	100.376	M105	blade	65.94	22.71	7	10.2	complete	bilateral preferential	blade	blade	NA	yes	NA	NA	0%	no_cortex	yes	plain	diffused	NA	poieni-pietroasa_fault_chert	BanF-050	Su-050	multiple_items_>_110	X
M105-070	100.584	105.264	100.36	M105	flake	36.03	26.31	2.85	3.7	complete	management of lateral convexity	flake	management_flake	NA	NA	NA	NA	0%	no_cortex	yes	natural	diffused	NA	poieni-pietroasa_fault_chert	BanF-071	Su-083	multiple_items_>_030	X
M105-071	100.51	105.05	100.387	M105	blade	61.07	23.47	5.73	11.2	mes+dist	bilateral preferential on separate ridges	blade	blade	NA	yes	NA	NA	0%	no_cortex	no	no_butt	no_bulb	burned	poieni-pietroasa_fault_chert	BanF-019	Su-019	multiple_items_>_010	X
M105-072	100.266	105.758	100.369	M105	NA	14.68	26.98	4.46	1.3	complete	NA	flake	tablet	NA	NA	NA	NA	0%	no_cortex	no	dihedral	pronounced	NA	poieni-pietroasa_fault_chert	BanF-060	Su-060	multiple_items_>_080	X
M105-073	100.082	105.749	100.347	M105	blade	35	14	4	1.5	NA	NA	NA	NA	NA	NA	NA	NA	NA	NA	NA	NA	NA	NA	poieni-pietroasa_fault_chert	BanF-045	Su-045	multiple_items_>_020	NA
M105-074	100.119	105.61	100.358	M105	flake	21	25	3	1.6	NA	NA	NA	NA	NA	NA	NA	NA	NA	NA	NA	NA	NA	partially_burned	poieni-pietroasa_fault_chert	BanF-057	Su-057	multiple_items_>_060	NA
M105-075	100.185	105.492	100.364	M105	flake	23	37	10	8.5	NA	NA	NA	NA	NA	NA	NA	NA	NA	NA	NA	NA	NA	NA	poieni-pietroasa_fault_chert	BanF-063	Su-099	multiple_items_>_040	NA
M105-076	100.076	105.497	100.364	M105	blade	21	13	3	1.3	NA	NA	NA	NA	NA	NA	NA	NA	NA	NA	NA	NA	NA	NA	very_fine-grained_diagenetic_cherts	VfgDgCh-10	NA	single_item_MAN	NA
M105-077	100.259	105.301	100.374	M105	flake	15	14	1	0.3	NA	NA	NA	NA	NA	NA	NA	NA	NA	NA	NA	NA	NA	NA	poieni-pietroasa_fault_chert	NA	NA	NA	NA
M105-078	100.05	105.472	100.367	M105	chunk	17	10	8	1.8	NA	NA	NA	NA	NA	NA	NA	NA	NA	NA	NA	NA	NA	NA	poieni-pietroasa_fault_chert	NA	NA	NA	NA
M105-079	100.519	105.092	100.365	M105	flake	16.5	19.85	3.94	1.3	complete	hinged	flake	management_flake	NA	NA	NA	NA	0%	no_cortex	yes	plain	diffused	NA	poieni-pietroasa_fault_chert	BanF-050	Su-050	multiple_items_>_110	X
M105-080	100.033	105.231	100.38	M105	chunk	28	17	5	1.2	NA	NA	NA	NA	NA	NA	NA	NA	NA	NA	NA	NA	NA	NA	poieni-pietroasa_fault_chert	BanF-024	Su-024	multiple_items_>_060	NA
M105-081	100.625	105.595	100.356	M105	blade	54.34	14.6	4.12	4.5	complete	bilateral preferential	blade	blade	NA	no	NA	curved	0%	no_cortex	no	plain	pronounced	burned	local_shear_zone_related_cherts	NA	NA	NA	X
M105-082	100.594	105.51	100.348	M105	chunk	13	11	4	0.4	NA	NA	NA	NA	NA	NA	NA	NA	NA	NA	NA	NA	NA	burned	local_shear_zone_related_cherts	NA	NA	NA	NA
M105-083	100.477	105.751	100.335	M105	chunk	23	18	9	3	NA	NA	NA	NA	NA	NA	NA	NA	NA	NA	NA	NA	NA	NA	poieni-pietroasa_fault_chert	BanF-051	Su-051	multiple_items_>_040	NA
M105-084	100.495	105.505	100.342	M105	blade	14.95	19.66	2.82	1.3	fragment_dist.	NA	blade	blade	NA	no	NA	straight	0%	no_cortex	no	no_butt	no_bulb	partially_burned	local_shear_zone_related_cherts	NA	NA	NA	X
M105-085	100.505	105.323	100.346	M105	blade	21.21	14.93	2.88	1.3	fragment_prox.	latero-sequential	blade	blade	NA	yes	13.75	twisted	0%	no_cortex	no	linear	diffused	NA	poieni-pietroasa_fault_chert	BanF-064	Su-064	multiple_items_>_030	X
M105-086	100.908	105.257	100.37	M105	chunk	21	27	9	5.4	NA	NA	NA	NA	NA	NA	NA	NA	NA	NA	NA	NA	NA	NA	ductile_shear_zone_related_cherts	DucCh-01	NA	multiple_items_>_050	NA
M105-087	100.532	105.389	100.333	M105	flake	41.78	47.91	11.65	29	complete	NA	flake	management_flake	NA	NA	NA	NA	0%	no_cortex	yes	plain	pronounced	NA	poieni-pietroasa_fault_chert	BanF-046	Su-046	multiple_items_>_020	X
M105-088	100.866	105.247	100.368	M105	chunk	25	17	8	2.7	NA	NA	NA	NA	NA	NA	NA	NA	NA	NA	NA	NA	NA	burned	diagenetic_cherts_and_siliceous_mudstones/marlstones	NA	NA	NA	NA
M105-089	100.957	105.181	100.374	M105	flake	18	12	2	0.3	NA	NA	NA	NA	NA	NA	NA	NA	NA	NA	NA	NA	NA	NA	other_siliceous_rocks	OSR-01	NA	multiple_items_<_005	NA
M105-090	100.586	105.061	100.362	M105	blade	33.72	11.26	3.12	1.4	complete	latero-sequential	bladelet	bladelet	NA	yes	NA	straight	0%	no_cortex	no	plain	diffused	NA	bioclastic_cherts	BDgCh-05	NA	multiple_items_>_005	X
M105-091	100.771	105.088	100.373	M105	flake	33.1	52.44	10.57	17	prox+mes	bladelet on lateral ridge	flake	management_flake	NA	NA	NA	NA	0%	no_cortex	yes	plain	pronounced	NA	poieni-pietroasa_fault_chert	BanF-071	Su-071	multiple_items_>_030	X
M105-092	100.889	105.166	100.375	M105	flake	23.31	17.83	4.54	1.9	mes+dist	overhang reshaping	flake	management_flake	NA	NA	NA	NA	0%	no_cortex	no	no_butt	no_bulb	NA	poieni-pietroasa_fault_chert	BanF-082	Su-082	multiple_items_>_020	X
M105-093	100.533	105.031	100.359	M105	chunk	20	11	7	1.8	NA	NA	NA	NA	NA	NA	NA	NA	NA	NA	NA	NA	NA	NA	poieni-pietroasa_fault_chert	BanF-046	Su-046	multiple_items_>_020	NA
M105-094	100.623	105.047	100.355	M105	flake	19	11	4	0.7	NA	NA	NA	NA	NA	NA	NA	NA	NA	NA	NA	NA	NA	NA	poieni-pietroasa_fault_chert	NA	NA	NA	NA
M105-095	100.872	105.028	100.37	M105	chunk	25	20	7	2.5	NA	NA	NA	NA	NA	NA	NA	NA	NA	NA	NA	NA	NA	burned	local_shear_zone_related_cherts	NA	NA	NA	NA
M105-096	100.356	105.635	100.344	M105	flake	35.56	34.56	5.79	7.2	complete	NA	flake	tablet	NA	NA	NA	NA	1-24%	proximal	yes	natural	diffused	NA	bioclastic_cherts	BDgCh-02	NA	multiple_items_>_005	X
M105-097	100.224	105.833	100.344	M105	NA	62	49	10	36.7	NA	NA	NA	NA	NA	NA	NA	NA	NA	NA	NA	NA	NA	NA	poieni-pietroasa_fault_chert	BanF-005	Su-114	multiple_items_>_030	NA
M105-098	100.237	105.732	100.348	M105	blade	18.19	10.66	2.38	0.6	fragment_mes.	latero-sequential	bladelet	bladelet	NA	no	NA	twisted	0%	no_cortex	no	no_butt	no_bulb	NA	poieni-pietroasa_fault_chert	BanF-019	Su-019	multiple_items_>_010	X
M105-099	100.294	105.823	100.323	M105	blade	29.84	12.74	2.9	1.4	prox+mes	latero-sequential	blade	management_blades	NA	yes	0	straight	0%	no_cortex	no	linear	diffused	NA	poieni-pietroasa_fault_chert	BanF-017	Su-017	multiple_items_>_040	X
M105-100	100.126	105.753	100.333	M105	chunk	14	12	3	0.5	NA	NA	NA	NA	NA	NA	NA	NA	NA	NA	NA	NA	NA	burned	local_shear_zone_related_cherts	NA	NA	NA	NA
M105-101	100.126	105.761	100.346	M105	flake	28.39	46.87	14.17	16.2	complete	retouched flake	flake	cortical_flake	NA	NA	NA	NA	25-49%	proximal	no	plain	diffused	burned	diagenetic_cherts_and_siliceous_mudstones/marlstones	NA	NA	NA	X
M105-102	100.18	105.701	100.325	M105	bladelet	16.56	6.48	1.44	0.2	mes+dist	bilateral preferential	bladelet	bladelet	NA	no	NA	NA	0%	no_cortex	no	no_butt	no_bulb	NA	poieni-pietroasa_fault_chert	BanF-066	Su-066	multiple_items_>_010	X
M105-103	100.161	105.837	100.331	M105	blade	28.73	16.97	3.57	2	prox+mes	latero-sequential	blade	blade	NA	no	NA	straight	0%	no_cortex	yes	linear	diffused	NA	poieni-pietroasa_fault_chert	BanF-042	Su-042	multiple_items_>_010	X
M105-104	100.228	105.899	100.333	M105	flake	21	20	3	1.2	NA	NA	NA	NA	NA	NA	NA	NA	NA	NA	NA	NA	NA	NA	poieni-pietroasa_fault_chert	BanF-026	Su-026	multiple_items_>_060	NA
M105-105	100.433	105.025	100.354	M105	core_trimming_element	18.08	38.52	7.54	4	complete	partial	flake	tablet	NA	NA	NA	NA	0%	no_cortex	no	dihedral	pronounced	NA	poieni-pietroasa_fault_chert	BanF-050	Su-050	multiple_items_>_110	X
M105-106	100.123	105.278	100.358	M105	flake	43.77	31.88	5.95	9.2	complete	burin	flake	management_flakes	NA	NA	NA	NA	0%	no_cortex	no	linear	removed	partially_burned	poieni-pietroasa_fault_chert	BanF-064	Su-064	multiple_items_>_030	X
M105-107	NA	NA	NA	M105	flake	12.66	7.12	1.42	0.1	fragment_mes.	NA	bladelet	bladelet	NA	no	NA	NA	0%	no_cortex	no	no_butt	no_bulb	NA	poieni-pietroasa_fault_chert	BanF-017	Su-017	multiple_items_>_040	X
M105-108	100.808	105.362	100.333	M105	flake	24.57	17.07	4.55	2.1	complete	NA	flake	management_flake	NA	NA	NA	NA	0%	no_cortex	no	punctiform	pronounced	NA	poieni-pietroasa_fault_chert	BanF-018	Su-018	multiple_items_>_020	X
M105-109	100.678	105.378	100.319	M105	chunk	17.89	43.26	11.35	10.2	complete	NA	flake	tablet	NA	NA	NA	NA	0%	no_cortex	no	indeterminate	indeterminate	NA	poieni-pietroasa_fault_chert	BanF-050	Su-050	multiple_items_>_110	X
M105-110	100.685	105.18	100.323	M105	blade	40.34	33.69	7.04	10.4	prox+mes	NA	flake	management_flake	NA	NA	NA	NA	0%	no_cortex	yes	plain	diffused	NA	poieni-pietroasa_fault_chert	BanF-057	Su-057	multiple_items_>_060	X
M105-111	100.708	105.17	100.332	M105	flake	22.13	29.82	5.47	4.5	fragment_dist	NA	flake	non-cortical_flake	NA	NA	NA	NA	0%	no_cortex	no	no_butt	no_bulb	NA	poieni-pietroasa_fault_chert	BanF-001	Su-001	multiple_items_>_080	X
M105-112	100.71	105.136	100.339	M105	flake	36	33	7	8.6	NA	NA	NA	NA	NA	NA	NA	NA	NA	NA	NA	NA	NA	NA	other_siliceous_rocks	OSR-06 (greyish-bluish chert)	NA	multiple_items_>_040	NA
M105-113	100.738	104.954	100.347	M105	flake	25	21	7	2.5	NA	NA	NA	NA	NA	NA	NA	NA	NA	NA	NA	NA	NA	NA	poieni-pietroasa_fault_chert	BanF-057	Su-057	multiple_items_>_060	NA
M105-114	100.909	105.078	100.352	M105	flake	45.56	22.44	8.85	8.6	fragment	siret	flake	management_flake	NA	NA	NA	NA	0%	no_cortex	no	plain	diffused	NA	quartzite	Qt-03	NA	multiple_items_>_040	X
M105-115	100.822	105.093	100.358	M105	chunk	21.23	19.52	3.93	7.9	complete	NA	flake	management_flake	NA	NA	NA	NA	0%	no_cortex	no	plain	pronounced	NA	poieni-pietroasa_fault_chert	BanF-066	Su-066	multiple_items_>_010	X
M105-116	100.88	105.177	100.344	M105	flake	48.31	39.51	14.74	30.3	yes	NA	NA	NA	prismatic-narrow_fronted_sur_tranche	NA	NA	NA	NA	NA	NA	NA	NA	NA	poieni-pietroasa_fault_chert	BanF-011	Su-011	multiple_items_>_030	X
M105-117	100.887	105.084	100.341	M105	blade	18.2	10.54	1.48	0.4	fragment_dist.	latero-sequential	bladelet	bladelet	NA	no	NA	NA	0%	no_cortex	no	no_butt	no_bulb	NA	poieni-pietroasa_fault_chert	NA	NA	NA	X
M105-118	100.83	105.066	100.34	M105	blade	13	19	2	0.5	NA	NA	NA	NA	NA	NA	NA	NA	NA	NA	NA	NA	NA	NA	poieni-pietroasa_fault_chert	BanF-026	Su-026	multiple_items_>_060	NA
M105-119	100.481	104.984	100.335	M105	blade	20.04	15.22	5.65	2	fragment_prox.	latero-sequential	blade	blade	NA	yes	NA	NA	0%	no_cortex	yes	linear	diffused	NA	poieni-pietroasa_fault_chert	BanF-070	Su-070	multiple_items_>_030	X
M105-120	100.441	105.61	100.321	M105	bladelet	18.75	9.02	2.33	0.3	mes+dist	latero-sequential	bladelet	bladelet	NA	no	8.08	curved	0%	no_cortex	no	no_butt	no_bulb	NA	poieni-pietroasa_fault_chert	BanF-012	Su-012	multiple_items_>_010	X
M105-121	100.306	105.614	100.319	M105	bladelet	22.1	7.24	1.19	0.2	prox+mes	latero-sequential	bladelet	bladelet	NA	yes	0	straight	0%	no_cortex	no	plain	diffused	NA	poieni-pietroasa_fault_chert	BanF-070	Su-070	multiple_items_>_030	X
M105-122	100.373	105.525	100.317	M105	chunk	31	18	10	4.9	NA	NA	NA	NA	NA	NA	NA	NA	NA	NA	NA	NA	NA	NA	vein_quartz	VQt-04	NA	multiple_items_>_005	NA
M105-123	100.29	105.576	100.324	M105	core_trimming_element	33	17.9	12.82	9.6	complete	removal of top core part. striken from the right side. latero sequential negatives	flake	management_flake	NA	NA	NA	NA	0%	no_cortex	no	plain	pronounced	NA	poieni-pietroasa_fault_chert	BanF-024	Su-024	multiple_items_>_060	X
M105-124	100.169	105.898	100.307	M105	blade	27.73	11.47	1.4	0.5	mes+dist	latero-sequential	bladelet	bladelet	NA	yes	NA	straight	0%	no_cortex	no	no_butt	no_bulb	NA	poieni-pietroasa_fault_chert	BanF-050	Su-050	multiple_items_>_110	X
M105-125	100.335	105.474	100.315	M105	blade	42	18	13	9.2	NA	NA	NA	NA	NA	NA	NA	NA	NA	NA	NA	NA	NA	NA	siliceous_mudstones/marlstones	SiliMud-02	NA	multiple_items_>_005	NA
M105-126	100.378	105.082	100.328	M105	chunk	21	11	4	0.6	NA	NA	NA	NA	NA	NA	NA	NA	NA	NA	NA	NA	NA	NA	other_siliceous_rocks	OSR-06 (greyish-bluish chert)	NA	multiple_items_>_040	NA
M105-127	100.463	105.071	100.328	M105	flake	23.97	13.27	5.6	1.7	complete	NA	blade	management_blades	NA	no	NA	straight	1-24%	proximal	no	natural	pronounced	NA	poieni-pietroasa_fault_chert	BanF-009	Su-009	multiple_items_>_010	X
M105-128	100.104	105.272	100.318	M105	flake	40.5	25.89	10.18	12.4	complete	NA	flake	management_flake	NA	NA	NA	NA	25-49%	dorsal	no	dihedral	diffused	NA	bioclastic_cherts	BDgCh-02	NA	multiple_items_>_005	X
M105-129	100.733	105.372	100.327	M105	chunk	18	16	5	1.4	NA	NA	NA	NA	NA	NA	NA	NA	NA	NA	NA	NA	NA	NA	quartzite	Qt-03	NA	multiple_items_>_040	NA
M105-130	100.427	105.487	100.308	M105	blade	27.73	21.4	9.05	5.2	fragment_dist.	NA	blade	management_blades	NA	no	NA	NA	0%	no_cortex	no	no_butt	no_bulb	NA	non-skeletal_cherts	NSDgCh-01	NA	multiple_items_>_020	X
M105-131	100.472	105.675	100.308	M105	blade	22.85	11.35	2.78	0.8	prox+mes	latero-sequential	bladelet	bladelet	NA	yes	3.22	slightly_curved	0%	no_cortex	yes	plain	diffused	NA	poieni-pietroasa_fault_chert	BanF-064	Su-064	multiple_items_>_030	X
M105-132	100.673	105.146	100.311	M105	chunk	13	11	2	0.3	NA	NA	NA	NA	NA	NA	NA	NA	NA	NA	NA	NA	NA	NA	poieni-pietroasa_fault_chert	NA	NA	NA	NA
M105-133	100.948	105.004	100.345	M105	blade	20.66	14.36	5.06	1.1	fragment_prox.	NA	blade	management_blades	NA	no	NA	straight	0%	no_cortex	yes	plain	diffused	partially_burned	local_shear_zone_related_cherts	NA	NA	NA	X
M105-134	100.883	105.041	100.322	M105	chunk	27	6	4	0.7	NA	NA	NA	NA	NA	NA	NA	NA	NA	NA	NA	NA	NA	NA	poieni-pietroasa_fault_chert	BanF-034	Su-034	multiple_items_>_010	NA
M105-135	100.72	104.959	100.328	M105	chunk	23	20	17	7.2	NA	NA	NA	NA	NA	NA	NA	NA	NA	NA	NA	NA	NA	NA	quartzite_fault_breccia/gouge	NA	NA	NA	NA
M105-136	100.82	105.162	100.318	M105	flake	17.15	26.17	5.19	2.2	fragment_prox	NA	flake	non-cortical_flake	NA	NA	NA	NA	0%	no_cortex	yes	plain	diffused	NA	poieni-pietroasa_fault_chert	BanF-026	Su-026	multiple_items_>_060	X
M105-137	100.355	105.528	100.297	M105	core_trimming_element	33.49	11.6	5.9	2	complete	secondary crest. bladelets on external ridge	bladelet	management_bladelets	NA	yes	5.41	slightly_curved	0%	no_cortex	yes	linear	diffused	NA	bioclastic_cherts	BDgCh-05	NA	multiple_items_>_005	X
M105-138	100.388	105.598	100.29	M105	chunk	17	8	6	0.8	NA	NA	NA	NA	NA	NA	NA	NA	NA	NA	NA	NA	NA	NA	vein_quartz	NA	NA	NA	NA
M105-139	100.254	105.641	100.304	M105	flake	39	31	13	10.4	NA	NA	NA	NA	NA	NA	NA	NA	NA	NA	NA	NA	NA	NA	poieni-pietroasa_fault_chert	BanF-043	Su-092	multiple_items_>_040	NA
M105-140	100.186	105.325	100.293	M105	chunk	14	13	4	0.4	NA	NA	NA	NA	NA	NA	NA	NA	NA	NA	NA	NA	NA	burned	local_shear_zone_related_cherts	NA	NA	NA	NA
M105-141	100.485	104.956	100.293	M105	blade	35.03	22.51	5.81	5.3	fragment_mes.	bilateral preferential bladelet on external ridge	blade	management_blades	NA	no	NA	NA	0%	no_cortex	no	no_butt	no_bulb	NA	poieni-pietroasa_fault_chert	BanF-060	Su-060	multiple_items_>_080	X
M105-142	100.642	105.01	100.291	M105	chunk	24.01	22.76	28.48	0.8	no	NA	NA	NA	prismatic-narrow_fronted_sur_tranche	NA	NA	NA	NA	NA	NA	NA	NA	NA	quartzite	Qt-02	NA	multiple_items_>_050	X
M105-143	100.783	104.988	100.299	M105	chunk	14	9	3	0.3	NA	NA	NA	NA	NA	NA	NA	NA	NA	NA	NA	NA	NA	NA	poieni-pietroasa_fault_chert	NA	NA	NA	NA
M105-144	100.882	104.996	100.307	M105	bladelet	14.94	9.03	1.99	0.3	fragment_mes.	NA	bladelet	bladelet	NA	yes	NA	NA	0%	no_cortex	no	no_butt	no_bulb	NA	poieni-pietroasa_fault_chert	BanF-012	Su-012	multiple_items_>_010	X
M105-145	100.061	105.153	100.277	M105	flake	53	22	12	18.7	NA	NA	NA	NA	NA	NA	NA	NA	NA	NA	NA	NA	NA	NA	poieni-pietroasa_fault_chert	BanF-012	Su-012	multiple_items_>_010	NA
M105-146	100.697	105.384	100.263	M105	bladelet	19.28	10.82	1.05	0.3	prox+mes	NA	bladelet	bladelet	NA	yes	1.93	straight	0%	no_cortex	yes	punctiform	diffused	NA	poieni-pietroasa_fault_chert	BanF-010	Su-010	multiple_items_>_005	X
M105-147	100.769	105.12	100.278	M105	chunk	6	18	3	0.5	NA	NA	NA	NA	NA	NA	NA	NA	NA	NA	NA	NA	NA	NA	poieni-pietroasa_fault_chert	NA	NA	NA	NA
M105-148	100.915	104.979	100.31	M105	flake	33.21	20.99	5.33	4.6	prox+mes	NA	flake	management_flake	NA	NA	NA	NA	0%	no_cortex	no	punctiform	pronounced	NA	poieni-pietroasa_fault_chert	BanF-057	Su-057	multiple_items_>_060	X
M105-149	100.056	105.006	100.262	M105	flake	23	14	4	1.1	NA	NA	NA	NA	NA	NA	NA	NA	NA	NA	NA	NA	NA	NA	poieni-pietroasa_fault_chert	NA	NA	NA	NA
M105-150	100.162	105.035	100.265	M105	bladelet	5.94	9.4	1.56	<0.1	fragment_mes.	NA	bladelet	bladelet	NA	no	NA	NA	0%	no_cortex	no	no_butt	no_bulb	NA	non-local_(?)_fault_cherts	NLFCh-02 (“Black flint”)	NA	multiple_items_>_080	X
M105-151	100.965	105.095	100.269	M105	chunk	32	19	7	3.7	NA	NA	NA	NA	NA	NA	NA	NA	NA	NA	NA	NA	NA	NA	poieni-pietroasa_fault_chert	BanF-018	Su-018	multiple_items_>_020	NA
M105-152	100.967	104.972	100.292	M105	flake	40	29	8	7.1	NA	NA	NA	NA	NA	NA	NA	NA	NA	NA	NA	NA	NA	partially_burned	local_shear_zone_related_cherts	NA	NA	NA	NA
M105-153	100.988	105.064	100.27	M105	blade	57	23	10	11.5	NA	NA	NA	NA	NA	NA	NA	NA	NA	NA	NA	NA	NA	NA	poieni-pietroasa_fault_chert	BanF-067	Su-067	multiple_items_<_005	NA
M105-154	100.724	105.069	100.23	M105	bladelet	14.62	8.95	1.1	0.1	fragment_prox.	NA	bladelet	bladelet	NA	yes	NA	twisted	0%	no_cortex	yes	plain	diffused	NA	poieni-pietroasa_fault_chert	NA	NA	NA	X
M105-155	100.395	105.164	100.216	M105	chunk	22	9	5	0.9	NA	NA	NA	NA	NA	NA	NA	NA	NA	NA	NA	NA	NA	NA	poieni-pietroasa_fault_chert	NA	NA	NA	NA
M105-156	100.125	105.054	100.219	M105	blade	19	12	3	0.8	NA	NA	NA	NA	NA	NA	NA	NA	NA	NA	NA	NA	NA	NA	poieni-pietroasa_fault_chert	BanF-051	Su-051	multiple_items_>_040	NA
M105-157	100.958	105.153	100.236	M105	blade	21.92	15.77	2.98	1.6	fragment_prox.	NA	blade	blade	NA	yes	NA	straight	0%	no_cortex	no	plain	pronounced	burned	poieni-pietroasa_fault_chert	BanF-022	Su-022	multiple_items_>_020	X
M105-158	100.356	105.002	100.22	M105	blade	35	34	15	14.3	NA	NA	NA	NA	NA	NA	NA	NA	NA	NA	NA	NA	NA	NA	poieni-pietroasa_fault_chert	BanF-070	Su-070	multiple_items_>_030	NA
M105-159	100.338	105.024	100.207	M105	flake	56.41	21.08	9.56	5.7	complete	two proximal burin spalls. bilateral preferential knapping	blade	management_blades	NA	no	NA	NA	NA	NA	NA	NA	NA	NA	poieni-pietroasa_fault_chert	BanF-051	Su-051	multiple_items_>_040	X
M105-160	100.641	105.157	100.192	M105	flake	19	20	2	0.7	NA	NA	NA	NA	NA	NA	NA	NA	NA	NA	NA	NA	NA	NA	poieni-pietroasa_fault_chert	NA	NA	NA	NA
M105-161	100.833	104.963	100.216	M105	chunk	15	10	3	0.4	NA	NA	NA	NA	NA	NA	NA	NA	NA	NA	NA	NA	NA	NA	quartzite	Qt-02	NA	multiple_items_>_050	NA
M105-162	100.292	104.98	100.207	M105	flake	18	24	3	0.9	NA	NA	NA	NA	NA	NA	NA	NA	NA	NA	NA	NA	NA	NA	poieni-pietroasa_fault_chert	NA	NA	NA	NA
M105-163	100.209	104.998	100.204	M105	chunk	22	14	11	2.8	NA	NA	NA	NA	NA	NA	NA	NA	NA	NA	NA	NA	NA	burned	local_shear_zone_related_cherts	NA	NA	NA	NA
M105-MMA	100.031	105.269	100.361	M105	flake	37	24	7	3.8	NA	NA	NA	NA	NA	NA	NA	NA	NA	NA	NA	NA	NA	not_applicable	NA	NA	NA	NA	NA
M105-MMB	100.096	105.196	100.43	M105	blade	15	12	2	0.5	NA	NA	NA	NA	NA	NA	NA	NA	NA	NA	NA	NA	NA	not_applicable	NA	NA	NA	NA	NA
M107-001	NA	NA	NA	M107	ceramic	NA	NA	NA	NA	NA	NA	NA	NA	NA	NA	NA	NA	NA	NA	NA	NA	NA	not_applicable	NA	NA	NA	NA	NA
M108-001	NA	NA	NA	M108	ceramic	NA	NA	NA	NA	NA	NA	NA	NA	NA	NA	NA	NA	NA	NA	NA	NA	NA	not_applicable	NA	NA	NA	NA	NA
M108-002	100.961	108.337	100.538	M108	chunk	22	26	8	4.9	NA	NA	NA	NA	NA	NA	NA	NA	NA	NA	NA	NA	NA	burned	local_shear_zone_related_cherts	NA	NA	NA	NA
M108-003	100.823	108.385	100.534	M108	chunk	20	25	7	3.9	NA	NA	NA	NA	NA	NA	NA	NA	NA	NA	NA	NA	NA	NA	ductile_shear_zone_related_cherts	DucCh-08	NA	multiple_items_>_010	NA
M108-004	100.788	108.769	100.528	M108	core_trimming_element	40	23	6	3.2	NA	NA	NA	NA	NA	NA	NA	NA	NA	NA	NA	NA	NA	partially_burned	local_shear_zone_related_cherts	NA	NA	NA	NA
M108-005	100.586	108.107	100.523	M108	flake	33	25	9	8.2	NA	NA	NA	NA	NA	NA	NA	NA	NA	NA	NA	NA	NA	NA	poieni-pietroasa_fault_chert	BanF-070	Su-070	multiple_items_>_030	NA
M108-006	100.227	108.375	100.524	M108	flake	18	9	3	0.5	NA	NA	NA	NA	NA	NA	NA	NA	NA	NA	NA	NA	NA	NA	poieni-pietroasa_fault_chert	NA	NA	NA	NA
M108-007	100.175	108.094	100.494	M108	bladelet	30	13	2	0.9	NA	NA	NA	NA	NA	NA	NA	NA	NA	NA	NA	NA	NA	NA	poieni-pietroasa_fault_chert	BanF-050	Su-050	multiple_items_>_110	NA
M108-008	100.575	108.997	100.507	M108	chunk	36	20	7	3.6	NA	NA	NA	NA	NA	NA	NA	NA	NA	NA	NA	NA	NA	NA	poieni-pietroasa_fault_chert	BanF-043	Su-092	multiple_items_>_040	NA
M108-009	100.694	109.004	100.482	M108	chunk	18	26	5	2.4	NA	NA	NA	NA	NA	NA	NA	NA	NA	NA	NA	NA	NA	burned	local_shear_zone_related_cherts	NA	NA	NA	NA
M108-010	100.689	108.853	100.485	M108	bladelet	23	11	4	0.6	NA	NA	NA	NA	NA	NA	NA	NA	NA	NA	NA	NA	NA	NA	poieni-pietroasa_fault_chert	NA	NA	NA	NA
M108-011	100.636	108.434	100.464	M108	chunk	14	12	3	0.6	NA	NA	NA	NA	NA	NA	NA	NA	NA	NA	NA	NA	NA	burned	local_shear_zone_related_cherts	NA	NA	NA	NA
M108-012	100.566	108.286	100.472	M108	flake	21	19	3	0.7	NA	NA	NA	NA	NA	NA	NA	NA	NA	NA	NA	NA	NA	NA	poieni-pietroasa_fault_chert	BanF-021	Su-021	multiple_items_>_005	NA
M108-013	100.352	108.828	100.482	M108	chunk	29	14	10	3.3	NA	NA	NA	NA	NA	NA	NA	NA	NA	NA	NA	NA	NA	burned	diagenetic_cherts_and_siliceous_mudstones/marlstones	NA	NA	NA	NA
M108-014	100.569	108.18	100.455	M108	chunk	37	39	21	27.1	NA	NA	NA	NA	NA	NA	NA	NA	NA	NA	NA	NA	NA	burned	quartzite	BurnedQt-01	NA	multiple_items_>_050	NA
M108-015	100.517	108.563	100.46	M108	chunk	29	23	12	7.7	NA	NA	NA	NA	NA	NA	NA	NA	NA	NA	NA	NA	NA	NA	vein_quartz	VQt-03	NA	multiple_items_>_010	NA
M108-016	100.3	108.897	100.452	M108	blade	16	14	4	1	NA	NA	NA	NA	NA	NA	NA	NA	NA	NA	NA	NA	NA	burned	local_shear_zone_related_cherts	NA	NA	NA	NA
M108-017	100.602	108.893	100.462	M108	chunk	25	35	20	20	NA	NA	NA	NA	NA	NA	NA	NA	NA	NA	NA	NA	NA	NA	other_metamorphic_rocks	NA	NA	NA	NA
M108-018	NA	NA	NA	M108	chunk	24	17	11	4.2	NA	NA	NA	NA	NA	NA	NA	NA	NA	NA	NA	NA	NA	burned	other_metamorphic_rocks	NA	NA	NA	NA
M108-019	101.015	108.087	100.233	M108	flake	16.68	18.28	3.48	1.4	complete	NA	flake	non-cortical_flake	NA	NA	NA	NA	1-24%	distal	no	plain	diffused	burned	local_shear_zone_related_cherts	NA	NA	NA	X
M108-020	100.901	108.439	100.442	M108	chunk	15	8	6	0.4	NA	NA	NA	NA	NA	NA	NA	NA	NA	NA	NA	NA	NA	NA	ductile_shear_zone_related_cherts	DucCh-08	NA	multiple_items_>_010	NA
M108-021	100.301	108.143	100.44	M108	blade	25	17	5	2	NA	NA	NA	NA	NA	NA	NA	NA	NA	NA	NA	NA	NA	NA	very_fine-grained_diagenetic_cherts	VfgDgCh-11	NA	single_item_MAN	NA
M108-022	100.542	108.736	100.438	M108	core	58	51	21	59.1	NA	NA	NA	NA	NA	NA	NA	NA	NA	NA	NA	NA	NA	NA	poieni-pietroasa_fault_chert	BanF-069	Su-069	single_item_MAN	NA
M108-023	100.474	108.586	100.446	M108	NA	NA	NA	NA	NA	NA	NA	NA	NA	NA	NA	NA	NA	NA	NA	NA	NA	NA	not_applicable	NA	NA	NA	NA	NA
M108-024	100.677	108.378	100.412	M108	core_trimming_element	34	21	12	8.3	NA	NA	NA	NA	NA	NA	NA	NA	NA	NA	NA	NA	NA	NA	poieni-pietroasa_fault_chert	BanF-016	Su-016	multiple_items_>_020	NA
M108-025	100.863	108.968	100.416	M108	blade	24	17	4	1.9	NA	NA	NA	NA	NA	NA	NA	NA	NA	NA	NA	NA	NA	NA	bioclastic_cherts	BDgCh-09	NA	single_item_MAN	NA
M108-026	100.436	108.507	100.404	M108	chunk	11	15	3	0.3	NA	NA	NA	NA	NA	NA	NA	NA	NA	NA	NA	NA	NA	burned	local_shear_zone_related_cherts	NA	NA	NA	NA
M108-027	100.826	108.409	100.405	M108	bladelet	17	5	2	0.2	NA	NA	NA	NA	NA	NA	NA	NA	NA	NA	NA	NA	NA	NA	quartzite	Qt-02	NA	multiple_items_>_050	NA
M108-028	100.236	108.701	100.399	M108	flake	19	30	8	4	NA	NA	NA	NA	NA	NA	NA	NA	NA	NA	NA	NA	NA	NA	poieni-pietroasa_fault_chert	BanF-057	Su-057	multiple_items_>_060	NA
M108-029	100.431	108.715	100.396	M108	chunk	20	13	3	0.6	NA	NA	NA	NA	NA	NA	NA	NA	NA	NA	NA	NA	NA	NA	other_siliceous_rocks	OSR-04	NA	multiple_items_<_005	NA
M108-030	100.302	108.41	100.38	M108	NA	NA	NA	NA	NA	NA	NA	NA	NA	NA	NA	NA	NA	NA	NA	NA	NA	NA	not_applicable	NA	NA	NA	NA	NA
M108-031	100.148	108.647	100.367	M108	flake	24	18	9	3.9	NA	NA	NA	NA	NA	NA	NA	NA	NA	NA	NA	NA	NA	NA	poieni-pietroasa_fault_chert	BanF-066	Su-066	multiple_items_>_010	NA
M108-032	100.219	108.487	100.394	M108	flake	59	29	12	20.3	NA	NA	NA	NA	NA	NA	NA	NA	NA	NA	NA	NA	NA	NA	vein_quartz	VQt-01	NA	multiple_items_>_010	NA
M108-033	100.769	108.641	100.369	M108	chunk	33	17	12	5.7	NA	NA	NA	NA	NA	NA	NA	NA	NA	NA	NA	NA	NA	NA	vein_quartz	VQt-03	NA	multiple_items_>_010	NA
M108-034	100.673	108.8	100.362	M108	chunk	37	18	14	7.9	NA	NA	NA	NA	NA	NA	NA	NA	NA	NA	NA	NA	NA	NA	vein_quartz	VQt-03	NA	multiple_items_>_010	NA
M108-035	100.734	108.829	100.369	M108	flake	24	35	6	3.8	NA	NA	NA	NA	NA	NA	NA	NA	NA	NA	NA	NA	NA	NA	poieni-pietroasa_fault_chert	BanF-016	Su-016	multiple_items_>_020	NA
M108-036	100.465	108.277	100.346	M108	flake	58	37	33	66.3	NA	NA	NA	NA	NA	NA	NA	NA	NA	NA	NA	NA	NA	NA	căldărilor_fault_chert	CalFch-04	NA	multiple_items_>_010	NA
M108-037	100.118	107.99	100.342	M108	chunk	16	7	2	0.2	NA	NA	NA	NA	NA	NA	NA	NA	NA	NA	NA	NA	NA	burned	local_shear_zone_related_cherts	NA	NA	NA	NA
M108-038	100.739	108.873	100.349	M108	flake	15	19	2	0.8	NA	NA	NA	NA	NA	NA	NA	NA	NA	NA	NA	NA	NA	NA	ductile_shear_zone_related_cherts	DucCh-01	NA	multiple_items_>_050	NA
M108-039	100.295	108.183	100.312	M108	chunk	21	12	3	0.6	NA	NA	NA	NA	NA	NA	NA	NA	NA	NA	NA	NA	NA	NA	poieni-pietroasa_fault_chert	BanF-064	Su-064	multiple_items_>_030	NA
M108-040	100.58	108.806	100.307	M108	chunk	16	9	5	0.3	NA	NA	NA	NA	NA	NA	NA	NA	NA	NA	NA	NA	NA	NA	poieni-pietroasa_fault_chert	NA	NA	NA	NA
M108-041	100.342	108.466	100.287	M108	chunk	30	15	8	2	NA	NA	NA	NA	NA	NA	NA	NA	NA	NA	NA	NA	NA	NA	non-skeletal_cherts	NSDgCh-05	NA	multiple_items_<_005	NA
M108-042	100.931	108.931	100.304	M108	chunk	19	9	4	0.6	NA	NA	NA	NA	NA	NA	NA	NA	NA	NA	NA	NA	NA	NA	vein_quartz	VQt-01	NA	multiple_items_>_010	NA
M108-043	100.306	108.589	100.293	M108	chunk	30	18	14	6.5	NA	NA	NA	NA	NA	NA	NA	NA	NA	NA	NA	NA	NA	NA	vein_quartz	VQt-01	NA	multiple_items_>_010	NA
M108-044	100.89	108.522	100.306	M108	chunk	17	6	5	0.9	NA	NA	NA	NA	NA	NA	NA	NA	NA	NA	NA	NA	NA	NA	indet._chert	NA	NA	NA	NA
M108-045	100.946	108.13	100.3	M108	blade	25.67	17.02	5.72	2.4	fragment_prox.	removing opposite latero-sequential on ridge removals	blade	management_blades	NA	yes	NA	NA	0%	no_cortex	no	crushed	diffused	partially_burned	local_shear_zone_related_cherts	NA	NA	NA	X
M108-046	100.944	108.16	100.308	M108	chunk	9	12	2	0.1	NA	NA	NA	NA	NA	NA	NA	NA	NA	NA	NA	NA	NA	burned	local_shear_zone_related_cherts	NA	NA	NA	NA
M108-047	100.939	108.231	100.299	M108	chunk	25	19	9	3.4	NA	NA	NA	NA	NA	NA	NA	NA	NA	NA	NA	NA	NA	burned	local_shear_zone_related_cherts	NA	NA	NA	NA
M108-048	100.779	108.385	100.293	M108	bladelet	25.03	6.62	2.43	0.5	complete	bilateral preferential	bladelet	bladelet	NA	no	NA	curved	0%	no_cortex	no	plain	diffused	NA	poieni-pietroasa_fault_chert	BanF-071	Su-083	multiple_items_>_030	X
M108-049	100.815	108.081	100.285	M108	chunk	16	13	3	0.3	NA	NA	NA	NA	NA	NA	NA	NA	NA	NA	NA	NA	NA	NA	quartzite	Qt-01	NA	multiple_items_>_010	NA
M108-050	101.01	108.517	100.271	M108	bladelet	15	12	4	0.6	NA	NA	NA	NA	NA	NA	NA	NA	NA	NA	NA	NA	NA	partially_burned	local_shear_zone_related_cherts	NA	NA	NA	NA
M108-051	100.328	108.123	100.273	M108	flake	32	25	7	5.9	NA	NA	NA	NA	NA	NA	NA	NA	NA	NA	NA	NA	NA	burned	quartzite	Qt-03	NA	multiple_items_>_040	NA
M108-052	100.887	108.996	100.298	M108	chunk	48.44	50.45	20.41	59.1	complete	opening of a quartzite cobble	flake	cortical_flake	NA	NA	NA	NA	25-49%	distal	no	plain	diffused	NA	vein_quartz	VQt-01	NA	multiple_items_>_010	X
M108-053	100.39	108.591	100.304	M108	flake	47.12	27.37	10.37	21.7	complete	NA	flake	non-cortical_flake	NA	NA	NA	NA	1-24%	proximal	no	natural	diffused	NA	vein_quartz	VQt-01	NA	multiple_items_>_010	X
M108-054	100.999	108.152	100.29	M108	flake	29	31	9	7.4	NA	NA	NA	NA	NA	NA	NA	NA	NA	NA	NA	NA	NA	NA	very_fine-grained_diagenetic_cherts	VfgDgCh-05	NA	multiple_items_<_005	NA
M108-055	100.984	108.117	100.274	M108	blade	27.94	18.68	3	1.9	fragment_prox.	latero-sequential bladelets	blade	blade	NA	no	NA	straight	0%	no_cortex	yes	linear	diffused	NA	poieni-pietroasa_fault_chert	BanF-044	Su-095	multiple_items_>_020	X
M108-056	100.443	108.348	100.251	M108	chunk	15	13	6	0.8	NA	NA	NA	NA	NA	NA	NA	NA	NA	NA	NA	NA	NA	burned	local_shear_zone_related_cherts	NA	NA	NA	NA
M108-057	100.423	108.14	100.251	M108	chunk	18	13	7	1.4	NA	NA	NA	NA	NA	NA	NA	NA	NA	NA	NA	NA	NA	burned	quartzite	BurnedQt-01	NA	multiple_items_>_050	NA
M108-058	100.756	108.445	100.259	M108	blade	25.62	26.76	6.47	4.9	fragment_dist.	bilateral-preferential	blade	management_blades	NA	no	NA	NA	0%	no_cortex	no	no_butt	no_bulb	burned	local_shear_zone_related_cherts	NA	NA	NA	X
M108-059	100.303	108.137	100.244	M108	bladelet	23	11	3	0.5	NA	NA	NA	NA	NA	NA	NA	NA	NA	NA	NA	NA	NA	NA	poieni-pietroasa_fault_chert	BanF-050	Su-050	multiple_items_>_110	NA
M108-060	100.909	108.433	100.267	M108	chunk	8	11	1	0.1	NA	NA	NA	NA	NA	NA	NA	NA	NA	NA	NA	NA	NA	burned	local_shear_zone_related_cherts	NA	NA	NA	NA
M108-061	100.939	108.269	100.272	M108	chunk	11	9	1	0.1	NA	NA	NA	NA	NA	NA	NA	NA	NA	NA	NA	NA	NA	burned	local_shear_zone_related_cherts	NA	NA	NA	NA
M108-062	100.378	108.57	100.276	M108	chunk	56	37	17	37.9	NA	NA	NA	NA	NA	NA	NA	NA	NA	NA	NA	NA	NA	NA	vein_quartz	VQt-03	NA	multiple_items_>_010	NA
M108-063	100.498	108.854	100.25	M108	chunk	17	9	5	0.7	NA	NA	NA	NA	NA	NA	NA	NA	NA	NA	NA	NA	NA	NA	vein_quartz	VQt-03	NA	multiple_items_>_010	NA
M108-064	100.861	108.544	100.279	M108	chunk	12	18	2	0.3	NA	NA	NA	NA	NA	NA	NA	NA	NA	NA	NA	NA	NA	NA	poieni-pietroasa_fault_chert	NA	NA	NA	NA
M108-065	100.856	108.635	100.273	M108	bladelet	10.74	10.18	1.25	0.2	fragment_prox.	NA	bladelet	bladelet	NA	yes	NA	straight	0%	no_cortex	yes	plain	diffused	NA	poieni-pietroasa_fault_chert	NA	NA	NA	X
M108-066	100.995	108.513	100.277	M108	chunk	16	9	3	0.4	NA	NA	NA	NA	NA	NA	NA	NA	NA	NA	NA	NA	NA	NA	poieni-pietroasa_fault_chert	NA	NA	NA	NA
M108-067	100.968	108.721	100.272	M108	chunk	36	16	13	5.4	NA	NA	NA	NA	NA	NA	NA	NA	NA	NA	NA	NA	NA	burned	quartzite	BurnedQt-01	NA	multiple_items_>_050	NA
M108-068	100.54	108.611	100.261	M108	chunk	23	8	5	0.8	NA	NA	NA	NA	NA	NA	NA	NA	NA	NA	NA	NA	NA	NA	vein_quartz	VQt-03	NA	multiple_items_>_010	NA
M108-069	100.088	108.954	100.254	M108	NA	NA	NA	NA	NA	NA	NA	NA	NA	NA	NA	NA	NA	NA	NA	NA	NA	NA	not_applicable	NA	NA	NA	NA	NA
M108-070	100.986	108.807	100.259	M108	chunk	21	17	4	1.6	NA	NA	NA	NA	NA	NA	NA	NA	NA	NA	NA	NA	NA	burned	other_siliceous_rocks	"burned rosy"	NA	multiple_items_>_040	NA
M108-071	100.981	108.787	100.263	M108	chunk	15	16	7	1.7	NA	NA	NA	NA	NA	NA	NA	NA	NA	NA	NA	NA	NA	burned	local_shear_zone_related_cherts	NA	NA	NA	NA
M108-072	100.987	108.756	100.265	M108	chunk	48	24	16	24	NA	NA	NA	NA	NA	NA	NA	NA	NA	NA	NA	NA	NA	NA	vein_quartz	VQt-08	NA	single_item_MAN	NA
M108-073	101	108.798	100.248	M108	chunk	14	10	4	0.3	NA	NA	NA	NA	NA	NA	NA	NA	NA	NA	NA	NA	NA	burned	local_shear_zone_related_cherts	NA	NA	NA	NA
M108-074	100.916	108.553	100.28	M108	chunk	27	20	17	7.3	NA	NA	NA	NA	NA	NA	NA	NA	NA	NA	NA	NA	NA	burned	quartzite	NA	NA	NA	NA
M108-075	100.912	108.549	100.266	M108	chunk	17	5	4	0.3	NA	NA	NA	NA	NA	NA	NA	NA	NA	NA	NA	NA	NA	burned	local_shear_zone_related_cherts	NA	NA	NA	NA
M108-076	100.981	108.484	100.271	M108	chunk	11	8	1	0.1	NA	NA	NA	NA	NA	NA	NA	NA	NA	NA	NA	NA	NA	not_applicable	NA	NA	NA	NA	NA
M108-077	100.969	108.49	100.262	M108	chunk	25	21	9	3.3	NA	NA	NA	NA	NA	NA	NA	NA	NA	NA	NA	NA	NA	burned	quartzite	BurnedQt-01	NA	multiple_items_>_050	NA
M108-078	100.93	108.631	100.263	M108	chunk	5	11	4	0.2	NA	NA	NA	NA	NA	NA	NA	NA	NA	NA	NA	NA	NA	burned	local_shear_zone_related_cherts	NA	NA	NA	NA
M108-079	100.235	108.022	100.244	M108	NA	NA	NA	NA	NA	NA	NA	NA	NA	NA	NA	NA	NA	NA	NA	NA	NA	NA	burned	local_shear_zone_related_cherts	NA	NA	NA	NA
M108-080	100.958	108.479	100.263	M108	chunk	29	21	17	8.1	NA	NA	NA	NA	NA	NA	NA	NA	NA	NA	NA	NA	NA	burned	quartzite	BurnedQt-01	NA	multiple_items_>_050	NA
M108-081	100.698	108.453	100.277	M108	chunk	52	23	22	23.5	NA	NA	NA	NA	NA	NA	NA	NA	NA	NA	NA	NA	NA	NA	quartzite	Qt-09	NA	multiple_items_>_005	NA
M108-082	100.989	108.487	100.261	M108	chunk	13	14	4	0.5	NA	NA	NA	NA	NA	NA	NA	NA	NA	NA	NA	NA	NA	burned	local_shear_zone_related_cherts	NA	NA	NA	NA
M108-083	100.551	108.207	100.249	M108	bladelet	20	11	4	0.7	NA	NA	NA	NA	NA	NA	NA	NA	NA	NA	NA	NA	NA	burned	local_shear_zone_related_cherts	NA	NA	NA	NA
M108-084	100.972	108.129	100.268	M108	bladelet	9.7	6.09	2.41	0.1	fragment_dist.	NA	bladelet	bladelet	NA	no	NA	straight	0%	no_cortex	no	no_butt	no_bulb	burned	local_shear_zone_related_cherts	NA	NA	NA	X
M108-085	100.446	108.123	100.236	M108	flake	18.04	20.1	4.4	1.4	complete	NA	flake	non-cortical_flake	NA	NA	NA	NA	0%	no_cortex	no	plain	diffused	NA	poieni-pietroasa_fault_chert	BanF-001	Su-001	multiple_items_>_080	X
M108-086	100.944	108.311	100.257	M108	bladelet	17.97	11.35	2.52	0.6	fragment_prox.	NA	bladelet	bladelet	NA	no	NA	NA	0%	no_cortex	no	punctiform	diffused	burned	local_shear_zone_related_cherts	NA	NA	NA	X
M108-087	100.978	108.269	100.258	M108	bladelet	9.42	9.74	2.65	0.3	fragment_prox.	NA	bladelet	bladelet	NA	no	NA	twisted	0%	no_cortex	no	plain	diffused	burned	local_shear_zone_related_cherts	NA	NA	NA	X
M108-088	100.995	108.16	100.265	M108	chunk	12	14	3	0.3	NA	NA	NA	NA	NA	NA	NA	NA	NA	NA	NA	NA	NA	burned	local_shear_zone_related_cherts	NA	NA	NA	NA
M108-089	100.91	108.115	100.258	M108	blade	45	22	6	4.5	NA	NA	NA	NA	NA	NA	NA	NA	NA	NA	NA	NA	NA	burned	local_shear_zone_related_cherts	NA	NA	NA	NA
M108-090	100.972	108.227	100.255	M108	chunk	17	15	1	0.3	NA	NA	NA	NA	NA	NA	NA	NA	NA	NA	NA	NA	NA	burned	other_siliceous_rocks	"burned rosy"	NA	multiple_items_>_040	NA
M108-091	100.535	108.283	100.249	M108	chunk	32	16	10	3.6	NA	NA	NA	NA	NA	NA	NA	NA	NA	NA	NA	NA	NA	burned	quartzite	BurnedQt-01	NA	multiple_items_>_050	NA
M108-092	100.561	108.28	100.239	M108	chunk	34	20	15	7.5	NA	NA	NA	NA	NA	NA	NA	NA	NA	NA	NA	NA	NA	burned	local_shear_zone_related_cherts	NA	NA	NA	NA
M108-093	100.904	108.133	100.253	M108	chunk	41	27	10	9.3	NA	NA	NA	NA	NA	NA	NA	NA	NA	NA	NA	NA	NA	burned	quartzite	BurnedQt-01	NA	multiple_items_>_050	NA
M108-094	100.922	108.271	100.246	M108	chunk	10	8	2	0.2	NA	NA	NA	NA	NA	NA	NA	NA	NA	NA	NA	NA	NA	burned	local_shear_zone_related_cherts	NA	NA	NA	NA
M108-095	100.876	108.103	100.258	M108	flake	31.64	21.24	9.79	8.5	fragment_prox.	burin	flake	non-cortical_flake	NA	NA	NA	NA	0%	no_cortex	yes	plain	pronounced	NA	poieni-pietroasa_fault_chert	BanF-046	Su-090	multiple_items_>_020	X
M108-096	100.902	108.148	100.246	M108	chunk	27	12	10	2.6	NA	NA	NA	NA	NA	NA	NA	NA	NA	NA	NA	NA	NA	burned	quartzite	BurnedQt-01	NA	multiple_items_>_050	NA
M108-097	100.974	108.007	100.241	M108	chunk	15	9	3	0.4	NA	NA	NA	NA	NA	NA	NA	NA	NA	NA	NA	NA	NA	NA	poieni-pietroasa_fault_chert	NA	NA	NA	NA
M108-098	100.887	108.684	100.259	M108	chunk	19	12	4	1.3	NA	NA	NA	NA	NA	NA	NA	NA	NA	NA	NA	NA	NA	burned	local_shear_zone_related_cherts	NA	NA	NA	NA
M108-099	100.965	108.762	100.254	M108	chunk	21	13	5	1.2	NA	NA	NA	NA	NA	NA	NA	NA	NA	NA	NA	NA	NA	burned	local_shear_zone_related_cherts	NA	NA	NA	NA
M108-100	100.834	108.817	100.254	M108	chunk	21	19	14	6	NA	NA	NA	NA	NA	NA	NA	NA	NA	NA	NA	NA	NA	burned	other_siliceous_rocks	"burned rosy"	NA	multiple_items_>_040	NA
M108-101	100.992	108.884	100.25	M108	chunk	19	12	4	0.7	NA	NA	NA	NA	NA	NA	NA	NA	NA	NA	NA	NA	NA	burned	local_shear_zone_related_cherts	NA	NA	NA	NA
M108-102	100.566	108.989	100.239	M108	chunk	18	9	6	0.7	NA	NA	NA	NA	NA	NA	NA	NA	NA	NA	NA	NA	NA	NA	vein_quartz	VQt-03	NA	multiple_items_>_010	NA
M108-103	100.779	108.37	100.24	M108	chunk	8	8	2	0.2	NA	NA	NA	NA	NA	NA	NA	NA	NA	NA	NA	NA	NA	burned	local_shear_zone_related_cherts	NA	NA	NA	NA
M108-104	100.79	108.073	100.235	M108	chunk	39	45	17	31.8	NA	NA	NA	NA	NA	NA	NA	NA	NA	NA	NA	NA	NA	burned	quartzite	BurnedQt-01	NA	multiple_items_>_050	NA
M108-105	100.843	108.057	100.236	M108	blade	36.77	19.49	3.69	2.9	prox+mes	latero-sequential	blade	blade	NA	yes	NA	NA	0%	no_cortex	yes	plain	diffused	partially_burned	local_shear_zone_related_cherts	NA	NA	NA	X
M108-106	100.846	108.016	100.238	M108	chunk	15	14	3	0.5	NA	NA	NA	NA	NA	NA	NA	NA	NA	NA	NA	NA	NA	burned	local_shear_zone_related_cherts	NA	NA	NA	NA
M108-107	100.855	108.122	100.233	M108	chunk	13.37	11.97	3.14	0.7	fragment_prox	NA	flake	non-cortical_flake	NA	NA	NA	NA	0%	no_cortex	no	plain	diffused	burned	local_shear_zone_related_cherts	NA	NA	NA	X
M108-108	100.88	108.12	100.235	M108	chunk	16.83	9.25	3.35	0.5	fragment_dist.	NA	bladelet	management_bladelets	NA	no	NA	NA	0%	no_cortex	no	no_butt	no_bulb	NA	poieni-pietroasa_fault_chert	NA	NA	NA	X
M108-109	100.924	108.176	100.243	M108	chunk	20	20	9	2.9	NA	NA	NA	NA	NA	NA	NA	NA	NA	NA	NA	NA	NA	burned	quartzite	BurnedQt-01	NA	multiple_items_>_050	NA
M108-110	100.877	108.081	100.231	M108	chunk	22	11	5	0.9	NA	NA	NA	NA	NA	NA	NA	NA	NA	NA	NA	NA	NA	burned	local_shear_zone_related_cherts	NA	NA	NA	NA
M108-111	100.953	108.608	100.25	M108	chunk	13	12	3	0.5	NA	NA	NA	NA	NA	NA	NA	NA	NA	NA	NA	NA	NA	burned	other_siliceous_rocks	"burned rosy"	NA	multiple_items_>_040	NA
M108-112	100.949	108.496	100.25	M108	chunk	14	14	3	0.6	NA	NA	NA	NA	NA	NA	NA	NA	NA	NA	NA	NA	NA	burned	local_shear_zone_related_cherts	NA	NA	NA	NA
M108-113	100.805	108.843	100.241	M108	chunk	11	6	2	<0.1	NA	NA	NA	NA	NA	NA	NA	NA	NA	NA	NA	NA	NA	burned	local_shear_zone_related_cherts	NA	NA	NA	NA
M108-114	100.939	108.523	100.251	M108	chunk	9	14	2	0.1	NA	NA	NA	NA	NA	NA	NA	NA	NA	NA	NA	NA	NA	burned	other_siliceous_rocks	"burned rosy"	NA	multiple_items_>_040	NA
M108-115	100.726	108.648	100.242	M108	chunk	12.94	7.16	1.3	0.1	fragment_mes.	NA	bladelet	bladelet	NA	yes	NA	NA	0%	no_cortex	no	no_butt	no_bulb	burned	local_shear_zone_related_cherts	NA	NA	NA	X
M108-116	100.554	108.913	100.233	M108	chunk	18	14	5	0.9	NA	NA	NA	NA	NA	NA	NA	NA	NA	NA	NA	NA	NA	burned	local_shear_zone_related_cherts	NA	NA	NA	NA
M108-117	100.856	108.761	100.24	M108	chunk	11	6	2	0.1	NA	NA	NA	NA	NA	NA	NA	NA	NA	NA	NA	NA	NA	burned	local_shear_zone_related_cherts	NA	NA	NA	NA
M108-118	100.519	108.078	100.224	M108	flake	22	16	3	0.7	NA	NA	NA	NA	NA	NA	NA	NA	NA	NA	NA	NA	NA	NA	poieni-pietroasa_fault_chert	NA	NA	NA	NA
M108-119	100.555	108.141	100.232	M108	chunk	13	12	3	0.5	NA	NA	NA	NA	NA	NA	NA	NA	NA	NA	NA	NA	NA	burned	local_shear_zone_related_cherts	NA	NA	NA	NA
M108-120	100.676	108.392	100.237	M108	flake	21	15	5	1.1	NA	NA	NA	NA	NA	NA	NA	NA	NA	NA	NA	NA	NA	burned	other_siliceous_rocks	"burned rosy"	NA	multiple_items_>_040	NA
M108-121	100.791	108.395	100.23	M108	chunk	31	16	11	4.2	NA	NA	NA	NA	NA	NA	NA	NA	NA	NA	NA	NA	NA	burned	quartzite	BurnedQt-01	NA	multiple_items_>_050	NA
M108-122	100.722	108.093	100.231	M108	chunk	15	7	2	0.1	NA	NA	NA	NA	NA	NA	NA	NA	NA	NA	NA	NA	NA	NA	poieni-pietroasa_fault_chert	NA	NA	NA	NA
M108-123	100.475	108.114	100.228	M108	bladelet	6.82	8.49	1.77	<0.1	fragment_mes.	NA	bladelet	bladelet	NA	no	NA	NA	0%	no_cortex	no	no_butt	no_bulb	burned	local_shear_zone_related_cherts	NA	NA	NA	X
M108-124	100.46	108.119	100.225	M108	chunk	16	8	4	0.4	NA	NA	NA	NA	NA	NA	NA	NA	NA	NA	NA	NA	NA	burned	diagenetic_cherts_and_siliceous_mudstones/marlstones	NA	NA	NA	NA
M108-125	100.469	108.291	100.224	M108	chunk	18	7	4	0.5	NA	NA	NA	NA	NA	NA	NA	NA	NA	NA	NA	NA	NA	burned	quartzite	BurnedQt-01	NA	multiple_items_>_050	NA
M108-126	100.245	108.129	100.223	M108	chunk	13	11	3	0.3	NA	NA	NA	NA	NA	NA	NA	NA	NA	NA	NA	NA	NA	NA	poieni-pietroasa_fault_chert	NA	NA	NA	NA
M108-127	100.485	108.121	100.221	M108	bladelet	11	10	2	0.1	NA	NA	NA	NA	NA	NA	NA	NA	NA	NA	NA	NA	NA	burned	local_shear_zone_related_cherts	NA	NA	NA	NA
M108-128	100.455	108.081	100.225	M108	chunk	14	11	8	0.8	NA	NA	NA	NA	NA	NA	NA	NA	NA	NA	NA	NA	NA	burned	local_shear_zone_related_cherts	NA	NA	NA	NA
M108-129	100.379	108.207	100.217	M108	chunk	15	8	4	0.4	NA	NA	NA	NA	NA	NA	NA	NA	NA	NA	NA	NA	NA	burned	other_siliceous_rocks	"burned rosy"	NA	multiple_items_>_040	NA
M108-130	100.542	108.09	100.222	M108	chunk	18	9	9	1	NA	NA	NA	NA	NA	NA	NA	NA	NA	NA	NA	NA	NA	burned	other_siliceous_rocks	"burned rosy"	NA	multiple_items_>_040	NA
M108-131	100.625	108.276	100.258	M108	chunk	81	71	55	374.2	NA	NA	NA	NA	NA	NA	NA	NA	NA	NA	NA	NA	NA	burned	quartzite	BurnedQt-01	NA	multiple_items_>_050	NA
M108-132	100.77	108.056	100.227	M108	blade	19	14	1	0.2	NA	NA	NA	NA	NA	NA	NA	NA	NA	NA	NA	NA	NA	burned	local_shear_zone_related_cherts	NA	NA	NA	NA
M108-133	100.811	108.073	100.227	M108	blade	18	17	3	1	NA	NA	NA	NA	NA	NA	NA	NA	NA	NA	NA	NA	NA	burned	local_shear_zone_related_cherts	NA	NA	NA	NA
M108-134	100.881	108.12	100.228	M108	flake	63	56	12	50.7	NA	NA	NA	NA	NA	NA	NA	NA	NA	NA	NA	NA	NA	burned	quartzite	BurnedQt-01	NA	multiple_items_>_050	NA
M108-135	100.857	108.299	100.224	M108	chunk	13	18	3	0.7	NA	NA	NA	NA	NA	NA	NA	NA	NA	NA	NA	NA	NA	burned	local_shear_zone_related_cherts	NA	NA	NA	NA
M108-136	100.806	108.324	100.221	M108	chunk	13	10	5	0.2	NA	NA	NA	NA	NA	NA	NA	NA	NA	NA	NA	NA	NA	burned	local_shear_zone_related_cherts	NA	NA	NA	NA
M108-137	100.508	108.079	100.218	M108	chunk	28	16	6	2.1	NA	NA	NA	NA	NA	NA	NA	NA	NA	NA	NA	NA	NA	burned	local_shear_zone_related_cherts	NA	NA	NA	NA
M108-138	100.475	108.084	100.222	M108	chunk	22	22	11	4.4	NA	NA	NA	NA	NA	NA	NA	NA	NA	NA	NA	NA	NA	burned	local_shear_zone_related_cherts	NA	NA	NA	NA
M108-139	100.879	108.386	100.221	M108	chunk	10	8	2	0.1	NA	NA	NA	NA	NA	NA	NA	NA	NA	NA	NA	NA	NA	burned	local_shear_zone_related_cherts	NA	NA	NA	NA
M108-140	100.912	108.094	100.213	M108	blade	17.35	12.79	3.34	0.9	fragment_dist.	latero-sequential	blade	blade	NA	yes	NA	NA	0%	no_cortex	no	no_butt	no_bulb	NA	poieni-pietroasa_fault_chert	BanF-066	Su-066	multiple_items_>_010	X
M108-141	100.965	108.067	100.219	M108	chunk	12	8	2	0.1	NA	NA	NA	NA	NA	NA	NA	NA	NA	NA	NA	NA	NA	burned	other_siliceous_rocks	"burned rosy"	NA	multiple_items_>_040	NA
M108-142	100.908	107.99	100.223	M108	bladelet	20	11	2	0.4	NA	NA	NA	NA	NA	NA	NA	NA	NA	NA	NA	NA	NA	NA	indet._chert	NA	NA	NA	NA
M108-143	100.223	108.916	100.225	M108	flake	60.92	39.82	8.33	27	complete	NA	flake	cortical_flake	NA	NA	NA	NA	25-49%	dorsal	no	plain	diffused	NA	poieni-pietroasa_fault_chert	BanF-026	Su-111	multiple_items_>_060	X
M108-144	100.508	108.091	100.211	M108	chunk	24	16	11	2.7	NA	NA	NA	NA	NA	NA	NA	NA	NA	NA	NA	NA	NA	burned	local_shear_zone_related_cherts	NA	NA	NA	NA
M108-145	100.488	108.156	100.209	M108	bladelet	9.01	6.37	1.73	0.1	fragment_prox.	NA	bladelet	bladelet	NA	yes	NA	NA	0%	no_cortex	no	crushed	removed	burned	local_shear_zone_related_cherts	NA	NA	NA	X
M108-146	100.323	108.255	100.207	M108	chunk	34	21	17	12.2	NA	NA	NA	NA	NA	NA	NA	NA	NA	NA	NA	NA	NA	burned	other_siliceous_rocks	"burned rosy"	NA	multiple_items_>_040	NA
M108-147	100.247	108.199	100.206	M108	chunk	12	6	3	0.1	NA	NA	NA	NA	NA	NA	NA	NA	NA	NA	NA	NA	NA	burned	local_shear_zone_related_cherts	NA	NA	NA	NA
M108-148	100.617	108.236	100.209	M108	chunk	14	9	3	0.3	NA	NA	NA	NA	NA	NA	NA	NA	NA	NA	NA	NA	NA	burned	other_siliceous_rocks	"burned rosy"	NA	multiple_items_>_040	NA
M108-149	100.402	108.415	100.191	M108	chunk	17	10	5	0.6	NA	NA	NA	NA	NA	NA	NA	NA	NA	NA	NA	NA	NA	burned	diagenetic_cherts_and_siliceous_mudstones/marlstones	NA	NA	NA	NA
M108-150	100.506	108.06	100.207	M108	blade	23.75	19.25	6.63	3.2	fragment_prox.	NA	blade	blade	NA	yes	NA	straight	0%	no_cortex	no	plain	removed	burned	local_shear_zone_related_cherts	NA	NA	NA	X
M108-151	100.595	108.204	100.209	M108	chunk	15	7	2	0.2	NA	NA	NA	NA	NA	NA	NA	NA	NA	NA	NA	NA	NA	burned	local_shear_zone_related_cherts	NA	NA	NA	NA
M108-152	100.789	108.003	100.218	M108	blade	16.54	26.93	5.28	2.2	fragment_prox.	NA	blade	blade	NA	no	NA	NA	0%	no_cortex	no	plain	diffused	burned	local_shear_zone_related_cherts	NA	NA	NA	X
M108-153	100.845	108.121	100.21	M108	chunk	33	24	8	5.9	NA	NA	NA	NA	NA	NA	NA	NA	NA	NA	NA	NA	NA	burned	quartzite	BurnedQt-01	NA	multiple_items_>_050	NA
M108-154	100.775	108.041	100.203	M108	chunk	15	22	8	2.3	NA	NA	NA	NA	NA	NA	NA	NA	NA	NA	NA	NA	NA	burned	quartzite	BurnedQt-01	NA	multiple_items_>_050	NA
M108-155	100.824	108.181	100.207	M108	chunk	11	15	3	0.3	NA	NA	NA	NA	NA	NA	NA	NA	NA	NA	NA	NA	NA	burned	local_shear_zone_related_cherts	NA	NA	NA	NA
M108-156	100.278	108.257	100.189	M108	chunk	9	14	3	0.3	NA	NA	NA	NA	NA	NA	NA	NA	NA	NA	NA	NA	NA	burned	local_shear_zone_related_cherts	NA	NA	NA	NA
M108-157	100.976	108.903	100.216	M108	chunk	10	11	2	0.1	NA	NA	NA	NA	NA	NA	NA	NA	NA	NA	NA	NA	NA	burned	local_shear_zone_related_cherts	NA	NA	NA	NA
M108-158	100.815	108.638	100.232	M108	flake	70.99	55.45	22.51	76.7	complete	NA	flake	cortical_flake	NA	NA	NA	NA	100%	dorsal	no	plain	pronounced	NA	căldărilor_fault_chert	CalFch-01	NA	multiple_items_>_005	X
M108-159	100.14	108.925	100.196	M108	bladelet	29.18	8.34	3.92	0.9	mes+dist	bilateral preferential	bladelet	management_bladelets	NA	no	NA	straight	0%	no_cortex	no	no_butt	no_bulb	NA	poieni-pietroasa_fault_chert	BanF-017	Su-017	multiple_items_>_040	X
M108-160	100.549	108.953	100.194	M108	chunk	13	17	4	0.7	NA	NA	NA	NA	NA	NA	NA	NA	NA	NA	NA	NA	NA	NA	vein_quartz	VQt-03	NA	multiple_items_>_010	NA
M108-161	100.82	108.531	100.212	M108	bladelet	19.2	5.54	2.72	0.3	mes+dist	NA	bladelet	bladelet	NA	yes	NA	twisted	0%	no_cortex	no	no_butt	no_bulb	burned	local_shear_zone_related_cherts	NA	NA	NA	X
M108-162	100.461	108.382	100.189	M108	chunk	11	9	2	0.1	NA	NA	NA	NA	NA	NA	NA	NA	NA	NA	NA	NA	NA	burned	local_shear_zone_related_cherts	NA	NA	NA	NA
M108-163	100.848	108.249	100.186	M108	chunk	12	9	3	0.3	NA	NA	NA	NA	NA	NA	NA	NA	NA	NA	NA	NA	NA	burned	local_shear_zone_related_cherts	NA	NA	NA	NA
M108-164	100.291	108.005	100.183	M108	flake	42.07	35.67	8.5	14.9	complete	burnt	flake	cortical_flake	NA	NA	NA	NA	50-74%	dorsal	yes	plain	pronounced	burned	local_shear_zone_related_cherts	NA	NA	NA	X
M108-165	100.797	108.67	100.191	M108	flake	64	35	30	94.2	NA	NA	NA	NA	NA	NA	NA	NA	NA	NA	NA	NA	NA	NA	quartzite	Qt-03	NA	multiple_items_>_040	NA
M108-166	100.562	108.768	100.177	M108	chunk	11	15	4	0.6	NA	NA	NA	NA	NA	NA	NA	NA	NA	NA	NA	NA	NA	burned	local_shear_zone_related_cherts	NA	NA	NA	NA
M108-167	100.297	108.779	100.19	M108	blade	44.8	15.82	3.77	4.3	complete	bilateral preferential bladelet series	blade	management_blades	NA	no	6.31	twisted	1-24%	distal	no	punctiform	diffused	NA	poieni-pietroasa_fault_chert	BanF-050	Su-050	multiple_items_>_110	X
M108-168	100.652	108.793	100.167	M108	flake	16	18	3	0.5	NA	NA	NA	NA	NA	NA	NA	NA	NA	NA	NA	NA	NA	NA	poieni-pietroasa_fault_chert	NA	NA	NA	NA
M108-169	100.419	108.738	100.151	M108	flake	23.39	28.64	4.67	3.9	complete	quartzite	flake	non-cortical_flake	NA	NA	NA	NA	0%	no_cortex	no	plain	pronounced	NA	vein_quartz	VQt-03	NA	multiple_items_>_010	X
M108-170	100.518	108.881	100.143	M108	blade	15.77	12.63	2.92	0.7	complete	NA	flake	non-cortical_flake	NA	NA	NA	NA	0%	no_cortex	no	plain	pronounced	NA	poieni-pietroasa_fault_chert	NA	NA	NA	X
M108-171	100.52	108.954	100.142	M108	blade	32.66	17.88	7.86	4.4	prox+mes	NA	blade	management_blades	NA	no	NA	NA	0%	no_cortex	no	linear	diffused	burned	diagenetic_cherts_and_siliceous_mudstones/marlstones	NA	NA	NA	X
M108-172	100.402	108.891	100.131	M108	flake	25.19	16.24	4.79	2.2	complete	NA	flake	non-cortical_flake	NA	NA	NA	NA	0%	no_cortex	no	plain	diffused	NA	vein_quartz	VQt-03	NA	multiple_items_>_010	X
M108-173	100.737	108.661	100.139	M108	chunk	25	18	16	8.6	NA	NA	NA	NA	NA	NA	NA	NA	NA	NA	NA	NA	NA	burned	other_siliceous_rocks	"burned rosy"	NA	multiple_items_>_040	NA
M108-174	100.425	108.858	100.13	M108	blade	37	16	7	3.4	NA	NA	NA	NA	NA	NA	NA	NA	NA	NA	NA	NA	NA	NA	ductile_shear_zone_related_cherts	DucCh-02	NA	multiple_items_>_030	NA
M108-175	100.735	108.611	100.132	M108	flake	34.54	30.75	5.89	8.1	complete	NA	flake	cortical_flake	NA	NA	NA	NA	50-74%	dorsal	yes	natural	pronounced	NA	poieni-pietroasa_fault_chert	BanF-060	Su-137	multiple_items_>_080	X
M108-176	NA	NA	NA	M108	chunk	8	6	4	0.2	NA	NA	NA	NA	NA	NA	NA	NA	NA	NA	NA	NA	NA	NA	vein_quartz	VQt-03	NA	multiple_items_>_010	NA
M108-177	100.403	108.859	100.122	M108	flake	25.86	14.74	4.72	1.9	fragment	NA	flake	non-cortical_flake	NA	NA	NA	NA	0%	no_cortex	yes	plain	diffused	NA	poieni-pietroasa_fault_chert	BanF-001	Su-132	multiple_items_>_080	X
M108-178	100.264	108.903	100.111	M108	charcoal	NA	NA	NA	NA	NA	NA	NA	NA	NA	NA	NA	NA	NA	NA	NA	NA	NA	not_applicable	NA	NA	NA	NA	NA
M108-179	100.859	108.187	100.113	M108	chunk	21	12	9	2.2	NA	NA	NA	NA	NA	NA	NA	NA	NA	NA	NA	NA	NA	burned	local_shear_zone_related_cherts	NA	NA	NA	NA
M108-180	100.871	107.98	100.239	M108	flake	40	30	9	7.1	NA	NA	NA	NA	NA	NA	NA	NA	NA	NA	NA	NA	NA	burned	local_shear_zone_related_cherts	NA	NA	NA	NA
M108-181	100.65	108.989	100.059	M108	chunk	18	15	8	1.7	NA	NA	NA	NA	NA	NA	NA	NA	NA	NA	NA	NA	NA	NA	poieni-pietroasa_fault_chert	NA	NA	NA	NA
M109-001	NA	NA	NA	M109	flake	20	35	8	4.9	NA	NA	NA	NA	NA	NA	NA	NA	NA	NA	NA	NA	NA	NA	non-skeletal_cherts	NSDgCh-09	NA	multiple_items_<_005	NA
M109-001A	NA	NA	NA	M109	NA	13	7	1	0.1	NA	NA	NA	NA	NA	NA	NA	NA	NA	NA	NA	NA	NA	not_applicable	NA	NA	NA	NA	NA
M109-002	NA	NA	NA	M109	flake	28	19	4	2.3	NA	NA	NA	NA	NA	NA	NA	NA	NA	NA	NA	NA	NA	NA	other_siliceous_rocks	OSR-03	NA	multiple_items_>_005	NA
M109-002A	NA	NA	NA	M109	NA	NA	NA	NA	NA	NA	NA	NA	NA	NA	NA	NA	NA	NA	NA	NA	NA	NA	not_applicable	NA	NA	NA	NA	NA
M109-003	NA	NA	NA	M109	chunk	32	21	7	5.4	NA	NA	NA	NA	NA	NA	NA	NA	NA	NA	NA	NA	NA	NA	vein_quartz	VQt-02	NA	multiple_items_>_010	NA
M109-004	NA	NA	NA	M109	flake	19	15	6	1.5	NA	NA	NA	NA	NA	NA	NA	NA	NA	NA	NA	NA	NA	NA	siliceous_mudstones/marlstones	SiliMud-07	NA	single_item_MAN	NA
M109-005	NA	NA	NA	M109	chunk	13	7	2	0.1	NA	NA	NA	NA	NA	NA	NA	NA	NA	NA	NA	NA	NA	burned	local_shear_zone_related_cherts	NA	NA	NA	NA
M109-006	100.969	109.404	100.528	M109	chunk	22	10	6	0.8	NA	NA	NA	NA	NA	NA	NA	NA	NA	NA	NA	NA	NA	NA	bioclastic_cherts	BDgCh-11	NA	single_item_MAN	NA
M109-007	100.51	109.151	100.517	M109	chunk	17	12	4	0.9	NA	NA	NA	NA	NA	NA	NA	NA	NA	NA	NA	NA	NA	NA	vein_quartz	VQt-03	NA	multiple_items_>_010	NA
M109-008	100.838	109.534	100.509	M109	chunk	20	12	9	2.3	NA	NA	NA	NA	NA	NA	NA	NA	NA	NA	NA	NA	NA	NA	indet._chert	NA	NA	NA	NA
M109-009	100.813	109.121	100.507	M109	chunk	15	24	7	1.8	NA	NA	NA	NA	NA	NA	NA	NA	NA	NA	NA	NA	NA	NA	vein_quartz	VQt-03	NA	multiple_items_>_010	NA
M109-010	100.239	109.572	100.46	M109	chunk	12	7	2	<0.1	NA	NA	NA	NA	NA	NA	NA	NA	NA	NA	NA	NA	NA	NA	poieni-pietroasa_fault_chert	NA	NA	NA	NA
M109-011	100.227	109.335	100.479	M109	flake	21	14	5	1.7	NA	NA	NA	NA	NA	NA	NA	NA	NA	NA	NA	NA	NA	NA	poieni-pietroasa_fault_chert	BanF-028	Su-109	multiple_items_>_030	NA
M109-012	100.195	109.576	100.444	M109	chunk	15	12	4	0.4	NA	NA	NA	NA	NA	NA	NA	NA	NA	NA	NA	NA	NA	NA	poieni-pietroasa_fault_chert	NA	NA	NA	NA
M109-013	100.195	109.576	100.444	M109	charcoal	NA	NA	NA	NA	NA	NA	NA	NA	NA	NA	NA	NA	NA	NA	NA	NA	NA	not_applicable	NA	NA	NA	NA	NA
M109-014	100.15	109.602	100.423	M109	chunk	10	7	1	0.2	NA	NA	NA	NA	NA	NA	NA	NA	NA	NA	NA	NA	NA	burned	local_shear_zone_related_cherts	NA	NA	NA	NA
M109-015	100.388	109.979	100.44	M109	chunk	17	14	4	0.8	NA	NA	NA	NA	NA	NA	NA	NA	NA	NA	NA	NA	NA	NA	poieni-pietroasa_fault_chert	NA	NA	NA	NA
M109-016	100.974	109.654	100.458	M109	chunk	21	12	9	2.9	NA	NA	NA	NA	NA	NA	NA	NA	NA	NA	NA	NA	NA	NA	poieni-pietroasa_fault_chert	NA	NA	NA	NA
M109-017	100.268	109.629	100.414	M109	chunk	20	12	2	0.7	NA	NA	NA	NA	NA	NA	NA	NA	NA	NA	NA	NA	NA	burned	other_siliceous_rocks	"burned rosy"	NA	multiple_items_>_040	NA
M109-018	100.684	109.53	100.426	M109	chunk	20	16	6	2	NA	NA	NA	NA	NA	NA	NA	NA	NA	NA	NA	NA	NA	NA	poieni-pietroasa_fault_chert	BanF-051	Su-051	multiple_items_>_040	NA
M109-019	100.473	109.293	100.427	M109	flake	44	16	11	80	NA	NA	NA	NA	NA	NA	NA	NA	NA	NA	NA	NA	NA	NA	bioclastic_cherts	BDgCh-05	NA	multiple_items_>_005	NA
M109-020	100.175	109.508	100.395	M109	chunk	10	6	1	<0.1	NA	NA	NA	NA	NA	NA	NA	NA	NA	NA	NA	NA	NA	burned	local_shear_zone_related_cherts	NA	NA	NA	NA
M109-021	100.082	109.668	100.38	M109	chunk	7	3	1	<0.1	NA	NA	NA	NA	NA	NA	NA	NA	NA	NA	NA	NA	NA	burned	local_shear_zone_related_cherts	NA	NA	NA	NA
M109-022	100.086	109.595	100.384	M109	bladelet	13	6	2	0.1	NA	NA	NA	NA	NA	NA	NA	NA	NA	NA	NA	NA	NA	NA	bioclastic_cherts	BDgCh-04	NA	multiple_items_>_050	NA
M109-023	100.211	109.317	100.411	M109	chunk	20	12	4	0.9	NA	NA	NA	NA	NA	NA	NA	NA	NA	NA	NA	NA	NA	NA	vein_quartz	VQt-03	NA	multiple_items_>_010	NA
M109-024	100.446	109.807	100.358	M109	flake	26	16	6	2.1	NA	NA	NA	NA	NA	NA	NA	NA	NA	NA	NA	NA	NA	NA	vein_quartz	VQt-02	NA	multiple_items_>_010	NA
M109-025	100.265	109.799	100.352	M109	chunk	20	19	9	2.4	NA	NA	NA	NA	NA	NA	NA	NA	NA	NA	NA	NA	NA	burned	local_shear_zone_related_cherts	NA	NA	NA	NA
M109-026	100.774	109.067	100.421	M109	chunk	31	22	13	5.2	NA	NA	NA	NA	NA	NA	NA	NA	NA	NA	NA	NA	NA	NA	vein_quartz	VQt-03	NA	multiple_items_>_010	NA
M109-027	100.163	109.483	100.39	M109	flake	56	39	11	20.4	NA	NA	NA	NA	NA	NA	NA	NA	NA	NA	NA	NA	NA	NA	poieni-pietroasa_fault_chert	BanF-040	Su-040	multiple_items_>_010	NA
M109-028	100.923	109.275	100.411	M109	chunk	27	10	4	1.1	NA	NA	NA	NA	NA	NA	NA	NA	NA	NA	NA	NA	NA	NA	graphitic_quartzite	NA	NA	NA	NA
M109-029	100.629	109.737	100.39	M109	chunk	14	13	3	0.4	NA	NA	NA	NA	NA	NA	NA	NA	NA	NA	NA	NA	NA	burned	local_shear_zone_related_cherts	NA	NA	NA	NA
M109-030	100.981	109.826	100.413	M109	flake	15	23	4	1.6	NA	NA	NA	NA	NA	NA	NA	NA	NA	NA	NA	NA	NA	NA	ductile_shear_zone_related_cherts	DucCh-01	NA	multiple_items_>_050	NA
M109-031	100.239	109.085	100.401	M109	chunk	9	4	1	<0.1	NA	NA	NA	NA	NA	NA	NA	NA	NA	NA	NA	NA	NA	NA	indet._chert	NA	NA	NA	NA
M109-032	100.866	109.224	100.391	M109	charcoal	NA	NA	NA	NA	NA	NA	NA	NA	NA	NA	NA	NA	NA	NA	NA	NA	NA	not_applicable	NA	NA	NA	NA	NA
M109-033	100.967	109.144	100.398	M109	chunk	9	8	4	0.4	NA	NA	NA	NA	NA	NA	NA	NA	NA	NA	NA	NA	NA	burned	local_shear_zone_related_cherts	NA	NA	NA	NA
M109-034	100.821	109.162	100.394	M109	flake	21	17	5	1.7	NA	NA	NA	NA	NA	NA	NA	NA	NA	NA	NA	NA	NA	partially_burned	local_shear_zone_related_cherts	NA	NA	NA	NA
M109-035	100.141	109.588	100.36	M109	blade	44	14	6	3.9	NA	NA	NA	NA	NA	NA	NA	NA	NA	NA	NA	NA	NA	NA	poieni-pietroasa_fault_chert	BanF-043	Su-092	multiple_items_>_040	NA
M109-036	100.762	109.406	100.384	M109	flake	18	28	6	2.2	NA	NA	NA	NA	NA	NA	NA	NA	NA	NA	NA	NA	NA	burned	local_shear_zone_related_cherts	NA	NA	NA	NA
M109-037	NA	NA	NA	M109	chunk	8	7	2	<0.1	NA	NA	NA	NA	NA	NA	NA	NA	NA	NA	NA	NA	NA	partially_burned	local_shear_zone_related_cherts	NA	NA	NA	NA
M109-038	100.834	109.058	100.375	M109	charcoal	NA	NA	NA	NA	NA	NA	NA	NA	NA	NA	NA	NA	NA	NA	NA	NA	NA	not_applicable	NA	NA	NA	NA	NA
M109-039	100.226	109.562	100.345	M109	chunk	6	6	1	<0.1	NA	NA	NA	NA	NA	NA	NA	NA	NA	NA	NA	NA	NA	burned	local_shear_zone_related_cherts	NA	NA	NA	NA
M109-040	100.372	109.754	100.325	M109	flake	15	22	2	0.7	NA	NA	NA	NA	NA	NA	NA	NA	NA	NA	NA	NA	NA	NA	indet._chert	NA	NA	NA	NA
M109-041	100.139	109.459	100.357	M109	chunk	59	31	9	14.2	NA	NA	NA	NA	NA	NA	NA	NA	NA	NA	NA	NA	NA	NA	poieni-pietroasa_fault_chert	BanF-040	Su-040	multiple_items_>_010	NA
M109-042	100.118	109.36	100.348	M109	bladelet	25	12	4	0.8	NA	NA	NA	NA	NA	NA	NA	NA	NA	NA	NA	NA	NA	NA	poieni-pietroasa_fault_chert	BanF-072	Su-107	multiple_items_>_040	NA
M109-043	100.906	109.48	100.372	M109	chunk	24	9	4	0.6	NA	NA	NA	NA	NA	NA	NA	NA	NA	NA	NA	NA	NA	partially_burned	local_shear_zone_related_cherts	NA	NA	NA	NA
M109-044	100.555	109.801	100.335	M109	blade	23	14	4	1.5	NA	NA	NA	NA	NA	NA	NA	NA	NA	NA	NA	NA	NA	NA	other_metamorphic_rocks	NA	NA	NA	NA
M109-045	100.365	109.132	100.353	M109	chunk	22	13	3	0.9	NA	NA	NA	NA	NA	NA	NA	NA	NA	NA	NA	NA	NA	burned	other_siliceous_rocks	"burned rosy"	NA	multiple_items_>_040	NA
M109-046	100.304	109.108	100.343	M109	chunk	26	11	4	0.7	NA	NA	NA	NA	NA	NA	NA	NA	NA	NA	NA	NA	NA	burned	local_shear_zone_related_cherts	NA	NA	NA	NA
M109-047	100.618	109.238	100.323	M109	charcoal	NA	NA	NA	NA	NA	NA	NA	NA	NA	NA	NA	NA	NA	NA	NA	NA	NA	not_applicable	NA	NA	NA	NA	NA
M109-048	100.383	109.623	100.335	M109	flake	35	24	5	34	NA	NA	NA	NA	NA	NA	NA	NA	NA	NA	NA	NA	NA	NA	poieni-pietroasa_fault_chert	BanF-040	Su-040	multiple_items_>_010	NA
M109-049	100.238	109.568	100.316	M109	core_trimming_element	32	48	14	17.9	NA	NA	NA	NA	NA	NA	NA	NA	NA	NA	NA	NA	NA	burned	local_shear_zone_related_cherts	NA	NA	NA	NA
M109-050	100.166	109.578	100.307	M109	blade	40	25	6	6.5	NA	NA	NA	NA	NA	NA	NA	NA	NA	NA	NA	NA	NA	NA	poieni-pietroasa_fault_chert	BanF-061	Su-124	multiple_items_>_090	NA
M109-051	100.273	109.915	100.299	M109	chunk	22	20	8	2.1	NA	NA	NA	NA	NA	NA	NA	NA	NA	NA	NA	NA	NA	NA	poieni-pietroasa_fault_chert	NA	NA	NA	NA
M109-052	100.783	109.246	100.312	M109	chunk	7	5	1	<0.1	NA	NA	NA	NA	NA	NA	NA	NA	NA	NA	NA	NA	NA	burned	local_shear_zone_related_cherts	NA	NA	NA	NA
M109-053	100.59	109.244	100.308	M109	chunk	9	8	1	<0.1	NA	NA	NA	NA	NA	NA	NA	NA	NA	NA	NA	NA	NA	burned	local_shear_zone_related_cherts	NA	NA	NA	NA
M109-054	100.695	109.096	100.317	M109	chunk	18	13	5	0.8	NA	NA	NA	NA	NA	NA	NA	NA	NA	NA	NA	NA	NA	NA	vein_quartz	VQt-01	NA	multiple_items_>_010	NA
M109-055	100.249	109.423	100.305	M109	chunk	14	15	8	1.1	NA	NA	NA	NA	NA	NA	NA	NA	NA	NA	NA	NA	NA	burned	local_shear_zone_related_cherts	NA	NA	NA	NA
M109-056	100.795	109.688	100.311	M109	blade	23	9	3	0.6	NA	NA	NA	NA	NA	NA	NA	NA	NA	NA	NA	NA	NA	NA	poieni-pietroasa_fault_chert	BanF-016	Su-016	multiple_items_>_020	NA
M109-057	100.954	109.356	100.32	M109	chunk	29	20	8	3.9	NA	NA	NA	NA	NA	NA	NA	NA	NA	NA	NA	NA	NA	partially_burned	poieni-pietroasa_fault_chert	BanF-033	Su-033	multiple_items_>_010	NA
M109-058	100.665	109.069	100.3	M109	chunk	15	12	5	0.7	NA	NA	NA	NA	NA	NA	NA	NA	NA	NA	NA	NA	NA	NA	poieni-pietroasa_fault_chert	BanF-055	Su-055	multiple_items_>_005	NA
M109-059	100.424	109.27	100.292	M109	bladelet	18	13	3	1.1	NA	NA	NA	NA	NA	NA	NA	NA	NA	NA	NA	NA	NA	NA	poieni-pietroasa_fault_chert	NA	NA	NA	NA
M109-060	100.102	109.326	100.278	M109	blade	34	14	5	2.2	NA	NA	NA	NA	NA	NA	NA	NA	NA	NA	NA	NA	NA	burned	local_shear_zone_related_cherts	NA	NA	NA	NA
M109-061	100.709	109.838	100.26	M109	chunk	33	24	12	7.4	NA	NA	NA	NA	NA	NA	NA	NA	NA	NA	NA	NA	NA	NA	poieni-pietroasa_fault_chert	BanF-063	Su-120	multiple_items_>_040	NA
M109-062	100.197	109.393	100.267	M109	blade	18	14	3	1.1	NA	NA	NA	NA	NA	NA	NA	NA	NA	NA	NA	NA	NA	NA	poieni-pietroasa_fault_chert	BanF-013	Su-013	multiple_items_>_060	NA
M109-063	100.103	109.576	100.237	M109	blade	18.92	17.69	3.27	1.5	fragment_mes.	NA	blade	blade	NA	no	NA	NA	0%	no_cortex	no	no_butt	no_bulb	NA	poieni-pietroasa_fault_chert	BanF-043	Su-092	multiple_items_>_040	X
M109-064	100.669	109.473	100.263	M109	core_trimming_element	43.45	36.16	9.88	15.5	complete	NA	flake	tablet	NA	NA	NA	NA	25-49%	distal	yes	plain	diffused	NA	căldărilor_fault_chert	CalFch-04	NA	multiple_items_>_010	X
M109-065	100.637	109.836	100.241	M109	bladelet	31.17	8.11	4.72	1	mes+dist	NA	bladelet	bladelet	NA	no	NA	NA	0%	no_cortex	no	no_butt	no_bulb	burned	local_shear_zone_related_cherts	NA	NA	NA	X
M109-066	100.656	109.37	100.266	M109	chunk	9	16	1	0.1	NA	NA	NA	NA	NA	NA	NA	NA	NA	NA	NA	NA	NA	NA	poieni-pietroasa_fault_chert	NA	NA	NA	NA
M109-067	100.816	109.672	100.265	M109	flake	30.11	23.16	4.73	2.8	complete	NA	flake	management_flake	NA	NA	NA	NA	0%	no_cortex	no	punctiform	pronounced	NA	siliceous_mudstones/marlstones	SiliMud-01	NA	multiple_items_>_010	X
M109-068	100.762	109.012	100.292	M109	chunk	39	23	14	12	NA	NA	NA	NA	NA	NA	NA	NA	NA	NA	NA	NA	NA	NA	vein_quartz	VQt-03	NA	multiple_items_>_010	NA
M109-069	100.126	109.708	100.222	M109	chunk	17	10	4	0.5	NA	NA	NA	NA	NA	NA	NA	NA	NA	NA	NA	NA	NA	burned	local_shear_zone_related_cherts	NA	NA	NA	NA
M109-070	100.362	109.6	100.23	M109	chunk	23	16	1	0.5	NA	NA	NA	NA	NA	NA	NA	NA	NA	NA	NA	NA	NA	partially_burned	local_shear_zone_related_cherts	NA	NA	NA	NA
M109-071	100.261	109.721	100.22	M109	bladelet	11	11	3	0.5	NA	NA	NA	NA	NA	NA	NA	NA	NA	NA	NA	NA	NA	burned	local_shear_zone_related_cherts	NA	NA	NA	NA
M109-072	100.147	109.111	100.229	M109	chunk	18	15	7	1.4	NA	NA	NA	NA	NA	NA	NA	NA	NA	NA	NA	NA	NA	partially_burned	vein_quartz	VQt-02	NA	multiple_items_>_010	NA
M109-073	100.202	109.171	100.229	M109	chunk	11	8	4	0.4	NA	NA	NA	NA	NA	NA	NA	NA	NA	NA	NA	NA	NA	NA	vein_quartz	VQt-02	NA	multiple_items_>_010	NA
M109-074	100.564	109.779	100.207	M109	blade	18	13	2	0.5	NA	NA	NA	NA	NA	NA	NA	NA	NA	NA	NA	NA	NA	NA	poieni-pietroasa_fault_chert	BanF-050	Su-050	multiple_items_>_110	NA
M109-075	100.131	109.236	100.209	M109	flake	16	16	2	0.5	NA	NA	NA	NA	NA	NA	NA	NA	NA	NA	NA	NA	NA	NA	poieni-pietroasa_fault_chert	NA	NA	NA	NA
M109-076	100.941	109.192	100.225	M109	flake	24	22	6	4.3	NA	NA	NA	NA	NA	NA	NA	NA	NA	NA	NA	NA	NA	NA	vein_quartz	VQt-01	NA	multiple_items_>_010	NA
M109-077	100.564	109.422	100.179	M109	chunk	17	13	7	1.3	NA	NA	NA	NA	NA	NA	NA	NA	NA	NA	NA	NA	NA	NA	poieni-pietroasa_fault_chert	BanF-010	Su-010	multiple_items_>_005	NA
M109-078	100.418	109.258	100.194	M109	chunk	16	10	9	1.8	NA	NA	NA	NA	NA	NA	NA	NA	NA	NA	NA	NA	NA	NA	vein_quartz	VQt-02	NA	multiple_items_>_010	NA
M109-079	100.575	109.775	100.161	M109	flake	29	15	5	2.2	NA	NA	NA	NA	NA	NA	NA	NA	NA	NA	NA	NA	NA	NA	other_siliceous_rocks	OSR-09	NA	multiple_items_<_005	NA
M109-080	100.805	109.589	100.207	M109	chunk	43	21	14	10.8	NA	NA	NA	NA	NA	NA	NA	NA	NA	NA	NA	NA	NA	burned	local_shear_zone_related_cherts	NA	NA	NA	NA
M109-081	100.472	109.022	100.22	M109	blade	18.09	19.18	4.9	1.9	fragment_prox.	NA	blade	management_blades	NA	yes	NA	NA	0%	no_cortex	no	punctiform	diffused	partially_burned	local_shear_zone_related_cherts	NA	NA	NA	X
M109-082	100.812	109.805	100.179	M109	chunk	36	20	10	5.8	NA	NA	NA	NA	NA	NA	NA	NA	NA	NA	NA	NA	NA	partially_burned	poieni-pietroasa_fault_chert	MAN indet.	NA	not_applicable	NA
M109-083	100.571	109.197	100.171	M109	blade	36.44	12.7	4.91	2.2	complete	NA	blade	management_blades	NA	no	NA	NA	1-24%	distal+proximal	no	natural	diffused	NA	poieni-pietroasa_fault_chert	BanF-016	Su-016	multiple_items_>_020	X
M109-084	100.562	109.757	100.153	M109	chunk	28	20	16	7.3	NA	NA	NA	NA	NA	NA	NA	NA	NA	NA	NA	NA	NA	partially_burned	vein_quartz	VQt-02	NA	multiple_items_>_010	NA
M109-085	100.676	109.72	100.151	M109	chunk	9	11	1	0.1	NA	NA	NA	NA	NA	NA	NA	NA	NA	NA	NA	NA	NA	NA	poieni-pietroasa_fault_chert	NA	NA	NA	NA
M109-086	100.807	109.55	100.182	M109	chunk	12	8	3	0.4	NA	NA	NA	NA	NA	NA	NA	NA	NA	NA	NA	NA	NA	NA	poieni-pietroasa_fault_chert	NA	NA	NA	NA
M109-087	100.726	109.769	100.167	M109	chunk	16	11	6	1.2	NA	NA	NA	NA	NA	NA	NA	NA	NA	NA	NA	NA	NA	burned	local_shear_zone_related_cherts	NA	NA	NA	NA
M109-088	100.892	109.94	100.183	M109	flake	21.53	17.98	6.58	2.2	fragment_prox	NA	flake	management_flake	NA	NA	NA	NA	0%	no_cortex	no	punctiform	pronounced	NA	poieni-pietroasa_fault_chert	BanF-070	Su-070	multiple_items_>_030	X
M109-089	100.38	109.608	100.133	M109	flake	28.25	23.41	6.16	4.4	fragment_dist.	NA	blade	management_blades	NA	yes	NA	straight	0%	no_cortex	no	no_butt	no_bulb	NA	poieni-pietroasa_fault_chert	BanF-043	Su-092	multiple_items_>_040	X
M109-090	100.975	109.186	100.2	M109	chunk	26	13	5	1.6	NA	NA	NA	NA	NA	NA	NA	NA	NA	NA	NA	NA	NA	burned	local_shear_zone_related_cherts	NA	NA	NA	NA
M109-091	100.13	109.313	100.139	M109	chunk	35	20	18	12.3	NA	NA	NA	NA	NA	NA	NA	NA	NA	NA	NA	NA	NA	NA	poieni-pietroasa_fault_chert	BanF-051	Su-091	multiple_items_>_040	NA
M109-092	100.508	109.147	100.15	M109	chunk	53.87	28	52.95	79.5	yes	NA	NA	NA	prismatic-narrow_fronted_sur_tranche	NA	NA	NA	NA	NA	NA	NA	NA	NA	poieni-pietroasa_fault_chert	BanF-055	Su-055	multiple_items_>_005	X
M109-093	NA	NA	NA	M109	chunk	10.92	11.83	2.52	0.4	complete	platform prep?	flake	non-cortical_flake	NA	NA	NA	NA	0%	no_cortex	no	linear	pronounced	burned	local_shear_zone_related_cherts	NA	NA	NA	X
M109-094	100.833	109.289	100.168	M109	flake	13	12	2	0.2	NA	NA	NA	NA	NA	NA	NA	NA	NA	NA	NA	NA	NA	NA	poieni-pietroasa_fault_chert	NA	NA	NA	NA
M109-095	100.56	109.733	100.124	M109	blade	16.52	24.63	3.42	1.8	fragment_prox.	NA	blade	blade	NA	yes	NA	twisted	0%	no_cortex	yes	plain	diffused	NA	poieni-pietroasa_fault_chert	BanF-072	Su-133	multiple_items_>_040	X
M109-096	100.756	109.298	100.159	M109	chunk	11	9	2	0.1	NA	NA	NA	NA	NA	NA	NA	NA	NA	NA	NA	NA	NA	NA	poieni-pietroasa_fault_chert	NA	NA	NA	NA
M109-097	100.459	109.589	100.099	M109	chunk	9	5	1	<0.1	NA	NA	NA	NA	NA	NA	NA	NA	NA	NA	NA	NA	NA	burned	local_shear_zone_related_cherts	NA	NA	NA	NA
M109-098	100.367	109.689	100.1	M109	flake	25.46	18.75	3.16	1.8	complete	platform prep?	flake	non-cortical_flake	NA	NA	NA	NA	0%	no_cortex	no	crushed	pronounced	burned	local_shear_zone_related_cherts	NA	NA	NA	X
M109-099	100.339	109.441	100.079	M109	blade	35.66	20.11	6.85	5.8	mes+dist	latero-sequential bladelets	blade	management_blades	NA	yes	NA	indeterminate	0%	no_cortex	no	no_butt	no_bulb	NA	poieni-pietroasa_fault_chert	BanF-042	Su-042	multiple_items_>_010	X
M109-100	100.217	109.389	100.076	M109	chunk	11	5	4	0.1	NA	NA	NA	NA	NA	NA	NA	NA	NA	NA	NA	NA	NA	NA	vein_quartz	VQt-02	NA	multiple_items_>_010	NA
M109-101	100.177	109.864	100.077	M109	bladelet	22.59	11.04	2.16	0.6	prox+mes	bilateral-preferential	bladelet	bladelet	NA	yes	6.47	slightly_curved	0%	no_cortex	no	linear	diffused	NA	poieni-pietroasa_fault_chert	BanF-050	Su-050	multiple_items_>_110	X
M109-102	100.484	109.15	100.111	M109	chunk	12	11	2	0.3	NA	NA	NA	NA	NA	NA	NA	NA	NA	NA	NA	NA	NA	NA	poieni-pietroasa_fault_chert	NA	NA	NA	NA
M109-103	100.763	109.179	100.132	M109	chunk	15	8	7	0.9	NA	NA	NA	NA	NA	NA	NA	NA	NA	NA	NA	NA	NA	NA	vein_quartz	NA	NA	NA	NA
M109-104	100.617	109.305	100.11	M109	chunk	13	5	2	<0.1	NA	NA	NA	NA	NA	NA	NA	NA	NA	NA	NA	NA	NA	burned	local_shear_zone_related_cherts	NA	NA	NA	NA
M109-105	NA	NA	NA	M109	chunk	4	3	1	<0.1	NA	NA	NA	NA	NA	NA	NA	NA	NA	NA	NA	NA	NA	burned	local_shear_zone_related_cherts	NA	NA	NA	NA
M109-106	100.508	109.517	100.069	M109	chunk	28.18	18.12	32.09	15.5	no	NA	NA	NA	prismatic-narrow_fronted_sur_tranche	NA	NA	NA	NA	NA	NA	NA	NA	burned?	poieni-pietroasa_fault_chert	MAN indet.	NA	not_applicable	X
M109-107	100.141	109.451	100.024	M109	chunk	13	10	3	0.4	NA	NA	NA	NA	NA	NA	NA	NA	NA	NA	NA	NA	NA	NA	poieni-pietroasa_fault_chert	NA	NA	NA	NA
M109-108	100.51	109.475	100.059	M109	flake	71.59	80.1	24.02	217.4	complete	opening of quartzite cobble	flake	cortical_flake	NA	NA	NA	NA	100%	dorsal	no	plain	diffused	NA	quartzite	Qt-03	NA	multiple_items_>_040	X
M109-109	100.086	109.272	100.031	M109	chunk	18	12	9	2	NA	NA	NA	NA	NA	NA	NA	NA	NA	NA	NA	NA	NA	burned	local_shear_zone_related_cherts	NA	NA	NA	NA
M109-110	100.319	109.172	100.047	M109	core	66.55	46.44	19.74	81.3	yes	NA	NA	NA	not_organized-laminar	NA	NA	NA	NA	NA	NA	NA	NA	NA	poieni-pietroasa_fault_chert	BanF-013	Su-013	multiple_items_>_060	X
M109-111	100.404	109.263	100.029	M109	chunk	13	13	5	0.6	NA	NA	NA	NA	NA	NA	NA	NA	NA	NA	NA	NA	NA	partially_burned	vein_quartz	VQt-01	NA	multiple_items_>_010	NA
M109-112	100.708	109.253	100.064	M109	flake	20.11	21.71	9.94	3.4	fragment_prox	NA	flake	cortical_flake	NA	NA	NA	NA	50-74%	dorsal	no	punctiform	diffused	partially_burned	local_shear_zone_related_cherts	NA	NA	NA	X
M109-113	100.403	109.385	100.002	M109	chunk	11	9	3	0.1	NA	NA	NA	NA	NA	NA	NA	NA	NA	NA	NA	NA	NA	burned	local_shear_zone_related_cherts	NA	NA	NA	NA
M109-114	NA	NA	NA	M109	chunk	10	10	5	0.5	NA	NA	NA	NA	NA	NA	NA	NA	NA	NA	NA	NA	NA	burned	local_shear_zone_related_cherts	NA	NA	NA	NA
M109-115	100.204	109.344	99.9893	M109	flake	15.45	15.73	3.83	1	fragment_prox	NA	flake	non-cortical_flake	NA	NA	NA	NA	0%	no_cortex	no	linear	pronounced	partially_burned	local_shear_zone_related_cherts	NA	NA	NA	X
M109-116	100.149	109.345	99.9593	M109	flake	15	17	4	1	NA	NA	NA	NA	NA	NA	NA	NA	NA	NA	NA	NA	NA	burned	other_siliceous_rocks	"burned rosy"	NA	multiple_items_>_040	NA
M109-117	100.594	109.19	99.9802	M109	flake	25	20	6	2.1	NA	NA	NA	NA	NA	NA	NA	NA	NA	NA	NA	NA	NA	burned	local_shear_zone_related_cherts	NA	NA	NA	NA
M109-118	100.101	109.101	99.9663	M109	blade	32	20	13	6.2	NA	NA	NA	NA	NA	NA	NA	NA	NA	NA	NA	NA	NA	NA	vein_quartz	VQt-03	NA	multiple_items_>_010	NA
N100-001	NA	NA	NA	N100	blade	14	15	3	0.8	NA	NA	NA	NA	NA	NA	NA	NA	NA	NA	NA	NA	NA	NA	poieni-pietroasa_fault_chert	BanF-007	Su-007	multiple_items_>_020	NA
N100-002	NA	NA	NA	N100	chunk	38	29	25	33.4	NA	NA	NA	NA	NA	NA	NA	NA	NA	NA	NA	NA	NA	NA	other_metamorphic_rocks	NA	NA	NA	NA
N100-003	NA	NA	NA	N100	ceramic	NA	NA	NA	NA	NA	NA	NA	NA	NA	NA	NA	NA	NA	NA	NA	NA	NA	not_applicable	NA	NA	NA	NA	NA
N100-004	NA	NA	NA	N100	ceramic	NA	NA	NA	NA	NA	NA	NA	NA	NA	NA	NA	NA	NA	NA	NA	NA	NA	not_applicable	NA	NA	NA	NA	NA
N100-005	NA	NA	NA	N100	ceramic	NA	NA	NA	NA	NA	NA	NA	NA	NA	NA	NA	NA	NA	NA	NA	NA	NA	not_applicable	NA	NA	NA	NA	NA
N100-006	NA	NA	NA	N100	flake	14	10	2	0.2	NA	NA	NA	NA	NA	NA	NA	NA	NA	NA	NA	NA	NA	NA	poieni-pietroasa_fault_chert	NA	NA	NA	NA
N100-007	NA	NA	NA	N100	flake	15	22	6	2	NA	NA	NA	NA	NA	NA	NA	NA	NA	NA	NA	NA	NA	NA	poieni-pietroasa_fault_chert	BanF-033	Su-033	multiple_items_>_010	NA
N100-008	NA	NA	NA	N100	flake	33	24	8	7.2	NA	NA	NA	NA	NA	NA	NA	NA	NA	NA	NA	NA	NA	NA	căldărilor_fault_chert	CalFch-07	NA	multiple_items_>_005	NA
N100-009	NA	NA	NA	N100	chunk	25	17	14	5.5	NA	NA	NA	NA	NA	NA	NA	NA	NA	NA	NA	NA	NA	burned	quartzite	BurnedQt-02	NA	multiple_items_<_005	NA
N100-010	NA	NA	NA	N100	flake	10	10	2	0.1	NA	NA	NA	NA	NA	NA	NA	NA	NA	NA	NA	NA	NA	NA	indet._chert	NA	NA	NA	NA
N100-011	NA	NA	NA	N100	chunk	17	13	8	1.8	NA	NA	NA	NA	NA	NA	NA	NA	NA	NA	NA	NA	NA	NA	other_metamorphic_rocks	NA	NA	NA	NA
N100-012	101.863	100.39	100.945	N100	bladelet	13	9	2	0.2	NA	NA	NA	NA	NA	NA	NA	NA	NA	NA	NA	NA	NA	NA	poieni-pietroasa_fault_chert	NA	NA	NA	NA
N100-013	101.531	100.946	100.811	N100	flake	12	14	3	0.5	NA	NA	NA	NA	NA	NA	NA	NA	NA	NA	NA	NA	NA	NA	căldărilor_fault_chert	CalFch-01	NA	multiple_items_>_005	NA
N100-014	101.863	100.62	100.873	N100	blade	21	14	4	1.6	NA	NA	NA	NA	NA	NA	NA	NA	NA	NA	NA	NA	NA	NA	poieni-pietroasa_fault_chert	BanF-035	Su-035	multiple_items_>_010	NA
N100-015	NA	NA	NA	N100	ceramic	NA	NA	NA	NA	NA	NA	NA	NA	NA	NA	NA	NA	NA	NA	NA	NA	NA	not_applicable	NA	NA	NA	NA	NA
N100-016	NA	NA	NA	N100	chunk	9	8	3	0.1	NA	NA	NA	NA	NA	NA	NA	NA	NA	NA	NA	NA	NA	burned	local_shear_zone_related_cherts	NA	NA	NA	NA
N100-017	101.124	100.948	100.747	N100	blade	22	14	5	1.2	NA	NA	NA	NA	NA	NA	NA	NA	NA	NA	NA	NA	NA	NA	poieni-pietroasa_fault_chert	BanF-052	Su-052	multiple_items_<_005	NA
N100-018	101.119	100.891	100.772	N100	flake	48	34	13	19.9	NA	NA	NA	NA	NA	NA	NA	NA	NA	NA	NA	NA	NA	NA	poieni-pietroasa_fault_chert	MAN indet.	NA	not_applicable	NA
N100-019	101.205	100.838	100.772	N100	chunk	10	8	3	0.1	NA	NA	NA	NA	NA	NA	NA	NA	NA	NA	NA	NA	NA	burned	local_shear_zone_related_cherts	NA	NA	NA	NA
N100-020	101.517	100.94	100.757	N100	chunk	9	5	2	<0.1	NA	NA	NA	NA	NA	NA	NA	NA	NA	NA	NA	NA	NA	burned	local_shear_zone_related_cherts	NA	NA	NA	NA
N100-021	101.675	100.775	100.801	N100	chunk	10	7	1	0.1	NA	NA	NA	NA	NA	NA	NA	NA	NA	NA	NA	NA	NA	burned	local_shear_zone_related_cherts	NA	NA	NA	NA
N100-022	101.514	100.683	100.805	N100	blade	32	12	9	2.9	NA	NA	NA	NA	NA	NA	NA	NA	NA	NA	NA	NA	NA	NA	poieni-pietroasa_fault_chert	BanF-047	Su-047	multiple_items_>_010	NA
N100-023	101.825	100.377	100.841	N100	blade	20	17	5	1.4	NA	NA	NA	NA	NA	NA	NA	NA	NA	NA	NA	NA	NA	burned	local_shear_zone_related_cherts	NA	NA	NA	NA
N100-024	101.492	100.901	100.756	N100	flake	27	23	4	2.2	NA	NA	NA	NA	NA	NA	NA	NA	NA	NA	NA	NA	NA	burned	ductile_shear_zone_related_cherts	DucCh-07	NA	multiple_items_<_005	NA
N100-025	NA	NA	NA	N100	flake	18	19	3	1.2	NA	NA	NA	NA	NA	NA	NA	NA	NA	NA	NA	NA	NA	NA	poieni-pietroasa_fault_chert	NA	NA	NA	NA
N100-026	100.946	100.539	100.748	N100	chunk	32	15	6	2.6	NA	NA	NA	NA	NA	NA	NA	NA	NA	NA	NA	NA	NA	burned	local_shear_zone_related_cherts	NA	NA	NA	NA
N100-027	101.227	100.634	100.727	N100	chunk	47	30	15	16.8	NA	NA	NA	NA	NA	NA	NA	NA	NA	NA	NA	NA	NA	burned	diagenetic_cherts_and_siliceous_mudstones/marlstones	NA	NA	NA	NA
N100-028	101.861	100.988	100.778	N100	stone	24	11	6	1.4	NA	NA	NA	NA	NA	NA	NA	NA	NA	NA	NA	NA	NA	NA	non-local_(?)_fault_cherts	NLFCh-01 (rusty-yellowish fault chert)	NA	multiple_items_>_030	NA
N100-029	101.788	100.69	100.763	N100	flake	12	12	3	0.1	NA	NA	NA	NA	NA	NA	NA	NA	NA	NA	NA	NA	NA	NA	ductile_shear_zone_related_cherts	DucCh-03	NA	multiple_items_>_005	NA
N100-030	101.872	100.491	100.737	N100	flake	30	16	51.3	1.3	NA	NA	NA	NA	NA	NA	NA	NA	NA	NA	NA	NA	NA	NA	poieni-pietroasa_fault_chert	BanF-032	Su-032	multiple_items_>_020	NA
N100-031	101.418	100.543	100.717	N100	chunk	25	16	4	1.6	NA	NA	NA	NA	NA	NA	NA	NA	NA	NA	NA	NA	NA	NA	other_metamorphic_rocks	NA	NA	NA	NA
N100-032	101.623	100.022	100.763	N100	flake	18	10	2	0.3	NA	NA	NA	NA	NA	NA	NA	NA	NA	NA	NA	NA	NA	NA	non-skeletal_cherts	NSDgCh-04	NA	multiple_items_>_010	NA
N100-033	NA	NA	NA	N100	bladelet	31.41	10.34	8.21	0.2	complete	removal of opposite bladelets negatives on central ridge	bladelet	management_bladelets	NA	yes	4.22	slightly_curved	0%	no_cortex	yes	plain	diffused	NA	non-skeletal_cherts	NSDgCh-04	NA	multiple_items_>_010	X
N100-033A	101.39	100.922	100.683	N100	flake	13	11	2	0.3	NA	NA	NA	NA	NA	NA	NA	NA	NA	NA	NA	NA	NA	NA	non-skeletal_cherts	NSDgCh-04	NA	multiple_items_>_010	NA
N100-034	101.324	100.864	100.681	N100	flake	11	16	2	0.3	NA	NA	NA	NA	NA	NA	NA	NA	NA	NA	NA	NA	NA	NA	non-skeletal_cherts	NSDgCh-04	NA	multiple_items_>_010	NA
N100-035	101.842	100.429	100.708	N100	chunk	12	9	2	0.1	NA	NA	NA	NA	NA	NA	NA	NA	NA	NA	NA	NA	NA	NA	other_siliceous_rocks	OSR-04	NA	multiple_items_<_005	NA
N100-036	101.234	100.651	100.684	N100	flake	13	24	6	1.5	NA	NA	NA	NA	NA	NA	NA	NA	NA	NA	NA	NA	NA	NA	poieni-pietroasa_fault_chert	BanF-033	Su-033	multiple_items_>_010	NA
N100-037	101.37	100.447	100.694	N100	flake	20	19	5	1.4	NA	NA	NA	NA	NA	NA	NA	NA	NA	NA	NA	NA	NA	NA	poieni-pietroasa_fault_chert	BanF-041	Su-041	multiple_items_>_010	NA
N100-038	101.44	100.235	100.716	N100	blade	22	14	2	0.8	NA	NA	NA	NA	NA	NA	NA	NA	NA	NA	NA	NA	NA	NA	indet._chert	NA	NA	NA	NA
N100-039	101.213	100.014	100.718	N100	flake	20	13	2	0.6	NA	NA	NA	NA	NA	NA	NA	NA	NA	NA	NA	NA	NA	NA	non-skeletal_cherts	NSDgCh-13	NA	multiple_items_>_010	NA
N100-040	101.168	100.548	100.683	N100	flake	27	25	7	3.8	NA	NA	NA	NA	NA	NA	NA	NA	NA	NA	NA	NA	NA	NA	poieni-pietroasa_fault_chert	BanF-007	Su-007	multiple_items_>_020	NA
N100-041	101.199	100.121	100.704	N100	flake	12	15	2	0.4	NA	NA	NA	NA	NA	NA	NA	NA	NA	NA	NA	NA	NA	NA	poieni-pietroasa_fault_chert	BanF-035	Su-119	multiple_items_>_010	NA
N100-042	101.843	100.108	100.704	N100	blade	69	33	9	18.2	NA	NA	NA	NA	NA	NA	NA	NA	NA	NA	NA	NA	NA	NA	ductile_shear_zone_related_cherts	DucCh-03	NA	multiple_items_>_005	NA
N100-043	101.408	100.112	100.696	N100	flake	55	42	16	34.3	NA	NA	NA	NA	NA	NA	NA	NA	NA	NA	NA	NA	NA	NA	poieni-pietroasa_fault_chert	BanF-016	Su-016	multiple_items_>_020	NA
N100-044	101.371	100.933	100.648	N100	flake	14	13	2	0.1	NA	NA	NA	NA	NA	NA	NA	NA	NA	NA	NA	NA	NA	NA	non-skeletal_cherts	NSDgCh-04	NA	multiple_items_>_010	NA
N100-045	101.298	100.612	100.662	N100	flake	25	17	3	1.1	NA	NA	NA	NA	NA	NA	NA	NA	NA	NA	NA	NA	NA	NA	poieni-pietroasa_fault_chert	BanF-007	Su-007	multiple_items_>_020	NA
N100-046	101.052	100.48	100.652	N100	chunk	18	10	9	1.4	NA	NA	NA	NA	NA	NA	NA	NA	NA	NA	NA	NA	NA	NA	poieni-pietroasa_fault_chert	NA	NA	NA	NA
N100-047	101.659	100.022	100.68	N100	chunk	12	7	1	0.1	NA	NA	NA	NA	NA	NA	NA	NA	NA	NA	NA	NA	NA	NA	quartzite	Qt-02	NA	multiple_items_>_050	NA
N100-048	101.257	100.447	100.644	N100	flake	19	15	2	0.8	NA	NA	NA	NA	NA	NA	NA	NA	NA	NA	NA	NA	NA	NA	poieni-pietroasa_fault_chert	BanF-028	Su-100	multiple_items_>_030	NA
N100-049	101.008	100.785	100.62	N100	flake	44	24	4	5.9	NA	NA	NA	NA	NA	NA	NA	NA	NA	NA	NA	NA	NA	NA	poieni-pietroasa_fault_chert	BanF-051	Su-051	multiple_items_>_040	NA
N100-050	101.694	100.052	100.643	N100	bladelet	13	8	3	0.3	NA	NA	NA	NA	NA	NA	NA	NA	NA	NA	NA	NA	NA	NA	indet._chert	NA	NA	NA	NA
N100-051	101.284	100.925	100.552	N100	bladelet	12	7	2	<0.1	NA	NA	NA	NA	NA	NA	NA	NA	NA	NA	NA	NA	NA	burned	local_shear_zone_related_cherts	NA	NA	NA	NA
N100-052	101.257	100.447	100.644	N100	blade	33.58	24.7	5.21	5.2	fragment_dist.	latero-sequential	blade	blade	NA	yes	0	straight	1-24%	lateral_right	no	no_butt	no_bulb	burned	local_shear_zone_related_cherts	NA	NA	NA	X
N100-053	101.797	100.854	100.508	N100	chunk	15	6	2	0.1	NA	NA	NA	NA	NA	NA	NA	NA	NA	NA	NA	NA	NA	NA	poieni-pietroasa_fault_chert	NA	NA	NA	NA
N100-054	101.421	100.742	100.512	N100	flake	21	11	3	0.6	NA	NA	NA	NA	NA	NA	NA	NA	NA	NA	NA	NA	NA	NA	poieni-pietroasa_fault_chert	BanF-057	Su-057	multiple_items_>_060	NA
N100-055	101.207	100.418	100.528	N100	flake	66	44	18	34.9	NA	NA	NA	NA	NA	NA	NA	NA	NA	NA	NA	NA	NA	NA	poieni-pietroasa_fault_chert	BanF-008	Su-130	multiple_items_>_010	NA
N100-056	101.592	100.128	100.515	N100	flake	16	9	1	<0.1	NA	NA	NA	NA	NA	NA	NA	NA	NA	NA	NA	NA	NA	NA	poieni-pietroasa_fault_chert	NA	NA	NA	NA
N100-057	101.925	100.031	100.508	N100	flake	29	23	6	4.2	NA	NA	NA	NA	NA	NA	NA	NA	NA	NA	NA	NA	NA	NA	poieni-pietroasa_fault_chert	BanF-050	Su-050	multiple_items_>_110	NA
N100-058	101.611	100.046	100.486	N100	bladelet	26.05	11.65	5.04	1.8	mes+dist	NA	bladelet	bladelet	NA	yes	NA	NA	0%	no_cortex	no	no_butt	no_bulb	burned	local_shear_zone_related_cherts	NA	NA	NA	X
N100-059	101.468	100.935	100.459	N100	flake	17.59	12.43	2.45	0.5	complete	NA	flake	management_flake	NA	NA	NA	NA	0%	no_cortex	yes	plain	diffused	NA	poieni-pietroasa_fault_chert	NA	NA	NA	X
N100-060	101.325	100.851	100.47	N100	blade	9.5	17.32	1.85	0.4	fragment_mes.	NA	blade	blade	NA	yes	0	straight	0%	no_cortex	no	no_butt	no_bulb	NA	poieni-pietroasa_fault_chert	NA	NA	NA	X
N100-061	101.234	100.359	100.464	N100	flake	26	16	5	1.6	NA	NA	NA	NA	NA	NA	NA	NA	NA	NA	NA	NA	NA	burned	non-local_(?)_fault_cherts	NLFCh-02 (“Black flint”)	NA	multiple_items_>_080	NA
N100-062	101.652	100.788	100.459	N100	bladelet	19.09	9.55	2.12	0.6	prox+mes	latero-sequential	bladelet	bladelet	NA	yes	NA	straight	0%	no_cortex	no	plain	diffused	NA	poieni-pietroasa_fault_chert	BanF-025	Su-025	multiple_items_>_030	X
N100-063	101.799	100.736	100.471	N100	flake	38.8	25.5	11.3	13.1	fragment_dist.	NA	blade	blade	NA	yes	NA	NA	0%	no_cortex	no	no_butt	no_bulb	partially_burned	poieni-pietroasa_fault_chert	BanF-056	Su-087	multiple_items_>_050	X
N100-064	101.424	100.072	100.47	N100	flake	20	11	4	0.8	NA	NA	NA	NA	NA	NA	NA	NA	NA	NA	NA	NA	NA	NA	poieni-pietroasa_fault_chert	NA	NA	NA	NA
N100-065	101.245	100.05	100.467	N100	chunk	14	13	5	1	NA	NA	NA	NA	NA	NA	NA	NA	NA	NA	NA	NA	NA	NA	poieni-pietroasa_fault_chert	NA	NA	NA	NA
N100-066	101.197	100.359	100.467	N100	flake	21.51	14.8	3.64	0.8	complete	NA	flake	management_flake	NA	NA	NA	NA	0%	no_cortex	no	punctiform	diffused	NA	poieni-pietroasa_fault_chert	NA	NA	NA	X
N100-067	101.176	100.317	100.469	N100	blade	13.09	14.39	2.93	0.9	fragment_mes.	latero-seuential	blade	blade	NA	yes	NA	twisted	0%	no_cortex	no	no_butt	no_bulb	burned	local_shear_zone_related_cherts	NA	NA	NA	X
N100-068	101.102	100.388	100.472	N100	chunk	15	14	3	0.5	NA	NA	NA	NA	NA	NA	NA	NA	NA	NA	NA	NA	NA	NA	poieni-pietroasa_fault_chert	NA	NA	NA	NA
N100-069	101.697	100.767	100.462	N100	bladelet	21.74	9.99	1.86	0.5	prox+mes	latero-sequential	bladelet	bladelet	NA	yes	NA	straight	0%	no_cortex	no	linear	diffused	NA	poieni-pietroasa_fault_chert	BanF-061	Su-101	multiple_items_>_090	X
N100-070	101.787	100.749	100.474	N100	flake	16.63	21.83	4.78	1.4	fragment_prox	NA	flake	management_flake	NA	NA	NA	NA	0%	no_cortex	no	punctiform	pronounced	burned	local_shear_zone_related_cherts	NA	NA	NA	X
N100-071	101.865	100.747	100.472	N100	flake	35.02	15.45	6.09	3.4	complete	NA	blade	management_blades	NA	yes	0	straight	0%	no_cortex	no	punctiform	diffused	NA	poieni-pietroasa_fault_chert	BanF-043	Su-043	multiple_items_>_040	X
N100-072	101.954	100.732	100.476	N100	flake	28	46	7	8.7	NA	NA	NA	NA	NA	NA	NA	NA	NA	NA	NA	NA	NA	NA	poieni-pietroasa_fault_chert	BanF-060	Su-060	multiple_items_>_080	NA
N100-073	101.257	100.782	100.457	N100	flake	54.22	36.89	6.75	14.1	mes+dist	NA	flake	management_flake	NA	NA	NA	NA	0%	no_cortex	no	no_butt	no_bulb	NA	ductile_shear_zone_related_cherts	DucCh-01	NA	multiple_items_>_050	X
N100-074	101.254	100.641	100.445	N100	flake	19.8	12.48	4.02	1	fragment_dist.	NA	blade	management_blades	NA	no	NA	NA	0%	no_cortex	no	no_butt	no_bulb	NA	poieni-pietroasa_fault_chert	NA	NA	NA	X
N100-075	101.096	100.354	100.465	N100	flake	16	20	4	1.3	NA	NA	NA	NA	NA	NA	NA	NA	NA	NA	NA	NA	NA	NA	poieni-pietroasa_fault_chert	NA	NA	NA	NA
N100-076	101.274	100.1	100.492	N100	stone	46.16	71.82	17.97	28.2	complete	NA	flake	cortical_flake	NA	NA	NA	NA	100%	dorsal	no	punctiform	diffused	NA	poieni-pietroasa_fault_chert	BanF-002	Su-002	multiple_items_>_030	X
N100-077	101.406	100.156	100.454	N100	chunk	56	27	18	32.4	NA	NA	NA	NA	NA	NA	NA	NA	NA	NA	NA	NA	NA	NA	vein_quartz	NA	NA	NA	NA
N100-078	101.929	100.839	100.451	N100	chunk	32.6	33.33	7.79	0.6	complete	hinged	flake	management_flake	NA	NA	NA	NA	0%	no_cortex	yes	plain	pronounced	burned	non-local_(?)_fault_cherts	NLFCh-02 (“Black flint”)	NA	multiple_items_>_080	X
N100-079	101.656	100.777	100.446	N100	bladelet	20.84	9.01	3.11	0.7	mes+dist	bilateral preferential	bladelet	management_bladelets	NA	no	NA	curved	1-24%	distal	no	no_butt	no_bulb	NA	poieni-pietroasa_fault_chert	BanF-025	Su-025	multiple_items_>_030	X
N100-080	101.551	100.148	100.447	N100	flake	62.42	43.9	11.37	43.1	complete	NA	flake	management_flake	NA	NA	NA	NA	1-24%	distal	no	plain	pronounced	NA	poieni-pietroasa_fault_chert	BanF-001	Su-001	multiple_items_>_080	X
N100-081	101.603	100.047	100.453	N100	blade	26.23	15.44	3.78	2	fragment_prox.	NA	blade	blade	NA	yes	NA	NA	0%	no_cortex	no	linear	diffused	NA	poieni-pietroasa_fault_chert	BanF-056	Su-085	multiple_items_>_050	X
N100-082	101.328	100.079	100.432	N100	flake	9	14	1	0.2	NA	NA	NA	NA	NA	NA	NA	NA	NA	NA	NA	NA	NA	NA	poieni-pietroasa_fault_chert	NA	NA	NA	NA
N100-083	101.255	100.14	100.445	N100	chunk	15	12	10	2	NA	NA	NA	NA	NA	NA	NA	NA	NA	NA	NA	NA	NA	NA	quartzite	Qt-02	NA	multiple_items_>_050	NA
N100-084	101.035	100.193	100.45	N100	blade	21.97	14.96	1.67	0.9	fragment_prox.	NA	blade	blade	NA	no	NA	NA	0%	no_cortex	no	crushed	diffused	NA	poieni-pietroasa_fault_chert	NA	NA	NA	X
N100-085	101.705	100.442	100.458	N100	flake	21	9	4	0.6	NA	NA	NA	NA	NA	NA	NA	NA	NA	NA	NA	NA	NA	NA	poieni-pietroasa_fault_chert	NA	NA	NA	NA
N100-086	101.915	100.541	100.454	N100	blade	16.49	10.4	2.56	0.5	fragment_mes.	NA	bladelet	bladelet	NA	yes	NA	NA	0%	no_cortex	no	no_butt	no_bulb	NA	poieni-pietroasa_fault_chert	BanF-050	Su-050	multiple_items_>_110	X
N100-087	101.871	100.692	100.445	N100	flake	24	22	6	2.4	NA	NA	NA	NA	NA	NA	NA	NA	NA	NA	NA	NA	NA	NA	poieni-pietroasa_fault_chert	BanF-060	Su-138	multiple_items_>_080	NA
N100-088	101.936	100.706	100.447	N100	flake	23.27	20.62	2.74	2.1	fragment	NA	flake	non-cortical_flake	NA	NA	NA	NA	0%	no_cortex	no	plain	diffused	NA	poieni-pietroasa_fault_chert	BanF-025	Su-025	multiple_items_>_030	X
N100-089	101.907	100.736	100.441	N100	blade	33.62	13.6	3.02	1.7	complete	bilateral preferential	blade	management_blades	NA	yes	0	straight	0%	no_cortex	no	linear	diffused	NA	non-local_(?)_fault_cherts	NLFCh-02 (“Black flint”)	NA	multiple_items_>_080	X
N100-090	101.92	100.815	100.439	N100	chunk	10	17	4	0.6	NA	NA	NA	NA	NA	NA	NA	NA	NA	NA	NA	NA	NA	NA	poieni-pietroasa_fault_chert	BanF-013	Su-122	multiple_items_>_060	NA
N100-091	101.743	100.794	100.435	N100	chunk	30	13	10	1.9	NA	NA	NA	NA	NA	NA	NA	NA	NA	NA	NA	NA	NA	NA	poieni-pietroasa_fault_chert	NA	NA	NA	NA
N100-092	101.723	100.896	100.437	N100	flake	13	18	2	0.4	NA	NA	NA	NA	NA	NA	NA	NA	NA	NA	NA	NA	NA	NA	poieni-pietroasa_fault_chert	NA	NA	NA	NA
N100-093	101.951	100.841	100.458	N100	flake	52.53	56.88	12.11	41	complete	NA	flake	cortical_flake	NA	NA	NA	NA	100%	dorsal	no	plain	pronounced	NA	poieni-pietroasa_fault_chert	BanF-003	Su-003	multiple_items_>_060	X
N100-094	101.713	100.35	100.437	N100	flake	28.97	14.54	4.63	2.1	complete	latero-sequential bladelets	blade	management_blades	NA	yes	0	straight	0%	no_cortex	no	plain	diffused	NA	poieni-pietroasa_fault_chert	BanF-024	Su-024	multiple_items_>_060	X
N100-095	101.684	100.697	100.433	N100	flake	35	21	5	2.7	NA	NA	NA	NA	NA	NA	NA	NA	NA	NA	NA	NA	NA	NA	poieni-pietroasa_fault_chert	BanF-072	Su-133	multiple_items_>_040	NA
N100-096	101.012	100.843	100.466	N100	core_trimming_element	46.34	47.74	6.82	18.4	complete	NA	flake	tablet	NA	NA	NA	NA	0%	no_cortex	no	crushed	diffused	NA	poieni-pietroasa_fault_chert	BanF-026	Su-026	multiple_items_>_060	X
N100-097	101.039	100.744	100.431	N100	blade	21.58	16.85	7.65	2.5	fragment_prox.	burnt	blade	blade	NA	yes	NA	twisted	0%	no_cortex	yes	plain	diffused	burned	local_shear_zone_related_cherts	NA	NA	NA	X
N100-098	101.241	100.923	100.431	N100	chunk	23	25	9	3	NA	NA	NA	NA	NA	NA	NA	NA	NA	NA	NA	NA	NA	NA	poieni-pietroasa_fault_chert	BanF-003	Su-003	multiple_items_>_060	NA
N100-099	101.013	100.701	100.439	N100	flake	71	39	13	33.3	NA	NA	NA	NA	NA	NA	NA	NA	NA	NA	NA	NA	NA	NA	poieni-pietroasa_fault_chert	BanF-001	Su-001	multiple_items_>_080	NA
N100-100	101.412	100.774	100.435	N100	chunk	12.22	5.62	1.53	0.1	mes+dist	NA	bladelet	bladelet	NA	no	0	straight	0%	no_cortex	no	no_butt	no_bulb	NA	poieni-pietroasa_fault_chert	NA	NA	NA	X
N100-10014	101.621	100.259	100.254	N100	core	149.6	104.69	40.86	NA	NA	NA	NA	NA	NA	NA	NA	NA	NA	NA	NA	NA	NA	not_applicable	NA	NA	NA	NA	NA
N100-10033	101.779	99.952	100.422	N100	core_trimming_element	65.53	40.58	19.6	NA	NA	NA	NA	NA	NA	NA	NA	NA	NA	NA	NA	NA	NA	NA	poieni-pietroasa_fault_chert	BanF-003	Su-003	multiple_items_>_060	NA
N100-101	101.261	100.643	100.459	N100	flake	55.99	35.68	10.84	26	fragment_dist.	NA	blade	management_blades	NA	yes	NA	twisted	25-49%	lateral_right	no	no_butt	no_bulb	NA	poieni-pietroasa_fault_chert	BanF-066	Su-066	multiple_items_>_010	X
N100-102	101.096	100.755	100.438	N100	stone	48	34	16	37.5	NA	NA	NA	NA	NA	NA	NA	NA	NA	NA	NA	NA	NA	NA	other_metamorphic_rocks	NA	NA	NA	NA
N100-103	101.094	100.39	100.439	N100	blade	20	14	2	0.5	NA	NA	NA	NA	NA	NA	NA	NA	NA	NA	NA	NA	NA	NA	poieni-pietroasa_fault_chert	NA	NA	NA	NA
N100-104	101.272	100.23	100.437	N100	chunk	23	27	8	5.4	NA	NA	NA	NA	NA	NA	NA	NA	NA	NA	NA	NA	NA	NA	poieni-pietroasa_fault_chert	BanF-056	Su-056	multiple_items_>_050	NA
N100-105	101.303	100.198	100.435	N100	bladelet	14.66	7.92	1.89	0.3	prox+mes	NA	bladelet	bladelet	NA	no	NA	NA	0%	no_cortex	yes	punctiform	diffused	NA	siliceous_mudstones/marlstones	SiliMud-05	NA	multiple_items_<_005	X
N100-106	101.317	100.27	100.427	N100	bladelet	20.26	7.36	2.01	0.5	fragment_mes.	NA	bladelet	bladelet	NA	yes	5.44	slightly_curved	0%	no_cortex	no	no_butt	no_bulb	NA	poieni-pietroasa_fault_chert	BanF-024	Su-024	multiple_items_>_060	X
N100-107	101.43	100.112	100.435	N100	flake	58.52	32.5	11.04	28.3	complete	removal of inclusion. hinged	flake	management_flake	NA	NA	NA	NA	0%	no_cortex	no	linear	with_autogenous_flaking	NA	poieni-pietroasa_fault_chert	BanF-019	Su-019	multiple_items_>_010	X
N100-108	101.975	100.816	100.456	N100	flake	20	25	7	2.6	NA	NA	NA	NA	NA	NA	NA	NA	NA	NA	NA	NA	NA	NA	poieni-pietroasa_fault_chert	NA	NA	NA	NA
N100-109	NA	NA	NA	N100	chunk	47	27	10	15.6	NA	NA	NA	NA	NA	NA	NA	NA	NA	NA	NA	NA	NA	NA	quartzite	Qt-03	NA	multiple_items_>_040	NA
N100-110	101.496	100.572	100.43	N100	blade	15	16	6	1.3	NA	NA	NA	NA	NA	NA	NA	NA	NA	NA	NA	NA	NA	NA	poieni-pietroasa_fault_chert	NA	NA	NA	NA
N100-111	NA	NA	NA	N100	flake	6	10	1	<0.1	NA	NA	NA	NA	NA	NA	NA	NA	NA	NA	NA	NA	NA	NA	poieni-pietroasa_fault_chert	NA	NA	NA	NA
N100-112	101.315	100.791	100.414	N100	flake	17	14	5	0.6	NA	NA	NA	NA	NA	NA	NA	NA	NA	NA	NA	NA	NA	partially_burned	local_shear_zone_related_cherts	NA	NA	NA	NA
N100-113	101.274	100.581	100.42	N100	chunk	11	13	5	0.6	NA	NA	NA	NA	NA	NA	NA	NA	NA	NA	NA	NA	NA	burned	local_shear_zone_related_cherts	NA	NA	NA	NA
N100-114	101.183	100.764	100.422	N100	flake	17	24	8	2.4	NA	NA	NA	NA	NA	NA	NA	NA	NA	NA	NA	NA	NA	partially_burned	poieni-pietroasa_fault_chert	BanF-060	Su-137	multiple_items_>_080	NA
N100-115	101.39	100.765	100.41	N100	flake	32.33	21.63	4.66	4.7	fragment	NA	flake	non-cortical_flake	NA	NA	NA	NA	0%	no_cortex	yes	plain	pronounced	NA	poieni-pietroasa_fault_chert	BanF-058	Su-058	multiple_items_>_060	X
N100-116	101.424	100.619	100.421	N100	bladelet	14.07	9.19	1.96	0.3	fragment_dist.	NA	bladelet	bladelet	NA	no	NA	NA	0%	no_cortex	no	no_butt	no_bulb	NA	poieni-pietroasa_fault_chert	NA	NA	NA	X
N100-117	101.054	100.831	100.427	N100	flake	21	17	5	1.8	NA	NA	NA	NA	NA	NA	NA	NA	NA	NA	NA	NA	NA	NA	poieni-pietroasa_fault_chert	BanF-070	Su-070	multiple_items_>_030	NA
N100-118	101.919	100.585	100.444	N100	blade	40	19	13	10.5	NA	NA	NA	NA	NA	NA	NA	NA	NA	NA	NA	NA	NA	NA	poieni-pietroasa_fault_chert	BanF-026	Su-026	multiple_items_>_060	NA
N100-119	101.963	100.541	100.436	N100	flake	52.07	60.08	21.65	71.7	complete	NA	flake	cortical_flake	NA	NA	NA	NA	75-99%	dorsal	yes	plain	pronounced	NA	poieni-pietroasa_fault_chert	BanF-002	Su-002	multiple_items_>_030	X
N100-120	101.802	100.516	100.43	N100	blade	12	10	2	0.3	NA	NA	NA	NA	NA	NA	NA	NA	NA	NA	NA	NA	NA	NA	poieni-pietroasa_fault_chert	NA	NA	NA	NA
N100-121	101.838	100.502	100.432	N100	stone	27	17	10	5.8	NA	NA	NA	NA	NA	NA	NA	NA	NA	NA	NA	NA	NA	NA	other_metamorphic_rocks	NA	NA	NA	NA
N100-122	101.614	100.275	100.427	N100	flake	29.4	22.65	9.67	5.1	fragment_prox	NA	flake	management_flake	NA	NA	NA	NA	0%	no_cortex	yes	plain	diffused	NA	poieni-pietroasa_fault_chert	BanF-015	Su-015	multiple_items_>_050	X
N100-123	101.788	100.112	100.428	N100	blade	41.44	17.98	9.34	7	prox+mes	bladelet on external ridge	blade	management_blades	NA	no	NA	NA	25-49%	lateral_left	no	removed	removed	NA	poieni-pietroasa_fault_chert	BanF-005	Su-005	multiple_items_>_030	X
N100-124	101.558	100.124	100.422	N100	flake	33.8	28.39	6.36	8.2	complete	NA	flake	management_flake	NA	NA	NA	NA	0%	no_cortex	no	plain	indeterminate	NA	poieni-pietroasa_fault_chert	BanF-072	Su-133	multiple_items_>_040	X
N100-125	101.302	100.754	100.416	N100	flake	63.85	35.73	6.29	19.1	complete	dorsal face has encountered a quartz vein	flake	management_flake	NA	NA	NA	NA	0%	no_cortex	no	linear	diffused	partially_burned	poieni-pietroasa_fault_chert	BanF-026	Su-113	multiple_items_>_060	X
N100-126	101.118	100.826	100.415	N100	blade	47.01	17.41	3.38	3.2	complete	latero-sequential	blade	blade	NA	yes	NA	NA	0%	no_cortex	no	punctiform	diffused	NA	poieni-pietroasa_fault_chert	BanF-070	Su-070	multiple_items_>_030	X
N100-127	101.086	100.841	100.403	N100	chunk	17	9	2	0.4	NA	NA	NA	NA	NA	NA	NA	NA	NA	NA	NA	NA	NA	NA	poieni-pietroasa_fault_chert	NA	NA	NA	NA
N100-128	101.044	100.804	100.42	N100	chunk	15	18	5	1	NA	NA	NA	NA	NA	NA	NA	NA	NA	NA	NA	NA	NA	NA	poieni-pietroasa_fault_chert	NA	NA	NA	NA
N100-129	101.84	100.518	100.428	N100	bladelet	12.7	11.47	3.31	0.6	fragment_mes.	NA	bladelet	bladelet	NA	yes	NA	NA	0%	no_cortex	no	no_butt	no_bulb	NA	poieni-pietroasa_fault_chert	NA	NA	NA	X
N100-130	101.035	100.834	100.414	N100	flake	17.84	24.9	3.26	1.2	prox+mes	NA	flake	management_flake	NA	NA	NA	NA	0%	no_cortex	no	dihedral	pronounced	NA	poieni-pietroasa_fault_chert	BanF-072	Su-072	multiple_items_>_040	X
N100-131	101.039	100.772	100.414	N100	blade	17.39	10.75	3	0.7	fragment_mes.	NA	bladelet	bladelet	NA	no	NA	straight	0%	no_cortex	no	no_butt	no_bulb	NA	poieni-pietroasa_fault_chert	BanF-013	Su-013	multiple_items_>_060	X
N100-132	101.381	100.356	100.415	N100	bladelet	7	11	1	0.2	NA	NA	NA	NA	NA	NA	NA	NA	NA	NA	NA	NA	NA	burned	non-skeletal_cherts	NSDgCh-01	NA	multiple_items_>_020	NA
N100-133	101.269	100.232	100.418	N100	core_trimming_element	31	10	8	2.8	NA	NA	NA	NA	NA	NA	NA	NA	NA	NA	NA	NA	NA	NA	poieni-pietroasa_fault_chert	BanF-004	Su-004	multiple_items_>_020	NA
N100-134	101.156	100.208	100.421	N100	bladelet	13.46	8.48	2.21	0.3	fragment_prox.	NA	bladelet	bladelet	NA	no	NA	straight	0%	no_cortex	no	plain	diffused	NA	poieni-pietroasa_fault_chert	NA	NA	NA	X
N100-135	NA	NA	NA	N100	blade	19.29	15.04	5.47	1.8	fragment_mes.	NA	blade	blade	NA	no	NA	NA	0%	no_cortex	no	no_butt	no_bulb	burned	local_shear_zone_related_cherts	NA	NA	NA	X
N100-136	101.375	100.685	100.392	N100	bladelet	25.26	4.35	4.74	0.9	prox+mes	NA	bladelet	burin_spall	NA	no	NA	twisted	0%	no_cortex	no	crushed	diffused	NA	poieni-pietroasa_fault_chert	BanF-024	Su-024	multiple_items_>_060	X
N100-137	101.028	100.778	100.403	N100	chunk	11	15	5	0.6	NA	NA	NA	NA	NA	NA	NA	NA	NA	NA	NA	NA	NA	NA	poieni-pietroasa_fault_chert	NA	NA	NA	NA
N100-138	101.087	100.621	100.405	N100	chunk	23	17	13	4.2	NA	NA	NA	NA	NA	NA	NA	NA	NA	NA	NA	NA	NA	burned	local_shear_zone_related_cherts	NA	NA	NA	NA
N100-139	101.954	100.045	100.435	N100	blade	22	19	2	0.8	NA	NA	NA	NA	NA	NA	NA	NA	NA	NA	NA	NA	NA	NA	poieni-pietroasa_fault_chert	BanF-061	Su-101	multiple_items_>_090	NA
N100-140	NA	NA	NA	N100	blade	20.85	18.28	3.13	1.3	fragment_prox.	NA	blade	blade	NA	no	0	straight	0%	no_cortex	no	linear	diffused	burned	local_shear_zone_related_cherts	NA	NA	NA	X
N100-141	101.295	100.289	100.406	N100	chunk	20	17	9	2.7	NA	NA	NA	NA	NA	NA	NA	NA	NA	NA	NA	NA	NA	burned	local_shear_zone_related_cherts	NA	NA	NA	NA
N100-142	101.614	100.546	100.401	N100	flake	23.69	26.27	6.36	3.4	complete	NA	flake	non-cortical_flake	NA	NA	NA	NA	0%	no_cortex	no	plain	pronounced	NA	poieni-pietroasa_fault_chert	BanF-019	Su-019	multiple_items_>_010	X
N100-143	101.38	100.395	100.394	N100	bladelet	12.97	10.13	1.11	0.2	prox+mes	NA	bladelet	bladelet	NA	no	NA	NA	0%	no_cortex	no	linear	diffused	NA	poieni-pietroasa_fault_chert	NA	NA	NA	X
N100-144	101.359	100.25	100.396	N100	chunk	14	12	6	0.7	NA	NA	NA	NA	NA	NA	NA	NA	NA	NA	NA	NA	NA	NA	poieni-pietroasa_fault_chert	NA	NA	NA	NA
N100-145	101.258	100.301	100.395	N100	chunk	23.97	4.7	10.12	0.8	complete	NA	bladelet	burin_spall	NA	no	NA	straight	0%	no_cortex	no	plain	not_perceived	NA	poieni-pietroasa_fault_chert	BanF-063	Su-063	multiple_items_>_040	X
N100-146	101.214	100.314	100.399	N100	blade	27.64	12.18	2.99	1.2	prox+mes	latero-sequential	blade	management_blades	NA	no	NA	NA	0%	no_cortex	yes	plain	diffused	NA	poieni-pietroasa_fault_chert	BanF-025	Su-025	multiple_items_>_030	X
N100-147	101.586	100.752	100.407	N100	chunk	10	6	1	<0.1	NA	NA	NA	NA	NA	NA	NA	NA	NA	NA	NA	NA	NA	NA	poieni-pietroasa_fault_chert	NA	NA	NA	NA
N100-148	101.369	100.281	100.399	N100	flake	18.78	28.72	3.13	2.2	prox+mes	NA	flake	tablet	NA	NA	NA	NA	0%	no_cortex	yes	plain	pronounced	NA	poieni-pietroasa_fault_chert	BanF-056	Su-085	multiple_items_>_050	X
N100-149	101.265	100.16	100.409	N100	blade	14.63	10.87	2.31	0.5	fragment_mes.	latero-sequential	bladelet	bladelet	NA	yes	NA	slightly_curved	0%	no_cortex	no	no_butt	no_bulb	NA	poieni-pietroasa_fault_chert	BanF-013	Su-122	multiple_items_>_060	X
N100-150	101.444	100.118	100.393	N100	blade	15	14	5	0.8	NA	NA	NA	NA	NA	NA	NA	NA	NA	NA	NA	NA	NA	NA	poieni-pietroasa_fault_chert	NA	NA	NA	NA
N100-151	101.249	99.9936	100.398	N100	chunk	9	12	3	0.3	NA	NA	NA	NA	NA	NA	NA	NA	NA	NA	NA	NA	NA	NA	poieni-pietroasa_fault_chert	NA	NA	NA	NA
N100-152	101.912	100.318	100.409	N100	stone	24	17	7	3.4	NA	NA	NA	NA	NA	NA	NA	NA	NA	NA	NA	NA	NA	NA	graphitic_quartzite	NA	NA	NA	NA
N100-153	101.131	100.461	100.382	N100	chunk	17	8	2	0.2	NA	NA	NA	NA	NA	NA	NA	NA	NA	NA	NA	NA	NA	NA	poieni-pietroasa_fault_chert	NA	NA	NA	NA
N100-154	101.149	100.649	100.386	N100	core_trimming_element	44.15	23.55	7.64	9.8	complete	bilateral-preferential bladelets	blade	management_blades	NA	no	NA	straight	0%	no_cortex	yes	plain	pronounced	NA	poieni-pietroasa_fault_chert	BanF-028	Su-100	multiple_items_>_030	X
N100-155	101.129	100.471	100.392	N100	chunk	16	7	1	0.1	NA	NA	NA	NA	NA	NA	NA	NA	NA	NA	NA	NA	NA	NA	poieni-pietroasa_fault_chert	NA	NA	NA	NA
N100-156	101.148	100.385	100.398	N100	flake	63.34	37.65	10.39	31.1	complete	NA	flake	management_flake	NA	NA	NA	NA	0%	no_cortex	no	removed	diffused	NA	poieni-pietroasa_fault_chert	BanF-038	Su-038	multiple_items_>_010	X
N100-157	101.202	100.618	100.378	N100	flake	14.84	18.03	2.79	1.1	fragment_prox	NA	flake	non-cortical_flake	NA	NA	NA	NA	0%	no_cortex	yes	linear	diffused	burned	local_shear_zone_related_cherts	NA	NA	NA	X
N100-158	101.785	100.508	100.397	N100	chunk	13	22	6	1.2	NA	NA	NA	NA	NA	NA	NA	NA	NA	NA	NA	NA	NA	NA	poieni-pietroasa_fault_chert	NA	NA	NA	NA
N100-159	101.167	100.414	100.38	N100	flake	16.34	19.93	4.27	1.3	fragment_prox	NA	flake	non-cortical_flake	NA	NA	NA	NA	0%	no_cortex	no	plain	pronounced	NA	poieni-pietroasa_fault_chert	NA	NA	NA	X
N100-160	101.135	100.341	100.39	N100	blade	13.19	14.48	1.71	0.6	fragment_mes.	NA	blade	blade	NA	no	NA	NA	0%	no_cortex	no	no_butt	no_bulb	NA	poieni-pietroasa_fault_chert	NA	NA	NA	X
N100-161	101.044	100.343	100.399	N100	chunk	21	18	5	2.3	NA	NA	NA	NA	NA	NA	NA	NA	NA	NA	NA	NA	NA	burned	local_shear_zone_related_cherts	NA	NA	NA	NA
N100-162	101.183	100.288	100.386	N100	bladelet	17.36	10.51	2.09	0.5	fragment_dist.	NA	bladelet	bladelet	NA	yes	NA	straight	0%	no_cortex	no	no_butt	no_bulb	burned	local_shear_zone_related_cherts	NA	NA	NA	X
N100-163	101.11	100.139	100.39	N100	chunk	29	20	13	8.7	NA	NA	NA	NA	NA	NA	NA	NA	NA	NA	NA	NA	NA	burned	local_shear_zone_related_cherts	NA	NA	NA	NA
N100-164	101.251	100.008	100.386	N100	flake	23	15	3	1.1	NA	NA	NA	NA	NA	NA	NA	NA	NA	NA	NA	NA	NA	NA	indet._chert	NA	NA	NA	NA
N100-165	101.051	100.348	100.394	N100	flake	13.1	11.54	1.82	0.3	fragment_prox	NA	flake	non-cortical_flake	NA	NA	NA	NA	0%	no_cortex	no	plain	pronounced	NA	poieni-pietroasa_fault_chert	NA	NA	NA	X
N100-166	101.226	100.206	100.389	N100	blade	20.54	19.57	4	1.6	fragment_prox.	bladelet on lateral ridge	blade	blade	NA	no	10.39	twisted	0%	no_cortex	yes	plain	diffused	burned	local_shear_zone_related_cherts	NA	NA	NA	X
N100-167	101.75	100.284	100.385	N100	blade	19	17	5	1.8	NA	NA	NA	NA	NA	NA	NA	NA	NA	NA	NA	NA	NA	NA	poieni-pietroasa_fault_chert	BanF-006	Su-006	multiple_items_>_010	NA
N100-168	101.837	100.224	100.398	N100	chunk	17	11	9	1.6	NA	NA	NA	NA	NA	NA	NA	NA	NA	NA	NA	NA	NA	NA	poieni-pietroasa_fault_chert	BanF-004	Su-089	multiple_items_>_020	NA
N100-169	101.324	100.59	100.364	N100	bladelet	9.96	10.9	2.87	0.3	fragment_prox.	NA	bladelet	bladelet	NA	no	NA	NA	0%	no_cortex	no	crushed	diffused	burned	local_shear_zone_related_cherts	NA	NA	NA	X
N100-170	101.177	100.61	100.378	N100	flake	31.8	26.7	4.16	3.7	complete	NA	flake	tablet	NA	NA	NA	NA	0%	no_cortex	yes	linear	pronounced	NA	poieni-pietroasa_fault_chert	BanF-072	Su-072	multiple_items_>_040	X
N100-171	101.162	100.61	100.363	N100	chunk	13	7	2	0.1	NA	NA	NA	NA	NA	NA	NA	NA	NA	NA	NA	NA	NA	burned	non-local_(?)_fault_cherts	NLFCh-02 (“Black flint”)	NA	multiple_items_>_080	NA
N100-172	101.317	100.586	100.37	N100	bladelet	15.94	4.71	1.76	0.1	mes+dist	NA	bladelet	bladelet	NA	no	NA	straight	0%	no_cortex	no	no_butt	no_bulb	NA	poieni-pietroasa_fault_chert	BanF-072	Su-133	multiple_items_>_040	X
N100-173	101.144	100.387	100.376	N100	blade	8	19	5	0.8	NA	NA	NA	NA	NA	NA	NA	NA	NA	NA	NA	NA	NA	NA	poieni-pietroasa_fault_chert	NA	NA	NA	NA
N100-174	101.043	100.331	100.387	N100	flake	12	23	3	0.7	NA	NA	NA	NA	NA	NA	NA	NA	NA	NA	NA	NA	NA	NA	poieni-pietroasa_fault_chert	BanF-060	Su-137	multiple_items_>_080	NA
N100-175	101.222	100.377	100.379	N100	bladelet	13.46	6.17	1.21	0.1	mes+dist	NA	bladelet	bladelet	NA	yes	NA	NA	0%	no_cortex	no	no_butt	no_bulb	burned	local_shear_zone_related_cherts	NA	NA	NA	X
N100-176	101.153	100.381	100.385	N100	flake	16	10	3	0.3	NA	NA	NA	NA	NA	NA	NA	NA	NA	NA	NA	NA	NA	NA	poieni-pietroasa_fault_chert	BanF-045	Su-045	multiple_items_>_020	NA
N100-177	101.061	100.402	100.379	N100	chunk	12	8	2	0.1	NA	NA	NA	NA	NA	NA	NA	NA	NA	NA	NA	NA	NA	NA	poieni-pietroasa_fault_chert	NA	NA	NA	NA
N100-178	101.138	100.282	100.372	N100	blade	11	12	2	0.2	NA	NA	NA	NA	NA	NA	NA	NA	NA	NA	NA	NA	NA	NA	poieni-pietroasa_fault_chert	NA	NA	NA	NA
N100-179	101.927	100.081	100.364	N100	blade	21.46	21.61	6.05	3.6	fragment_mes.	NA	blade	blade	NA	no	NA	NA	0%	no_cortex	no	no_butt	no_bulb	NA	poieni-pietroasa_fault_chert	BanF-070	Su-070	multiple_items_>_030	X
N100-180	101.829	100.203	100.407	N100	core	36.35	36.34	48.15	80.1	yes	NA	NA	NA	pre-core	NA	NA	NA	NA	NA	NA	NA	NA	NA	poieni-pietroasa_fault_chert	BanF-072	Su-072	multiple_items_>_040	X
N100-181	101.328	100.665	100.358	N100	flake	20	13	2	0.5	NA	NA	NA	NA	NA	NA	NA	NA	NA	NA	NA	NA	NA	NA	poieni-pietroasa_fault_chert	NA	NA	NA	NA
[truncated: 3,656 more rows]

## Sheet: black_carbon
BC [g C kg-1 Corg]	GH1	GH2	GH2-3	GH3
	13.5799	13.7739	11.2448	34.3632
	8.3175	17.3668	8.26306	72.6182
	10.8982	20.1436	11.4636	23.4033
	9.78671	15.5801	13.3662	32.8271
	3.7	16.4207	10.8288	24.6907
	12.1163	15.3198	11.5465	41.3299
	10.2746	23.416	14.5798	33.5753
	10.398	16.4866	65.5481	16.2581
	15.1688	19.1094	15.0015	40.3416
	8.68775	26.1109	10.0107	19.824
	14.7025	17.2234	12.7396	24.1055
		20.3171
B5CA/B6CA	GH1	GH2	GH2-3	GH3
	0.64	0.7	1.095	1.03
	0.79	0.735	1.295	1.115
	0.67	0.65	0.915	1.26291
	0.93	0.57	0.75	1.17667
	0.905	0.66	0.85	0.97
	0.745	0.73	0.775	0.97
	0.715	0.815	0.827623	1.035
	0.64639	0.66	0.968403	0.853333
	0.73	0.61	0.955241	1.13667
	0.8	0.75	0.866667	0.785
	0.755	0.67	0.925	0.79
		0.65

## Sheet: raw_material_economy
ID-NO	FIRE_EXPOSURE	RAW_MATERIAL_CATEGORY	MANs	MAN_SUBUNIT	MAN_TYPE	CULTURAL_ASSIGNATION	REFITS	REFIT_OBSERVATION	CONJOINS
M101-014	Burned	Quartzite	BurnedQt-02	NA	Multiple items < 005	Epigravettian	NA	NA	NA
M108-014	burned	Quartzite	BurnedQt-01	NA	Multiple items > 050	Aurignacian	NA	NA	NA
M108-057	burned	Quartzite	BurnedQt-01	NA	Multiple items > 050	Aurignacian	NA	NA	NA
M108-067	burned	Quartzite	BurnedQt-01	NA	Multiple items > 050	Aurignacian	NA	NA	NA
M108-077	burned	Quartzite	BurnedQt-01	NA	Multiple items > 050	Aurignacian	NA	NA	NA
M108-080	burned	Quartzite	BurnedQt-01	NA	Multiple items > 050	Aurignacian	NA	NA	NA
M108-091	burned	Quartzite	BurnedQt-01	NA	Multiple items > 050	Aurignacian	NA	NA	NA
M108-093	burned	Quartzite	BurnedQt-01	NA	Multiple items > 050	Aurignacian	NA	NA	NA
M108-096	burned	Quartzite	BurnedQt-01	NA	Multiple items > 050	Aurignacian	NA	NA	NA
M108-104	burned	Quartzite	BurnedQt-01	NA	Multiple items > 050	Aurignacian	NA	NA	NA
M108-109	burned	Quartzite	BurnedQt-01	NA	Multiple items > 050	Aurignacian	NA	NA	NA
M108-121	burned	Quartzite	BurnedQt-01	NA	Multiple items > 050	Aurignacian	NA	NA	NA
M108-125	burned	Quartzite	BurnedQt-01	NA	Multiple items > 050	Aurignacian	NA	NA	NA
M108-131	burned	Quartzite	BurnedQt-01	NA	Multiple items > 050	Aurignacian	NA	NA	N107-046; N107-047; N108-068; N108-080; N108-117
M108-134	burned	Quartzite	BurnedQt-01	NA	Multiple items > 050	Aurignacian	NA	NA	NA
M108-153	burned	Quartzite	BurnedQt-01	NA	Multiple items > 050	Aurignacian	NA	NA	NA
M108-154	burned	Quartzite	BurnedQt-01	NA	Multiple items > 050	Aurignacian	NA	NA	NA
N100-009	Burned	Quartzite	BurnedQt-02	NA	Multiple items < 005	Epigravettian	NA	NA	NA
N101-159	Burned	Quartzite	BurnedQt-03	NA	Multiple items < 005	Aurignacian	NA	NA	P102-396
N106-073	burned	Quartzite	BurnedQt-01	NA	Multiple items > 050	Aurignacian	NA	NA	NA
N107-035	burned	Quartzite	BurnedQt-01	NA	Multiple items > 050	Aurignacian	NA	NA	NA
N107-046	burned	Quartzite	BurnedQt-01	NA	Multiple items > 050	Aurignacian	NA	NA	N108-080; N108-119; N108-174
N107-047	burned	Quartzite	BurnedQt-01	NA	Multiple items > 050	Aurignacian	NA	NA	N108-119; N108-174
N107-083	burned	Quartzite	BurnedQt-01	NA	Multiple items > 050	Aurignacian	NA	NA	NA
N107-098	burned	Quartzite	BurnedQt-01	NA	Multiple items > 050	Aurignacian	NA	NA	NA
N108-058	burned	Quartzite	BurnedQt-01	NA	Multiple items > 050	Aurignacian	NA	NA	NA
N108-061	burned	Quartzite	BurnedQt-01	NA	Multiple items > 050	Aurignacian	NA	NA	NA
N108-067	burned	Quartzite	BurnedQt-01	NA	Multiple items > 050	Aurignacian	NA	NA	NA
N108-068	burned	Quartzite	BurnedQt-01	NA	Multiple items > 050	Aurignacian	N108-117	NA	N108-117
N108-074	burned	Quartzite	BurnedQt-01	NA	Multiple items > 050	Aurignacian	NA	NA	NA
N108-075	burned	Quartzite	BurnedQt-01	NA	Multiple items > 050	Aurignacian	NA	NA	NA
N108-076	burned	Quartzite	BurnedQt-01	NA	Multiple items > 050	Aurignacian	NA	NA	N108-207
N108-077	burned	Quartzite	BurnedQt-01	NA	Multiple items > 050	Aurignacian	NA	NA	NA
N108-078	burned	Quartzite	BurnedQt-01	NA	Multiple items > 050	Aurignacian	NA	NA	NA
N108-079	burned	Quartzite	BurnedQt-01	NA	Multiple items > 050	Aurignacian	NA	NA	NA
N108-080	burned	Quartzite	BurnedQt-01	NA	Multiple items > 050	Aurignacian	NA	NA	NA
N108-091	burned	Quartzite	BurnedQt-01	NA	Multiple items > 050	Aurignacian	NA	NA	NA
N108-096	burned	Quartzite	BurnedQt-01	NA	Multiple items > 050	Aurignacian	NA	NA	NA
N108-111	burned	Quartzite	BurnedQt-01	NA	Multiple items > 050	Aurignacian	NA	NA	NA
N108-113	burned	Quartzite	BurnedQt-01	NA	Multiple items > 050	Aurignacian	NA	NA	NA
N108-117	burned	Quartzite	BurnedQt-01	NA	Multiple items > 050	Aurignacian	NA	NA	NA
N108-118	burned	Quartzite	BurnedQt-01	NA	Multiple items > 050	Aurignacian	NA	NA	NA
N108-119	burned	Quartzite	BurnedQt-01	NA	Multiple items > 050	Aurignacian	NA	NA	N108-174
N108-120	burned	Quartzite	BurnedQt-01	NA	Multiple items > 050	Aurignacian	NA	NA	NA
N108-121	burned	Quartzite	BurnedQt-01	NA	Multiple items > 050	Aurignacian	NA	NA	NA
N108-122	burned	Quartzite	BurnedQt-01	NA	Multiple items > 050	Aurignacian	NA	NA	NA
N108-124	burned	Quartzite	BurnedQt-01	NA	Multiple items > 050	Aurignacian	NA	NA	NA
N108-142	burned	Quartzite	BurnedQt-01	NA	Multiple items > 050	Aurignacian	NA	NA	NA
N108-145	burned	Quartzite	BurnedQt-01	NA	Multiple items > 050	Aurignacian	NA	NA	NA
N108-150	burned	Quartzite	BurnedQt-01	NA	Multiple items > 050	Aurignacian	NA	NA	NA
N108-154	burned	Quartzite	BurnedQt-01	NA	Multiple items > 050	Aurignacian	NA	NA	NA
N108-155	burned	Quartzite	BurnedQt-01	NA	Multiple items > 050	Aurignacian	NA	NA	NA
N108-174	burned	Quartzite	BurnedQt-01	NA	Multiple items > 050	Aurignacian	NA	NA	NA
N108-186	burned	Quartzite	BurnedQt-01	NA	Multiple items > 050	Aurignacian	NA	NA	NA
N108-190	burned	Quartzite	BurnedQt-01	NA	Multiple items > 050	Aurignacian	NA	NA	NA
N108-202	burned	Quartzite	BurnedQt-01	NA	Multiple items > 050	Aurignacian	NA	NA	NA
N108-207	burned	Quartzite	BurnedQt-01	NA	Multiple items > 050	Aurignacian	NA	NA	NA
N109-022	burned	Quartzite	BurnedQt-01	NA	Multiple items > 050	Aurignacian	NA	NA	NA
N109-044	burned	Quartzite	BurnedQt-01	NA	Multiple items > 050	Aurignacian	NA	NA	NA
P101-042	Burned	Quartzite	BurnedQt-02	NA	Multiple items < 005	Epigravettian	NA	NA	NA
P102-396	Burned	Quartzite	BurnedQt-03	NA	Multiple items < 005	Aurignacian	NA	NA	P102-468
P102-468	Burned	Quartzite	BurnedQt-03	NA	Multiple items < 005	Aurignacian	NA	NA	P102-523
P102-523	Burned	Quartzite	BurnedQt-03	NA	Multiple items < 005	Aurignacian	NA	NA	NA
M100-012	Burned	Local shear zone related cherts	NA	NA	NA	NA	NA	NA	NA
M100-014	Burned	Local shear zone related cherts	NA	NA	NA	NA	NA	NA	NA
M100-033	Burned	Local shear zone related cherts	NA	NA	NA	NA	NA	NA	NA
M100-034	Burned	Local shear zone related cherts	NA	NA	NA	NA	NA	NA	NA
M100-038	Burned	Local shear zone related cherts	NA	NA	NA	NA	NA	NA	NA
M100-042	Burned	Local shear zone related cherts	NA	NA	NA	NA	NA	NA	NA
M100-043	Burned	Local shear zone related cherts	NA	NA	NA	NA	NA	NA	NA
M100-046	Burned	Local shear zone related cherts	NA	NA	NA	NA	NA	NA	NA
M100-049	Burned	Local shear zone related cherts	NA	NA	NA	NA	NA	NA	NA
M100-050	Burned	Local shear zone related cherts	NA	NA	NA	NA	NA	NA	NA
M100-055	Burned	Local shear zone related cherts	NA	NA	NA	NA	NA	NA	NA
M100-056	Burned	Local shear zone related cherts	NA	NA	NA	NA	NA	NA	NA
M100-058	Burned	Local shear zone related cherts	NA	NA	NA	NA	NA	NA	NA
M100-063	Burned	Local shear zone related cherts	NA	NA	NA	NA	NA	NA	NA
M100-067	Burned	Local shear zone related cherts	NA	NA	NA	NA	NA	NA	NA
M100-072	Burned	Local shear zone related cherts	NA	NA	NA	NA	NA	NA	NA
M100-074	Burned	Local shear zone related cherts	NA	NA	NA	NA	NA	NA	NA
M100-076	Burned	Local shear zone related cherts	NA	NA	NA	NA	NA	NA	NA
M100-080	Burned	Local shear zone related cherts	NA	NA	NA	NA	NA	NA	NA
M100-082	Burned	Local shear zone related cherts	NA	NA	NA	NA	NA	NA	NA
M100-083	Burned	Local shear zone related cherts	NA	NA	NA	NA	NA	NA	NA
M100-087	Burned	Local shear zone related cherts	NA	NA	NA	NA	NA	NA	NA
M100-089	Burned	Local shear zone related cherts	NA	NA	NA	NA	NA	NA	NA
M100-090	Burned	Local shear zone related cherts	NA	NA	NA	NA	NA	NA	NA
M100-095	Burned	Local shear zone related cherts	NA	NA	NA	NA	NA	NA	NA
M100-096	Burned	Local shear zone related cherts	NA	NA	NA	NA	NA	NA	NA
M100-102	Burned	Local shear zone related cherts	NA	NA	NA	NA	NA	NA	NA
M100-103	Burned	Local shear zone related cherts	NA	NA	NA	NA	NA	NA	NA
M100-104	Burned	Local shear zone related cherts	NA	NA	NA	NA	NA	NA	NA
M100-108	Burned	Local shear zone related cherts	NA	NA	NA	NA	NA	NA	NA
M100-112	Burned	Local shear zone related cherts	NA	NA	NA	NA	NA	NA	NA
M100-113	Burned	Local shear zone related cherts	NA	NA	NA	NA	NA	NA	NA
M100-116	Burned	Local shear zone related cherts	NA	NA	NA	NA	NA	NA	NA
M100-121	Burned	Local shear zone related cherts	NA	NA	NA	NA	NA	NA	NA
M100-123	Burned	Local shear zone related cherts	NA	NA	NA	NA	NA	NA	NA
M100-124	Burned	Local shear zone related cherts	NA	NA	NA	NA	NA	NA	NA
M100-125	Burned	Local shear zone related cherts	NA	NA	NA	NA	NA	NA	NA
M100-126	Burned	Local shear zone related cherts	NA	NA	NA	NA	NA	NA	NA
M100-131	Burned	Local shear zone related cherts	NA	NA	NA	NA	NA	NA	NA
M100-132	Burned	Local shear zone related cherts	NA	NA	NA	NA	NA	NA	NA
M100-134	Burned	Local shear zone related cherts	NA	NA	NA	NA	NA	NA	NA
M100-135	Burned	Local shear zone related cherts	NA	NA	NA	NA	NA	NA	NA
M100-141	Burned	Local shear zone related cherts	NA	NA	NA	NA	NA	NA	NA
M100-145	Burned	Local shear zone related cherts	NA	NA	NA	NA	NA	NA	NA
M100-146	Burned	Local shear zone related cherts	NA	NA	NA	NA	NA	NA	NA
M100-149	Burned	Local shear zone related cherts	NA	NA	NA	NA	NA	NA	NA
M100-153	Burned	Local shear zone related cherts	NA	NA	NA	NA	NA	NA	NA
M100-154	Burned	Local shear zone related cherts	NA	NA	NA	NA	NA	NA	NA
M100-155	Burned	Local shear zone related cherts	NA	NA	NA	NA	NA	NA	NA
M100-156	Burned	Local shear zone related cherts	NA	NA	NA	NA	NA	NA	NA
M100-157	Burned	Local shear zone related cherts	NA	NA	NA	NA	NA	NA	NA
M100-159	Burned	Local shear zone related cherts	NA	NA	NA	NA	NA	NA	NA
M100-162	Burned	Local shear zone related cherts	NA	NA	NA	NA	NA	NA	NA
M100-164	Burned	Local shear zone related cherts	NA	NA	NA	NA	NA	NA	NA
M100-179	Burned	Local shear zone related cherts	NA	NA	NA	NA	NA	NA	NA
M100-183	Burned	Local shear zone related cherts	NA	NA	NA	NA	NA	NA	NA
M100-188	Burned	Local shear zone related cherts	NA	NA	NA	NA	NA	NA	NA
M100-190	Burned	Local shear zone related cherts	NA	NA	NA	NA	NA	NA	NA
M100-196	Burned	Local shear zone related cherts	NA	NA	NA	NA	NA	NA	NA
M100-198	Burned	Local shear zone related cherts	NA	NA	NA	NA	NA	NA	NA
M100-201	Burned	Local shear zone related cherts	NA	NA	NA	NA	NA	NA	NA
M100-206	Burned	Diagenetic cherts and Siliceous mudstones/marlstones	NA	NA	NA	NA	NA	NA	NA
M100-207	Burned	Local shear zone related cherts	NA	NA	NA	NA	NA	NA	NA
M100-218	Burned	Non-local (?) fault cherts	NLFCh-02 (“Black flint”)	NA	Multiple items > 080	Aurignacian	NA	NA	NA
M100-220	Burned	Local shear zone related cherts	NA	NA	NA	NA	NA	NA	NA
M100-234	Burned	Non-local (?) fault cherts	NLFCh-02 (“Black flint”)	NA	Multiple items > 080	Aurignacian	NA	NA	NA
M100-240	Burned	Local shear zone related cherts	NA	NA	NA	NA	NA	NA	NA
M100-241	Burned	Non-skeletal cherts	NSDgCh-01	NA	Multiple items > 020	Aurignacian	NA	NA	NA
M100-246	Burned	Local shear zone related cherts	NA	NA	NA	NA	NA	NA	NA
M100-247	Burned	Local shear zone related cherts	NA	NA	NA	NA	NA	NA	NA
M100-250	Burned	Local shear zone related cherts	NA	NA	NA	NA	NA	NA	NA
M100-251	Burned	Local shear zone related cherts	NA	NA	NA	NA	NA	NA	NA
M100-259	Burned	Non-local (?) fault cherts	NLFCh-02 (“Black flint”)	NA	Multiple items > 080	Aurignacian	NA	NA	NA
M100-262	Burned	Local shear zone related cherts	NA	NA	NA	NA	NA	NA	NA
M100-264	Burned	Non-local (?) fault cherts	NLFCh-02 (“Black flint”)	NA	Multiple items > 080	Aurignacian	NA	NA	NA
M100-268	Burned	Local shear zone related cherts	NA	NA	NA	NA	NA	NA	NA
M100-274	Burned	Non-local (?) fault cherts	NLFCh-02 (“Black flint”)	NA	Multiple items > 080	Aurignacian	NA	NA	NA
M100-276	Burned	Local shear zone related cherts	NA	NA	NA	NA	NA	NA	NA
M100-277	Burned	Local shear zone related cherts	NA	NA	NA	NA	NA	NA	NA
M100-278	Burned	Local shear zone related cherts	NA	NA	NA	NA	NA	NA	NA
M100-279	Burned	Quartzite	Qt-03	NA	Multiple items > 040	Aurignacian	NA	NA	NA
M100-287	Burned	Local shear zone related cherts	NA	NA	NA	NA	NA	NA	NA
M100-288	Burned	Local shear zone related cherts	NA	NA	NA	NA	NA	NA	NA
M100-289	Burned	Local shear zone related cherts	NA	NA	NA	NA	NA	NA	O104-131
M100-291	Burned	Local shear zone related cherts	NA	NA	NA	NA	NA	NA	NA
M100-293	Burned	Local shear zone related cherts	NA	NA	NA	NA	NA	NA	NA
M100-294	Burned	Local shear zone related cherts	NA	NA	NA	NA	NA	NA	NA
M100-295	Burned	Local shear zone related cherts	NA	NA	NA	NA	NA	NA	NA
M100-301	Burned	Local shear zone related cherts	NA	NA	NA	NA	NA	NA	NA
M101-001	Burned	Diagenetic cherts and Siliceous mudstones/marlstones	NA	NA	NA	NA	NA	NA	NA
M101-009	Burned	Local shear zone related cherts	NA	NA	NA	NA	NA	NA	NA
M101-024	Burned	Diagenetic cherts and Siliceous mudstones/marlstones	NA	NA	NA	NA	NA	NA	NA
M101-036	Burned	Diagenetic cherts and Siliceous mudstones/marlstones	NA	NA	NA	NA	NA	NA	NA
M101-052	Burned	Local shear zone related cherts	NA	NA	NA	NA	NA	NA	NA
M101-054	Burned	Local shear zone related cherts	NA	NA	NA	NA	NA	NA	NA
M101-058	Burned	Local shear zone related cherts	NA	NA	NA	NA	NA	NA	NA
M101-059	Burned	Local shear zone related cherts	NA	NA	NA	NA	NA	NA	NA
M101-064	Burned	Local shear zone related cherts	NA	NA	NA	NA	NA	NA	NA
M101-065	Burned	Local shear zone related cherts	NA	NA	NA	NA	NA	NA	NA
M101-067	Burned	Non-local (?) fault cherts	NLFCh-02 (“Black flint”)	NA	Multiple items > 080	Aurignacian	NA	NA	NA
M101-068	Burned	Local shear zone related cherts	NA	NA	NA	NA	NA	NA	NA
M101-071	Burned	Local shear zone related cherts	NA	NA	NA	NA	NA	NA	NA
M101-072	Burned	Local shear zone related cherts	NA	NA	NA	NA	NA	NA	NA
M101-080A	Burned	Local shear zone related cherts	NA	NA	NA	NA	NA	NA	NA
M101-082	Burned	Poieni-Pietroasa fault chert	BanF-002	Su-002	Multiple items > 030	Aurignacian	O100-157; P102-281	NA	NA
M101-086	Burned	Local shear zone related cherts	NA	NA	NA	NA	NA	NA	NA
M101-090	Burned	Local shear zone related cherts	NA	NA	NA	NA	NA	NA	NA
M101-091	Burned	Local shear zone related cherts	NA	NA	NA	NA	NA	NA	NA
M101-092	Burned	Local shear zone related cherts	NA	NA	NA	NA	NA	NA	NA
M101-093	Burned	Local shear zone related cherts	NA	NA	NA	NA	NA	NA	NA
M101-104	Burned	Local shear zone related cherts	NA	NA	NA	NA	NA	NA	NA
M101-107	Burned	Local shear zone related cherts	NA	NA	NA	NA	NA	NA	NA
M101-108	Burned	Local shear zone related cherts	NA	NA	NA	NA	NA	NA	NA
M101-111	Burned	Local shear zone related cherts	NA	NA	NA	NA	NA	NA	NA
M101-114	Burned	Local shear zone related cherts	NA	NA	NA	NA	NA	NA	NA
M101-115	Burned	Local shear zone related cherts	NA	NA	NA	NA	NA	NA	NA
M101-126	Burned	Local shear zone related cherts	NA	NA	NA	NA	NA	NA	NA
M101-127	Burned	Poieni-Pietroasa fault chert	BanF-026	Su-026	Multiple items > 060	Aurignacian	NA	NA	NA
M101-131	Burned	Local shear zone related cherts	NA	NA	NA	NA	NA	NA	NA
M101-132	Burned	Local shear zone related cherts	NA	NA	NA	NA	NA	NA	NA
M101-135	Burned	Local shear zone related cherts	NA	NA	NA	NA	NA	NA	NA
M101-136	Burned	Local shear zone related cherts	NA	NA	NA	NA	NA	NA	NA
M101-138	Burned	Local shear zone related cherts	NA	NA	NA	NA	NA	NA	NA
M101-139	Burned	Local shear zone related cherts	NA	NA	NA	NA	NA	NA	NA
M101-147	Burned	Local shear zone related cherts	NA	NA	NA	NA	NA	NA	NA
M101-151	Burned	Local shear zone related cherts	NA	NA	NA	NA	NA	NA	NA
M101-154	Burned	Local shear zone related cherts	NA	NA	NA	NA	NA	NA	NA
M101-157	Burned	Local shear zone related cherts	NA	NA	NA	NA	NA	NA	NA
M101-159	Burned	Local shear zone related cherts	NA	NA	NA	NA	NA	NA	NA
M101-160	Burned	Local shear zone related cherts	NA	NA	NA	NA	NA	NA	NA
M101-162	Burned	Local shear zone related cherts	NA	NA	NA	NA	NA	NA	NA
M101-170	Burned	Local shear zone related cherts	NA	NA	NA	NA	NA	NA	NA
M101-184	Burned	Local shear zone related cherts	NA	NA	NA	NA	NA	NA	NA
M101-187	Burned	Local shear zone related cherts	NA	NA	NA	NA	NA	NA	NA
M101-188	Burned	Local shear zone related cherts	NA	NA	NA	NA	NA	NA	NA
M101-190	Burned	Local shear zone related cherts	NA	NA	NA	NA	NA	NA	NA
M101-191	Burned	Local shear zone related cherts	NA	NA	NA	NA	NA	NA	NA
M101-194	Burned	Local shear zone related cherts	NA	NA	NA	NA	NA	NA	NA
M101-199	Burned	Local shear zone related cherts	NA	NA	NA	NA	NA	NA	NA
M101-203	Burned	Local shear zone related cherts	NA	NA	NA	NA	NA	NA	NA
M101-207	Burned	Local shear zone related cherts	NA	NA	NA	NA	NA	NA	NA
M101-217	Burned	Local shear zone related cherts	NA	NA	NA	NA	NA	NA	NA
M101-221	Burned	Local shear zone related cherts	NA	NA	NA	NA	NA	NA	NA
M101-224	Burned	Local shear zone related cherts	NA	NA	NA	NA	NA	NA	NA
M101-225	Burned	Local shear zone related cherts	NA	NA	NA	NA	NA	NA	NA
M101-226	Burned	Local shear zone related cherts	NA	NA	NA	NA	NA	NA	NA
M101-231	Burned	Diagenetic cherts and Siliceous mudstones/marlstones	BurnedDgCh-02	NA	Multiple items > 005	Aurignacian	NA	NA	NA
M101-232	Burned	Local shear zone related cherts	NA	NA	NA	NA	NA	NA	NA
M101-234	Burned	Local shear zone related cherts	NA	NA	NA	NA	NA	NA	NA
M101-236	Burned	Local shear zone related cherts	NA	NA	NA	NA	NA	NA	NA
M101-238	Burned	Non-local (?) fault cherts	NLFCh-02 (“Black flint”)	NA	Multiple items > 080	Aurignacian	NA	NA	NA
M101-240	Burned	Local shear zone related cherts	NA	NA	NA	NA	NA	NA	NA
M101-242	Burned	Local shear zone related cherts	NA	NA	NA	NA	NA	NA	NA
M101-252	Burned	Local shear zone related cherts	NA	NA	NA	NA	NA	NA	NA
M101-253	Burned	Local shear zone related cherts	NA	NA	NA	NA	NA	NA	NA
M101-256	Burned	Local shear zone related cherts	NA	NA	NA	NA	NA	NA	NA
M101-260	Burned	Local shear zone related cherts	NA	NA	NA	NA	NA	NA	NA
M101-261	Burned	Local shear zone related cherts	NA	NA	NA	NA	NA	NA	NA
M101-263	Burned	Local shear zone related cherts	NA	NA	NA	NA	NA	NA	NA
M101-264	Burned	Local shear zone related cherts	NA	NA	NA	NA	NA	NA	NA
M101-266	Burned	Local shear zone related cherts	NA	NA	NA	NA	NA	NA	NA
M101-267	Burned	Local shear zone related cherts	NA	NA	NA	NA	NA	NA	NA
M101-274	Burned	Local shear zone related cherts	NA	NA	NA	NA	NA	NA	NA
M101-278	Burned	Local shear zone related cherts	NA	NA	NA	NA	NA	NA	NA
M101-285	Burned	Local shear zone related cherts	NA	NA	NA	NA	NA	NA	NA
M101-286	Burned	Local shear zone related cherts	NA	NA	NA	NA	NA	NA	NA
M101-291	Burned	Local shear zone related cherts	NA	NA	NA	NA	NA	NA	NA
M101-292	Burned	Local shear zone related cherts	NA	NA	NA	NA	NA	NA	NA
M101-295	Burned	Local shear zone related cherts	NA	NA	NA	NA	NA	NA	NA
M101-298	Burned	Local shear zone related cherts	NA	NA	NA	NA	NA	NA	NA
M101-299	Burned	Local shear zone related cherts	NA	NA	NA	NA	NA	NA	NA
M101-300	Burned	Local shear zone related cherts	NA	NA	NA	NA	NA	NA	NA
M101-303	Burned	Local shear zone related cherts	NA	NA	NA	NA	NA	NA	NA
M101-307	Burned	Non-skeletal cherts	NSDgCh-01	NA	Multiple items > 020	Aurignacian	NA	NA	NA
M101-309	Burned	Local shear zone related cherts	NA	NA	NA	NA	NA	NA	NA
M101-314	Burned	Local shear zone related cherts	NA	NA	NA	NA	NA	NA	NA
M101-360	Burned	Local shear zone related cherts	NA	NA	NA	NA	NA	NA	NA
M101-361	Burned	Local shear zone related cherts	NA	NA	NA	NA	NA	NA	NA
M101-363	Burned	Local shear zone related cherts	NA	NA	NA	NA	NA	NA	NA
M101-364	Burned	Local shear zone related cherts	NA	NA	NA	NA	NA	NA	NA
M101-366	Burned	Local shear zone related cherts	NA	NA	NA	NA	NA	NA	NA
M101-372	Burned	Local shear zone related cherts	NA	NA	NA	NA	NA	NA	NA
M101-373	Burned	Local shear zone related cherts	NA	NA	NA	NA	NA	NA	NA
M101-378	Burned	Local shear zone related cherts	NA	NA	NA	NA	NA	NA	NA
M101-380	Burned	Local shear zone related cherts	NA	NA	NA	NA	NA	NA	NA
M101-383	Burned	Local shear zone related cherts	NA	NA	NA	NA	NA	NA	NA
M101-384	Burned	Local shear zone related cherts	NA	NA	NA	NA	NA	NA	NA
M101-395	Burned	Local shear zone related cherts	NA	NA	NA	NA	NA	NA	NA
M101-398	Burned	Local shear zone related cherts	NA	NA	NA	NA	NA	NA	NA
M101-400B	Burned	Local shear zone related cherts	NA	NA	NA	NA	NA	NA	NA
M101-400C	Burned	Local shear zone related cherts	NA	NA	NA	NA	NA	NA	NA
M101-400E	Burned	Local shear zone related cherts	NA	NA	NA	NA	NA	NA	NA
M101-400F	Burned	Local shear zone related cherts	NA	NA	NA	NA	NA	NA	NA
M101-400G	Burned	Local shear zone related cherts	NA	NA	NA	NA	NA	NA	NA
M101-400L	Burned	Local shear zone related cherts	NA	NA	NA	NA	NA	NA	NA
M101-400M	Burned	Local shear zone related cherts	NA	NA	NA	NA	NA	NA	NA
M101-406	Burned	Local shear zone related cherts	NA	NA	NA	NA	NA	NA	NA
M101-408A	Burned	Local shear zone related cherts	NA	NA	NA	NA	NA	NA	NA
M101-408B	Burned	Non-local (?) fault cherts	NLFCh-02 (“Black flint”)	NA	Multiple items > 080	Aurignacian	NA	NA	NA
M101-408C	Burned	Local shear zone related cherts	NA	NA	NA	NA	NA	NA	NA
M101-410A	Burned	Local shear zone related cherts	NA	NA	NA	NA	NA	NA	NA
M101-410B	Burned	Local shear zone related cherts	NA	NA	NA	NA	NA	NA	NA
M101-411	Burned	Local shear zone related cherts	NA	NA	NA	NA	NA	NA	NA
M101-412	Burned	Local shear zone related cherts	NA	NA	NA	NA	NA	NA	NA
M101-415	Burned	Local shear zone related cherts	NA	NA	NA	NA	NA	NA	NA
M101-416	Burned	Non-local (?) fault cherts	NLFCh-02 (“Black flint”)	NA	Multiple items > 080	Aurignacian	NA	NA	NA
M101-418	Burned	Local shear zone related cherts	NA	NA	NA	NA	NA	NA	NA
M101-419	Burned	Local shear zone related cherts	NA	NA	NA	NA	NA	NA	NA
M101-421A	Burned	Local shear zone related cherts	NA	NA	NA	NA	NA	NA	NA
M101-421B	Burned	Local shear zone related cherts	NA	NA	NA	NA	NA	NA	NA
M101-422	Burned	Local shear zone related cherts	NA	NA	NA	NA	NA	NA	NA
M101-424	Burned	Local shear zone related cherts	NA	NA	NA	NA	NA	NA	NA
M101-425	Burned	Local shear zone related cherts	NA	NA	NA	NA	NA	NA	NA
M101-427	Burned	Local shear zone related cherts	NA	NA	NA	NA	NA	NA	NA
M101-429	Burned	Local shear zone related cherts	NA	NA	NA	NA	NA	NA	NA
M101-431C	Burned	Local shear zone related cherts	NA	NA	NA	NA	NA	NA	NA
M101-431I	Burned	Local shear zone related cherts	NA	NA	NA	NA	NA	NA	NA
M101-431J	Burned	Local shear zone related cherts	NA	NA	NA	NA	NA	NA	NA
M101-431L	Burned	Local shear zone related cherts	NA	NA	NA	NA	NA	NA	NA
M101-432	Burned	Local shear zone related cherts	NA	NA	NA	NA	NA	NA	NA
M101-433	Burned	Local shear zone related cherts	NA	NA	NA	NA	NA	NA	NA
M101-437	Burned	Local shear zone related cherts	NA	NA	NA	NA	NA	NA	NA
M101-439A	Burned	Local shear zone related cherts	NA	NA	NA	NA	NA	NA	NA
M101-439B	Burned	Local shear zone related cherts	NA	NA	NA	NA	NA	NA	NA
M101-439D	Burned	Local shear zone related cherts	NA	NA	NA	NA	NA	NA	NA
M101-442	Burned	Non-local (?) fault cherts	NLFCh-02 (“Black flint”)	NA	Multiple items > 080	Aurignacian	NA	NA	NA
M103-005	Burned	Local shear zone related cherts	NA	NA	NA	NA	NA	NA	NA
M103-024	Burned	Non-local (?) fault cherts	NLFCh-01 (rusty-yellowish fault chert)	NA	Multiple items > 030	Epigravettian	NA	NA	NA
M103-029	Burned	Diagenetic cherts and Siliceous mudstones/marlstones	NA	NA	NA	NA	NA	NA	NA
M103-050	Burned	Local shear zone related cherts	NA	NA	NA	NA	NA	NA	NA
M103-066	Burned	Local shear zone related cherts	NA	NA	NA	NA	NA	NA	NA
M103-073	Burned	Local shear zone related cherts	NA	NA	NA	NA	NA	NA	NA
M103-082	Burned	Local shear zone related cherts	NA	NA	NA	NA	NA	NA	NA
M103-084	Burned	Local shear zone related cherts	NA	NA	NA	NA	NA	NA	NA
M103-099	Burned	Local shear zone related cherts	NA	NA	NA	NA	NA	NA	NA
M103-103	Burned	Local shear zone related cherts	NA	NA	NA	NA	NA	NA	NA
M103-113	Burned	Local shear zone related cherts	NA	NA	NA	NA	NA	NA	NA
M103-126	Burned	Local shear zone related cherts	NA	NA	NA	NA	NA	NA	NA
M103-127	Burned	Local shear zone related cherts	NA	NA	NA	NA	NA	NA	NA
M103-143	Burned	Local shear zone related cherts	NA	NA	NA	NA	NA	NA	NA
M103-153	Burned	Local shear zone related cherts	NA	NA	NA	NA	NA	NA	NA
M103-165	Burned	Local shear zone related cherts	NA	NA	NA	NA	NA	NA	NA
M103-171	Burned	Diagenetic cherts and Siliceous mudstones/marlstones	BurnedDgCh-02	NA	Multiple items > 005	Aurignacian	NA	NA	N101-255; N107-002
M103-179	Burned	Local shear zone related cherts	NA	NA	NA	NA	NA	NA	NA
M103-187	Burned	Local shear zone related cherts	NA	NA	NA	NA	NA	NA	NA
M103-190	Burned	Local shear zone related cherts	NA	NA	NA	NA	NA	NA	NA
M103-201	Burned	Local shear zone related cherts	NA	NA	NA	NA	NA	NA	NA
M103-209	Burned	Diagenetic cherts and Siliceous mudstones/marlstones	NA	NA	NA	NA	NA	NA	NA
M103-211	Burned	Local shear zone related cherts	NA	NA	NA	NA	NA	NA	M103-212
M103-212	Burned	Local shear zone related cherts	NA	NA	NA	NA	NA	NA	NA
M103-225	Burned	Local shear zone related cherts	NA	NA	NA	NA	NA	NA	NA
M103-236	Burned	Local shear zone related cherts	NA	NA	NA	NA	NA	NA	NA
M103-247	Burned	Local shear zone related cherts	NA	NA	NA	NA	NA	NA	NA
M103-255	Burned	Local shear zone related cherts	NA	NA	NA	NA	NA	NA	NA
M103-261	Burned	Local shear zone related cherts	NA	NA	NA	NA	NA	NA	NA
M103-284	Burned	Local shear zone related cherts	NA	NA	NA	NA	NA	NA	NA
M103-286	Burned	Local shear zone related cherts	NA	NA	NA	NA	NA	NA	NA
M103-294	Burned	Local shear zone related cherts	NA	NA	NA	NA	NA	NA	NA
M103-296	Burned	Local shear zone related cherts	NA	NA	NA	NA	NA	NA	NA
M103-298	Burned	Local shear zone related cherts	NA	NA	NA	NA	NA	NA	NA
M103-301	Burned	Local shear zone related cherts	NA	NA	NA	NA	NA	NA	NA
M103-302	Burned	Local shear zone related cherts	NA	NA	NA	NA	NA	NA	NA
M104-002	Burned	Local shear zone related cherts	NA	NA	NA	NA	NA	NA	NA
M104-010	Burned	Diagenetic cherts and Siliceous mudstones/marlstones	NA	NA	NA	NA	NA	NA	NA
M104-027	Burned	Local shear zone related cherts	NA	NA	NA	NA	NA	NA	NA
M104-032	Burned	Diagenetic cherts and Siliceous mudstones/marlstones	NA	NA	NA	NA	NA	NA	NA
M104-049	Burned	Local shear zone related cherts	NA	NA	NA	NA	NA	NA	NA
M104-056	Burned	Local shear zone related cherts	NA	NA	NA	NA	NA	NA	NA
M104-057	Burned	Local shear zone related cherts	NA	NA	NA	NA	NA	NA	NA
M104-058	Burned	Local shear zone related cherts	NA	NA	NA	NA	NA	NA	NA
M104-066	burned	Local shear zone related cherts	NA	NA	NA	NA	NA	NA	NA
M104-069	Burned	Local shear zone related cherts	NA	NA	NA	NA	NA	NA	NA
M104-072	Burned	Local shear zone related cherts	NA	NA	NA	NA	NA	NA	NA
M104-073	Burned	Local shear zone related cherts	NA	NA	NA	NA	NA	NA	NA
M104-074	Burned	Local shear zone related cherts	NA	NA	NA	NA	NA	NA	NA
M104-077	Burned	Local shear zone related cherts	NA	NA	NA	NA	NA	NA	NA
M104-078	Burned	Local shear zone related cherts	NA	NA	NA	NA	NA	NA	NA
M104-122	Burned	Local shear zone related cherts	NA	NA	NA	NA	NA	NA	NA
M104-123	Burned	Local shear zone related cherts	NA	NA	NA	NA	NA	NA	NA
M104-128	Burned	Local shear zone related cherts	NA	NA	NA	NA	NA	NA	NA
M104-147	Burned	Local shear zone related cherts	NA	NA	NA	NA	NA	NA	NA
M104-150	Burned	Non-local (?) fault cherts	NLFCh-02 (“Black flint”)	NA	Multiple items > 080	Aurignacian	NA	NA	NA
M104-155	Burned	Local shear zone related cherts	NA	NA	NA	NA	NA	NA	NA
M104-156	Burned	Local shear zone related cherts	NA	NA	NA	NA	NA	NA	NA
M104-161	Burned	Local shear zone related cherts	NA	NA	NA	NA	NA	NA	NA
M104-165	Burned	Local shear zone related cherts	NA	NA	NA	NA	NA	NA	NA
M104-172	Burned	Local shear zone related cherts	NA	NA	NA	NA	NA	NA	NA
M104-179	Burned	Local shear zone related cherts	NA	NA	NA	NA	NA	NA	NA
M104-194	Burned	Local shear zone related cherts	NA	NA	NA	NA	NA	NA	NA
M104-229	Burned	Local shear zone related cherts	NA	NA	NA	NA	NA	NA	NA
M104-237	Burned	Local shear zone related cherts	NA	NA	NA	NA	NA	NA	NA
M104-238	Burned	Non-local (?) fault cherts	NLFCh-02 (“Black flint”)	NA	Multiple items > 080	Aurignacian	NA	NA	NA
M104-240	Burned	Local shear zone related cherts	NA	NA	NA	NA	NA	NA	NA
M104-243	Burned	Local shear zone related cherts	NA	NA	NA	NA	NA	NA	NA
M104-258	Burned	Local shear zone related cherts	NA	NA	NA	NA	NA	NA	NA
M104-266	Burned	Local shear zone related cherts	NA	NA	NA	NA	NA	NA	NA
M105-001	Burned	Local shear zone related cherts	NA	NA	NA	NA	NA	NA	NA
M105-027	Burned	Bioclastic cherts	BDgCh-01	NA	Multiple items > 010	Epigravettian	NA	NA	NA
M105-030	Burned	Local shear zone related cherts	NA	NA	NA	NA	NA	NA	NA
M105-032	Burned	Local shear zone related cherts	NA	NA	NA	NA	NA	NA	NA
M105-036	Burned	Local shear zone related cherts	NA	NA	NA	NA	NA	NA	NA
M105-041	Burned	Diagenetic cherts and Siliceous mudstones/marlstones	NA	NA	NA	NA	NA	NA	NA
M105-062	Burned	Local shear zone related cherts	NA	NA	NA	NA	NA	NA	NA
M105-063	Burned	Local shear zone related cherts	NA	NA	NA	NA	NA	NA	NA
M105-068	Burned	Local shear zone related cherts	NA	NA	NA	NA	NA	NA	NA
M105-071	Burned	Poieni-Pietroasa fault chert	BanF-019	Su-019	Multiple items > 010	Aurignacian	N100-107	NA	NA
M105-081	Burned	Local shear zone related cherts	NA	NA	NA	NA	NA	NA	NA
M105-082	Burned	Local shear zone related cherts	NA	NA	NA	NA	NA	NA	NA
M105-088	Burned	Diagenetic cherts and Siliceous mudstones/marlstones	NA	NA	NA	NA	NA	NA	NA
M105-095	Burned	Local shear zone related cherts	NA	NA	NA	NA	NA	NA	NA
M105-100	Burned	Local shear zone related cherts	NA	NA	NA	NA	NA	NA	NA
M105-101	Burned	Diagenetic cherts and Siliceous mudstones/marlstones	NA	NA	NA	NA	NA	NA	NA
M105-140	Burned	Local shear zone related cherts	NA	NA	NA	NA	NA	NA	NA
M105-157	Burned	Poieni-Pietroasa fault chert	BanF-022	Su-022	Multiple items > 020	Aurignacian	N101-079	NA	NA
M105-163	Burned	Local shear zone related cherts	NA	NA	NA	NA	NA	NA	NA
M108-002	Burned	Local shear zone related cherts	NA	NA	NA	NA	NA	NA	NA
M108-009	Burned	Local shear zone related cherts	NA	NA	NA	NA	NA	NA	NA
M108-011	Burned	Local shear zone related cherts	NA	NA	NA	NA	NA	NA	NA
M108-013	Burned	Diagenetic cherts and Siliceous mudstones/marlstones	NA	NA	NA	NA	NA	NA	NA
M108-016	Burned	Local shear zone related cherts	NA	NA	NA	NA	NA	NA	NA
M108-019	Burned	Local shear zone related cherts	NA	NA	NA	NA	NA	NA	NA
M108-026	Burned	Local shear zone related cherts	NA	NA	NA	NA	NA	NA	NA
M108-037	Burned	Local shear zone related cherts	NA	NA	NA	NA	NA	NA	NA
M108-046	Burned	Local shear zone related cherts	NA	NA	NA	NA	NA	NA	NA
M108-047	Burned	Local shear zone related cherts	NA	NA	NA	NA	NA	NA	NA
M108-051	Burned	Quartzite	Qt-03	NA	Multiple items > 040	Aurignacian	NA	NA	NA
M108-056	Burned	Local shear zone related cherts	NA	NA	NA	NA	NA	NA	NA
M108-058	Burned	Local shear zone related cherts	NA	NA	NA	NA	NA	NA	NA
M108-060	Burned	Local shear zone related cherts	NA	NA	NA	NA	NA	NA	NA
M108-061	Burned	Local shear zone related cherts	NA	NA	NA	NA	NA	NA	NA
M108-070	Burned	Other siliceous rocks	"burned rosy"	NA	Multiple items > 040	Aurignacian	NA	NA	NA
M108-071	Burned	Local shear zone related cherts	NA	NA	NA	NA	NA	NA	NA
M108-073	Burned	Local shear zone related cherts	NA	NA	NA	NA	NA	NA	NA
M108-075	Burned	Local shear zone related cherts	NA	NA	NA	NA	NA	NA	NA
M108-078	Burned	Local shear zone related cherts	NA	NA	NA	NA	NA	NA	NA
M108-079	Burned	Local shear zone related cherts	NA	NA	NA	NA	NA	NA	NA
M108-082	Burned	Local shear zone related cherts	NA	NA	NA	NA	NA	NA	NA
M108-083	Burned	Local shear zone related cherts	NA	NA	NA	NA	NA	NA	NA
M108-084	Burned	Local shear zone related cherts	NA	NA	NA	NA	NA	NA	NA
M108-086	Burned	Local shear zone related cherts	NA	NA	NA	NA	NA	NA	NA
M108-087	Burned	Local shear zone related cherts	NA	NA	NA	NA	NA	NA	NA
M108-088	Burned	Local shear zone related cherts	NA	NA	NA	NA	NA	NA	NA
M108-089	Burned	Local shear zone related cherts	NA	NA	NA	NA	NA	NA	NA
M108-090	Burned	Other siliceous rocks	"burned rosy"	NA	Multiple items > 040	Aurignacian	NA	NA	NA
M108-092	Burned	Local shear zone related cherts	NA	NA	NA	NA	NA	NA	NA
M108-094	Burned	Local shear zone related cherts	NA	NA	NA	NA	NA	NA	NA
M108-098	Burned	Local shear zone related cherts	NA	NA	NA	NA	NA	NA	NA
M108-099	Burned	Local shear zone related cherts	NA	NA	NA	NA	NA	NA	NA
M108-100	Burned	Other siliceous rocks	"burned rosy"	NA	Multiple items > 040	Aurignacian	NA	NA	N109-078
M108-101	Burned	Local shear zone related cherts	NA	NA	NA	NA	NA	NA	NA
M108-103	Burned	Local shear zone related cherts	NA	NA	NA	NA	NA	NA	NA
M108-106	Burned	Local shear zone related cherts	NA	NA	NA	NA	NA	NA	NA
M108-107	Burned	Local shear zone related cherts	NA	NA	NA	NA	NA	NA	NA
M108-110	Burned	Local shear zone related cherts	NA	NA	NA	NA	NA	NA	NA
M108-111	Burned	Other siliceous rocks	"burned rosy"	NA	Multiple items > 040	Aurignacian	NA	NA	NA
M108-112	Burned	Local shear zone related cherts	NA	NA	NA	NA	NA	NA	NA
M108-113	Burned	Local shear zone related cherts	NA	NA	NA	NA	NA	NA	NA
M108-114	Burned	Other siliceous rocks	"burned rosy"	NA	Multiple items > 040	Aurignacian	NA	NA	NA
M108-115	Burned	Local shear zone related cherts	NA	NA	NA	NA	NA	NA	NA
M108-116	Burned	Local shear zone related cherts	NA	NA	NA	NA	NA	NA	NA
M108-117	Burned	Local shear zone related cherts	NA	NA	NA	NA	NA	NA	NA
M108-119	Burned	Local shear zone related cherts	NA	NA	NA	NA	NA	NA	NA
M108-120	Burned	Other siliceous rocks	"burned rosy"	NA	Multiple items > 040	Aurignacian	N108-203+N109-079+N109-078A+N109-078	several conjoined pieces of burned rosy	NA
M108-123	Burned	Local shear zone related cherts	NA	NA	NA	NA	NA	NA	NA
M108-124	Burned	Diagenetic cherts and Siliceous mudstones/marlstones	NA	NA	NA	NA	NA	NA	NA
M108-127	Burned	Local shear zone related cherts	NA	NA	NA	NA	NA	NA	NA
M108-128	Burned	Local shear zone related cherts	NA	NA	NA	NA	NA	NA	NA
M108-129	Burned	Other siliceous rocks	"burned rosy"	NA	Multiple items > 040	Aurignacian	NA	NA	NA
M108-130	Burned	Other siliceous rocks	"burned rosy"	NA	Multiple items > 040	Aurignacian	NA	NA	NA
M108-132	Burned	Local shear zone related cherts	NA	NA	NA	NA	NA	NA	NA
M108-133	Burned	Local shear zone related cherts	NA	NA	NA	NA	NA	NA	NA
M108-135	Burned	Local shear zone related cherts	NA	NA	NA	NA	NA	NA	NA
M108-136	Burned	Local shear zone related cherts	NA	NA	NA	NA	NA	NA	NA
M108-137	Burned	Local shear zone related cherts	NA	NA	NA	NA	NA	NA	NA
M108-138	Burned	Local shear zone related cherts	NA	NA	NA	NA	NA	NA	NA
M108-139	Burned	Local shear zone related cherts	NA	NA	NA	NA	NA	NA	NA
M108-141	Burned	Other siliceous rocks	"burned rosy"	NA	Multiple items > 040	Aurignacian	NA	NA	NA
M108-144	Burned	Local shear zone related cherts	NA	NA	NA	NA	NA	NA	NA
M108-145	Burned	Local shear zone related cherts	NA	NA	NA	NA	NA	NA	NA
M108-146	Burned	Other siliceous rocks	"burned rosy"	NA	Multiple items > 040	Aurignacian	NA	NA	N109-079
M108-147	Burned	Local shear zone related cherts	NA	NA	NA	NA	NA	NA	NA
M108-148	Burned	Other siliceous rocks	"burned rosy"	NA	Multiple items > 040	Aurignacian	NA	NA	NA
M108-149	Burned	Diagenetic cherts and Siliceous mudstones/marlstones	NA	NA	NA	NA	NA	NA	NA
M108-150	Burned	Local shear zone related cherts	NA	NA	NA	NA	NA	NA	NA
M108-151	Burned	Local shear zone related cherts	NA	NA	NA	NA	NA	NA	NA
M108-152	Burned	Local shear zone related cherts	NA	NA	NA	NA	NA	NA	NA
M108-155	Burned	Local shear zone related cherts	NA	NA	NA	NA	NA	NA	NA
M108-156	Burned	Local shear zone related cherts	NA	NA	NA	NA	NA	NA	NA
M108-157	Burned	Local shear zone related cherts	NA	NA	NA	NA	NA	NA	NA
M108-161	Burned	Local shear zone related cherts	NA	NA	NA	NA	NA	NA	NA
M108-162	Burned	Local shear zone related cherts	NA	NA	NA	NA	NA	NA	NA
M108-163	Burned	Local shear zone related cherts	NA	NA	NA	NA	NA	NA	NA
M108-164	Burned	Local shear zone related cherts	NA	NA	NA	NA	NA	NA	NA
M108-166	Burned	Local shear zone related cherts	NA	NA	NA	NA	NA	NA	NA
M108-171	Burned	Diagenetic cherts and Siliceous mudstones/marlstones	NA	NA	NA	NA	NA	NA	NA
M108-173	Burned	Other siliceous rocks	"burned rosy"	NA	Multiple items > 040	Aurignacian	NA	NA	NA
M108-179	Burned	Local shear zone related cherts	NA	NA	NA	NA	NA	NA	NA
M108-180	Burned	Local shear zone related cherts	NA	NA	NA	NA	NA	NA	N109-105
M109-005	Burned	Local shear zone related cherts	NA	NA	NA	NA	NA	NA	NA
M109-014	Burned	Local shear zone related cherts	NA	NA	NA	NA	NA	NA	NA
M109-017	Burned	Other siliceous rocks	"burned rosy"	NA	Multiple items > 040	Aurignacian	NA	NA	NA
M109-020	Burned	Local shear zone related cherts	NA	NA	NA	NA	NA	NA	NA
M109-021	Burned	Local shear zone related cherts	NA	NA	NA	NA	NA	NA	NA
M109-025	Burned	Local shear zone related cherts	NA	NA	NA	NA	NA	NA	NA
M109-029	Burned	Local shear zone related cherts	NA	NA	NA	NA	NA	NA	NA
M109-033	Burned	Local shear zone related cherts	NA	NA	NA	NA	NA	NA	NA
M109-036	Burned	Local shear zone related cherts	NA	NA	NA	NA	NA	NA	NA
M109-039	Burned	Local shear zone related cherts	NA	NA	NA	NA	NA	NA	NA
M109-045	Burned	Other siliceous rocks	"burned rosy"	NA	Multiple items > 040	Aurignacian	NA	NA	NA
M109-046	Burned	Local shear zone related cherts	NA	NA	NA	NA	NA	NA	NA
M109-049	Burned	Local shear zone related cherts	NA	NA	NA	NA	NA	NA	NA
M109-052	Burned	Local shear zone related cherts	NA	NA	NA	NA	NA	NA	NA
M109-053	Burned	Local shear zone related cherts	NA	NA	NA	NA	NA	NA	NA
M109-055	Burned	Local shear zone related cherts	NA	NA	NA	NA	NA	NA	NA
M109-060	Burned	Local shear zone related cherts	NA	NA	NA	NA	NA	NA	NA
M109-065	Burned	Local shear zone related cherts	NA	NA	NA	NA	NA	NA	NA
M109-069	Burned	Local shear zone related cherts	NA	NA	NA	NA	NA	NA	NA
M109-071	Burned	Local shear zone related cherts	NA	NA	NA	NA	NA	NA	NA
M109-080	Burned	Local shear zone related cherts	NA	NA	NA	NA	NA	NA	NA
M109-087	Burned	Local shear zone related cherts	NA	NA	NA	NA	NA	NA	NA
M109-090	Burned	Local shear zone related cherts	NA	NA	NA	NA	NA	NA	NA
M109-093	Burned	Local shear zone related cherts	NA	NA	NA	NA	NA	NA	NA
M109-097	Burned	Local shear zone related cherts	NA	NA	NA	NA	NA	NA	NA
M109-098	Burned	Local shear zone related cherts	NA	NA	NA	NA	NA	NA	NA
M109-104	Burned	Local shear zone related cherts	NA	NA	NA	NA	NA	NA	NA
M109-105	Burned	Local shear zone related cherts	NA	NA	NA	NA	NA	NA	NA
M109-109	Burned	Local shear zone related cherts	NA	NA	NA	NA	NA	NA	NA
M109-113	Burned	Local shear zone related cherts	NA	NA	NA	NA	NA	NA	NA
M109-114	Burned	Local shear zone related cherts	NA	NA	NA	NA	NA	NA	NA
M109-116	Burned	Other siliceous rocks	"burned rosy"	NA	Multiple items > 040	Aurignacian	NA	NA	NA
M109-117	Burned	Local shear zone related cherts	NA	NA	NA	NA	NA	NA	NA
N100-016	Burned	Local shear zone related cherts	NA	NA	NA	NA	NA	NA	NA
N100-019	Burned	Local shear zone related cherts	NA	NA	NA	NA	NA	NA	NA
N100-020	Burned	Local shear zone related cherts	NA	NA	NA	NA	NA	NA	NA
N100-021	Burned	Local shear zone related cherts	NA	NA	NA	NA	NA	NA	NA
N100-023	Burned	Local shear zone related cherts	NA	NA	NA	NA	NA	NA	NA
N100-024	Burned	Ductile shear zone related cherts	DucCh-07	NA	Multiple items < 005	Aurignacian?	NA	NA	NA
N100-026	Burned	Local shear zone related cherts	NA	NA	NA	NA	NA	NA	NA
N100-027	Burned	Diagenetic cherts and Siliceous mudstones/marlstones	NA	NA	NA	NA	NA	NA	NA
N100-051	Burned	Local shear zone related cherts	NA	NA	NA	NA	NA	NA	NA
N100-052	Burned	Local shear zone related cherts	NA	NA	NA	NA	NA	NA	NA
N100-058	Burned	Local shear zone related cherts	NA	NA	NA	NA	NA	NA	NA
N100-061	Burned	Non-local (?) fault cherts	NLFCh-02 (“Black flint”)	NA	Multiple items > 080	Aurignacian	NA	NA	NA
N100-067	Burned	Local shear zone related cherts	NA	NA	NA	NA	NA	NA	NA
N100-070	Burned	Local shear zone related cherts	NA	NA	NA	NA	NA	NA	NA
N100-078	Burned	Non-local (?) fault cherts	NLFCh-02 (“Black flint”)	NA	Multiple items > 080	Aurignacian	NA	NA	NA
N100-097	Burned	Local shear zone related cherts	NA	NA	NA	NA	NA	NA	NA
N100-113	Burned	Local shear zone related cherts	NA	NA	NA	NA	NA	NA	N104-245
N100-132	Burned	Non-skeletal cherts	NSDgCh-01	NA	Multiple items > 020	Aurignacian	NA	NA	NA
N100-135	Burned	Local shear zone related cherts	NA	NA	NA	NA	NA	NA	NA
N100-138	Burned	Local shear zone related cherts	NA	NA	NA	NA	NA	NA	NA
N100-140	Burned	Local shear zone related cherts	NA	NA	NA	NA	NA	NA	NA
N100-141	Burned	Local shear zone related cherts	NA	NA	NA	NA	NA	NA	NA
N100-157	Burned	Local shear zone related cherts	NA	NA	NA	NA	NA	NA	NA
N100-161	Burned	Local shear zone related cherts	NA	NA	NA	NA	NA	NA	NA
N100-162	Burned	Local shear zone related cherts	NA	NA	NA	NA	NA	NA	NA
N100-163	Burned	Local shear zone related cherts	NA	NA	NA	NA	NA	NA	NA
N100-166	Burned	Local shear zone related cherts	NA	NA	NA	NA	NA	NA	NA
N100-169	Burned	Local shear zone related cherts	NA	NA	NA	NA	NA	NA	NA
N100-171	Burned	Non-local (?) fault cherts	NLFCh-02 (“Black flint”)	NA	Multiple items > 080	Aurignacian	NA	NA	NA
N100-175	Burned	Local shear zone related cherts	NA	NA	NA	NA	NA	NA	NA
N100-182	Burned	Non-skeletal cherts	NSDgCh-01	NA	Multiple items > 020	Aurignacian	NA	NA	NA
N101-001	Burned	Local shear zone related cherts	NA	NA	NA	NA	NA	NA	NA
N101-007	Burned	Local shear zone related cherts	NA	NA	NA	NA	NA	NA	NA
N101-010	Burned	Local shear zone related cherts	NA	NA	NA	NA	NA	NA	NA
N101-026	Burned	Local shear zone related cherts	NA	NA	NA	NA	NA	NA	NA
N101-028	Burned	Local shear zone related cherts	NA	NA	NA	NA	NA	NA	NA
N101-037	Burned	Diagenetic cherts and Siliceous mudstones/marlstones	NA	NA	NA	NA	NA	NA	NA
N101-038E	Burned	Local shear zone related cherts	NA	NA	NA	NA	NA	NA	NA
N101-039	Burned	Local shear zone related cherts	NA	NA	NA	NA	NA	NA	NA
N101-041	Burned	Local shear zone related cherts	NA	NA	NA	NA	NA	NA	NA
N101-052	Burned	Local shear zone related cherts	NA	NA	NA	NA	NA	NA	NA
N101-054	Burned	Local shear zone related cherts	NA	NA	NA	NA	NA	NA	NA
N101-056	Burned	Local shear zone related cherts	NA	NA	NA	NA	NA	NA	NA
N101-059	Burned	Local shear zone related cherts	NA	NA	NA	NA	NA	NA	NA
N101-065	Burned	Local shear zone related cherts	NA	NA	NA	NA	NA	NA	NA
N101-068	Burned	Local shear zone related cherts	NA	NA	NA	NA	NA	NA	NA
N101-071	Burned	Local shear zone related cherts	NA	NA	NA	NA	NA	NA	NA
N101-095	Burned	Local shear zone related cherts	NA	NA	NA	NA	NA	NA	NA
N101-099	Burned	Local shear zone related cherts	NA	NA	NA	NA	NA	NA	NA
N101-100	Burned	Poieni-Pietroasa fault chert	BanF-022	Su-022	Multiple items > 020	Aurignacian	NA	NA	NA
N101-115	Burned	Local shear zone related cherts	NA	NA	NA	NA	NA	NA	NA
N101-118	Burned	Local shear zone related cherts	NA	NA	NA	NA	NA	NA	NA
N101-127	Burned	Local shear zone related cherts	NA	NA	NA	NA	NA	NA	NA
N101-137	Burned	Local shear zone related cherts	NA	NA	NA	NA	NA	NA	NA
N101-143	Burned	Local shear zone related cherts	NA	NA	NA	NA	NA	NA	NA
N101-144	Burned	Local shear zone related cherts	NA	NA	NA	NA	NA	NA	NA
N101-146	Burned	Local shear zone related cherts	NA	NA	NA	NA	NA	NA	NA
N101-150	Burned	Local shear zone related cherts	NA	NA	NA	NA	NA	NA	NA
N101-153	Burned	Non-local (?) fault cherts	NLFCh-02 (“Black flint”)	NA	Multiple items > 080	Aurignacian	NA	NA	NA
N101-163	Burned	Local shear zone related cherts	NA	NA	NA	NA	NA	NA	NA
N101-166	Burned	Local shear zone related cherts	NA	NA	NA	NA	NA	NA	NA
N101-178	Burned	Local shear zone related cherts	NA	NA	NA	NA	NA	NA	NA
N101-181	Burned	Local shear zone related cherts	NA	NA	NA	NA	NA	NA	NA
N101-184	Burned	Diagenetic cherts and Siliceous mudstones/marlstones	BurnedDgCh-02	NA	Multiple items > 005	Aurignacian	NA	NA	NA
N101-185	Burned	Local shear zone related cherts	NA	NA	NA	NA	NA	NA	NA
N101-187	Burned	Local shear zone related cherts	NA	NA	NA	NA	NA	NA	NA
N101-200A	Burned	Local shear zone related cherts	NA	NA	NA	NA	NA	NA	NA
N101-202	Burned	Local shear zone related cherts	NA	NA	NA	NA	NA	NA	NA
N101-204	Burned	Local shear zone related cherts	NA	NA	NA	NA	NA	NA	NA
N101-204A	Burned	Local shear zone related cherts	NA	NA	NA	NA	NA	NA	NA
N101-205	Burned	Local shear zone related cherts	NA	NA	NA	NA	NA	NA	NA
N101-208	Burned	Local shear zone related cherts	NA	NA	NA	NA	NA	NA	NA
N101-209	Burned	Local shear zone related cherts	NA	NA	NA	NA	NA	NA	NA
N101-209A	Burned	Local shear zone related cherts	NA	NA	NA	NA	NA	NA	NA
N101-209B	Burned	Local shear zone related cherts	NA	NA	NA	NA	NA	NA	NA
N101-215	Burned	Local shear zone related cherts	NA	NA	NA	NA	NA	NA	NA
N101-222	Burned	Local shear zone related cherts	NA	NA	NA	NA	NA	NA	NA
N101-246	Burned	Local shear zone related cherts	NA	NA	NA	NA	NA	NA	NA
N101-248A	Burned	Poieni-Pietroasa fault chert	BanF-056	Su-087	Multiple items > 050	Aurignacian	NA	NA	O103-199
N101-254	Burned	Local shear zone related cherts	NA	NA	NA	NA	NA	NA	NA
N101-255	Burned	Diagenetic cherts and Siliceous mudstones/marlstones	BurnedDgCh-02	NA	Multiple items > 005	Aurignacian	NA	NA	NA
N101-263	Burned	Local shear zone related cherts	NA	NA	NA	NA	NA	NA	NA
N102-003	Burned	Diagenetic cherts and Siliceous mudstones/marlstones	NA	NA	NA	NA	NA	NA	NA
N102-005	Burned	Diagenetic cherts and Siliceous mudstones/marlstones	NA	NA	NA	NA	NA	NA	NA
N102-010	Burned	Local shear zone related cherts	NA	NA	NA	NA	NA	NA	NA
N102-016	Burned	Local shear zone related cherts	NA	NA	NA	NA	NA	NA	NA
N102-017	Burned	Diagenetic cherts and Siliceous mudstones/marlstones	NA	NA	NA	NA	NA	NA	NA
N102-020	Burned	Local shear zone related cherts	NA	NA	NA	NA	NA	NA	NA
N102-024	Burned	Diagenetic cherts and Siliceous mudstones/marlstones	NA	NA	NA	NA	NA	NA	NA
N102-026	Burned	Local shear zone related cherts	NA	NA	NA	NA	NA	NA	NA
N102-029	Burned	Diagenetic cherts and Siliceous mudstones/marlstones	BurnedDgCh-01	NA	Multiple items > 005	Epigravettian	NA	NA	NA
N102-043	Burned	Local shear zone related cherts	NA	NA	NA	NA	NA	NA	NA
N102-045	Burned	Local shear zone related cherts	NA	NA	NA	NA	NA	NA	NA
N102-053	Burned	Local shear zone related cherts	NA	NA	NA	NA	NA	NA	NA
N102-061	Burned	Local shear zone related cherts	NA	NA	NA	NA	NA	NA	NA
N102-067	Burned	Local shear zone related cherts	NA	NA	NA	NA	NA	NA	N102-068; O102-230; O102-248
N102-068	Burned	Local shear zone related cherts	NA	NA	NA	NA	NA	NA	O102-230
N102-074	Burned	Local shear zone related cherts	NA	NA	NA	NA	NA	NA	NA
N102-077	Burned	Local shear zone related cherts	NA	NA	NA	NA	NA	NA	NA
N102-093	Burned	Local shear zone related cherts	NA	NA	NA	NA	NA	NA	NA
N102-097	Burned	Local shear zone related cherts	NA	NA	NA	NA	NA	NA	NA
N102-105	Burned	Local shear zone related cherts	NA	NA	NA	NA	NA	NA	NA
N102-108	Burned	Local shear zone related cherts	NA	NA	NA	NA	NA	NA	NA
N102-109	Burned	Local shear zone related cherts	NA	NA	NA	NA	NA	NA	NA
N102-112	Burned	Local shear zone related cherts	NA	NA	NA	NA	NA	NA	NA
N102-113	Burned	Local shear zone related cherts	NA	NA	NA	NA	NA	NA	NA
N102-117	Burned	Local shear zone related cherts	NA	NA	NA	NA	NA	NA	NA
N102-118	Burned	Local shear zone related cherts	NA	NA	NA	NA	NA	NA	NA
N102-125	Burned	Local shear zone related cherts	NA	NA	NA	NA	NA	NA	N102-128
N102-127	Burned	Local shear zone related cherts	NA	NA	NA	NA	NA	NA	N103-121
N102-128	Burned	Local shear zone related cherts	NA	NA	NA	NA	NA	NA	NA
N102-131	Burned	Local shear zone related cherts	NA	NA	NA	NA	NA	NA	NA
N102-133	Burned	Local shear zone related cherts	NA	NA	NA	NA	NA	NA	NA
N102-134	Burned	Local shear zone related cherts	NA	NA	NA	NA	NA	NA	NA
N102-138	Burned	Local shear zone related cherts	NA	NA	NA	NA	NA	NA	NA
N102-140	Burned	Local shear zone related cherts	NA	NA	NA	NA	NA	NA	NA
N102-143	Burned	Local shear zone related cherts	NA	NA	NA	NA	NA	NA	NA
N102-148	Burned	Local shear zone related cherts	NA	NA	NA	NA	NA	NA	NA
N102-152	Burned	Local shear zone related cherts	NA	NA	NA	NA	NA	NA	NA
N102-163	Burned	Local shear zone related cherts	NA	NA	NA	NA	NA	NA	NA
N102-164	Burned	Local shear zone related cherts	NA	NA	NA	NA	NA	NA	NA
N102-165	Burned	Local shear zone related cherts	NA	NA	NA	NA	NA	NA	NA
N102-168	Burned	Local shear zone related cherts	NA	NA	NA	NA	NA	NA	NA
N103-008	Burned	Diagenetic cherts and Siliceous mudstones/marlstones	NA	NA	NA	NA	NA	NA	NA
N103-010	Burned	Diagenetic cherts and Siliceous mudstones/marlstones	NA	NA	NA	NA	NA	NA	NA
N103-016	Burned	Diagenetic cherts and Siliceous mudstones/marlstones	NA	NA	NA	NA	NA	NA	NA
N103-020D	Burned	Local shear zone related cherts	NA	NA	NA	NA	NA	NA	NA
N103-020E	Burned	Diagenetic cherts and Siliceous mudstones/marlstones	NA	NA	NA	NA	NA	NA	NA
N103-020G	Burned	Local shear zone related cherts	NA	NA	NA	NA	NA	NA	NA
N103-025C	Burned	Non-local (?) fault cherts	NLFCh-01 (rusty-yellowish fault chert)	NA	Multiple items > 030	Epigravettian	NA	NA	NA
N103-036	Burned	Diagenetic cherts and Siliceous mudstones/marlstones	BurnedDgCh-01	NA	Multiple items > 005	Epigravettian	NA	NA	NA
N103-042	Burned	Local shear zone related cherts	NA	NA	NA	NA	NA	NA	NA
N103-048	Burned	Local shear zone related cherts	NA	NA	NA	NA	NA	NA	NA
N103-050	Burned	Non-local (?) fault cherts	NLFCh-02 (“Black flint”)	NA	Multiple items > 080	Aurignacian	NA	NA	NA
N103-064	Burned	Local shear zone related cherts	NA	NA	NA	NA	NA	NA	NA
N103-068	Burned	Local shear zone related cherts	NA	NA	NA	NA	NA	NA	NA
N103-084	Burned	Local shear zone related cherts	NA	NA	NA	NA	NA	NA	NA
N103-098	Burned	Local shear zone related cherts	NA	NA	NA	NA	NA	NA	NA
N103-104	Burned	Diagenetic cherts and Siliceous mudstones/marlstones	NA	NA	NA	NA	NA	NA	NA
N103-108	Burned	Diagenetic cherts and Siliceous mudstones/marlstones	NA	NA	NA	NA	NA	NA	N105-124
N103-121	Burned	Local shear zone related cherts	NA	NA	NA	NA	NA	NA	NA
N103-141	Burned	Local shear zone related cherts	NA	NA	NA	NA	NA	NA	NA
N103-161	Burned	Local shear zone related cherts	NA	NA	NA	NA	NA	NA	NA
N103-166	Burned	Local shear zone related cherts	NA	NA	NA	NA	NA	NA	NA
N103-167	Burned	Local shear zone related cherts	NA	NA	NA	NA	NA	NA	NA
N103-168	Burned	Local shear zone related cherts	NA	NA	NA	NA	NA	NA	NA
N103-174	Burned	Local shear zone related cherts	NA	NA	NA	NA	NA	NA	NA
N103-175	Burned	Diagenetic cherts and Siliceous mudstones/marlstones	NA	NA	NA	NA	NA	NA	NA
N103-179	Burned	Local shear zone related cherts	NA	NA	NA	NA	NA	NA	NA
N103-004A	Burned	Diagenetic cherts and Siliceous mudstones/marlstones	NA	NA	NA	NA	NA	NA	NA
N104-006	Burned	Local shear zone related cherts	NA	NA	NA	NA	NA	NA	NA
N104-011	Burned	Local shear zone related cherts	NA	NA	NA	NA	NA	NA	NA
N104-028	Burned	Local shear zone related cherts	NA	NA	NA	NA	NA	NA	NA
N104-034	Burned	Diagenetic cherts and Siliceous mudstones/marlstones	NA	NA	NA	NA	NA	NA	NA
N104-040	Burned	Local shear zone related cherts	NA	NA	NA	NA	NA	NA	NA
N104-054	Burned	Local shear zone related cherts	NA	NA	NA	NA	NA	NA	NA
N104-055	Burned	Local shear zone related cherts	NA	NA	NA	NA	NA	NA	NA
N104-070	Burned	Local shear zone related cherts	NA	NA	NA	NA	NA	NA	NA
N104-077	Burned	Local shear zone related cherts	NA	NA	NA	NA	NA	NA	NA
N104-108	Burned	Local shear zone related cherts	NA	NA	NA	NA	NA	NA	NA
N104-114	Burned	Local shear zone related cherts	NA	NA	NA	NA	NA	NA	NA
N104-116	Burned	Local shear zone related cherts	NA	NA	NA	NA	NA	NA	NA
N104-117	Burned	Diagenetic cherts and Siliceous mudstones/marlstones	BurnedDgCh-02	NA	Multiple items > 005	Aurignacian	NA	NA	NA
N104-118	Burned	Local shear zone related cherts	NA	NA	NA	NA	NA	NA	NA
N104-120	Burned	Local shear zone related cherts	NA	NA	NA	NA	NA	NA	NA
N104-133	Burned	Local shear zone related cherts	NA	NA	NA	NA	NA	NA	NA
N104-137	Burned	Local shear zone related cherts	NA	NA	NA	NA	NA	NA	NA
N104-154I	Burned	Local shear zone related cherts	NA	NA	NA	NA	NA	NA	NA
N104-154K	Burned	Local shear zone related cherts	NA	NA	NA	NA	NA	NA	NA
N104-183	Burned	Local shear zone related cherts	NA	NA	NA	NA	NA	NA	NA
N104-184	Burned	Other siliceous rocks	OSR-06 (greyish-bluish chert)	NA	Multiple items > 040	Aurignacian	NA	NA	NA
N104-187	Burned	Local shear zone related cherts	NA	NA	NA	NA	NA	NA	NA
N104-188	Burned	Local shear zone related cherts	NA	NA	NA	NA	NA	NA	NA
N104-209	Burned	Local shear zone related cherts	NA	NA	NA	NA	NA	NA	NA
N104-251	Burned	Local shear zone related cherts	NA	NA	NA	NA	NA	NA	NA
N104-278	Burned	Local shear zone related cherts	NA	NA	NA	NA	NA	NA	NA
N104-280	Burned	Local shear zone related cherts	NA	NA	NA	NA	NA	NA	NA
N104-316	Burned	Local shear zone related cherts	NA	NA	NA	NA	NA	NA	NA
N104-318	Burned	Local shear zone related cherts	NA	NA	NA	NA	NA	NA	NA
N104-330	Burned	Local shear zone related cherts	NA	NA	NA	NA	NA	NA	NA
N104-332	Burned	Local shear zone related cherts	NA	NA	NA	NA	NA	NA	NA
N104-333	Burned	Local shear zone related cherts	NA	NA	NA	NA	NA	NA	NA
N105-005	Burned	Local shear zone related cherts	NA	NA	NA	NA	NA	NA	NA
N105-006	Burned	Local shear zone related cherts	NA	NA	NA	NA	NA	NA	NA
N105-027	Burned	Local shear zone related cherts	NA	NA	NA	NA	NA	NA	NA
N105-058	Burned	Very fine-grained diagenetic cherts	VfgDgCh-03	NA	Multiple items > 010	Epigravettian	NA	NA	NA
N105-065	Burned	Local shear zone related cherts	NA	NA	NA	NA	NA	NA	NA
N105-067	Burned	Local shear zone related cherts	NA	NA	NA	NA	NA	NA	NA
N105-069	Burned	Diagenetic cherts and Siliceous mudstones/marlstones	NA	NA	NA	NA	NA	NA	NA
N105-077	Burned	Local shear zone related cherts	NA	NA	NA	NA	NA	NA	NA
N105-085	Burned	Local shear zone related cherts	NA	NA	NA	NA	NA	NA	NA
N105-086	Burned	Local shear zone related cherts	NA	NA	NA	NA	NA	NA	NA
N105-091	Burned	Local shear zone related cherts	NA	NA	NA	NA	NA	NA	NA
N105-097	Burned	Local shear zone related cherts	NA	NA	NA	NA	NA	NA	NA
N105-101	Burned	Local shear zone related cherts	NA	NA	NA	NA	NA	NA	NA
N105-113	Burned	Diagenetic cherts and Siliceous mudstones/marlstones	NA	NA	NA	NA	NA	NA	NA
N105-123	Burned	Local shear zone related cherts	NA	NA	NA	NA	NA	NA	NA
N105-124	Burned	Diagenetic cherts and Siliceous mudstones/marlstones	NA	NA	NA	NA	NA	NA	NA
N105-125	Burned	Local shear zone related cherts	NA	NA	NA	NA	NA	NA	NA
N105-129	Burned	Local shear zone related cherts	NA	NA	NA	NA	NA	NA	NA
N105-143	Burned	Diagenetic cherts and Siliceous mudstones/marlstones	NA	NA	NA	NA	NA	NA	NA
N105-144	Burned	Local shear zone related cherts	NA	NA	NA	NA	NA	NA	NA
N105-148	Burned	Local shear zone related cherts	NA	NA	NA	NA	NA	NA	NA
N105-150	Burned	Local shear zone related cherts	NA	NA	NA	NA	NA	NA	NA
N105-163	Burned	Local shear zone related cherts	NA	NA	NA	NA	NA	NA	NA
N105-177	Burned	Local shear zone related cherts	NA	NA	NA	NA	NA	NA	NA
N105-179	Burned	Local shear zone related cherts	NA	NA	NA	NA	NA	NA	NA
N105-186	Burned	Local shear zone related cherts	NA	NA	NA	NA	NA	NA	NA
N105-188	Burned	Local shear zone related cherts	NA	NA	NA	NA	NA	NA	NA
N106-006	Burned	Local shear zone related cherts	NA	NA	NA	NA	NA	NA	NA
N106-037	Burned	Very fine-grained diagenetic cherts	VfgDgCh-01	NA	Multiple items > 005	Epigravettian	NA	NA	NA
N106-044	Burned	Local shear zone related cherts	NA	NA	NA	NA	NA	NA	NA
N106-046	Burned	Local shear zone related cherts	NA	NA	NA	NA	NA	NA	NA
N106-072	Burned	Local shear zone related cherts	NA	NA	NA	NA	NA	NA	NA
N106-075	Burned	Local shear zone related cherts	NA	NA	NA	NA	NA	NA	NA
N106-078	Burned	Local shear zone related cherts	NA	NA	NA	NA	NA	NA	NA
N106-082	Burned	Local shear zone related cherts	NA	NA	NA	NA	NA	NA	NA
N106-095	Burned	Local shear zone related cherts	NA	NA	NA	NA	NA	NA	NA
N106-098	Burned	Local shear zone related cherts	NA	NA	NA	NA	NA	NA	NA
N106-102	Burned	Local shear zone related cherts	NA	NA	NA	NA	NA	NA	NA
N106-105	Burned	Local shear zone related cherts	NA	NA	NA	NA	NA	NA	NA
N106-107	Burned	Local shear zone related cherts	NA	NA	NA	NA	NA	NA	NA
N107-001	Burned	Diagenetic cherts and Siliceous mudstones/marlstones	NA	NA	NA	NA	NA	NA	NA
N107-002	Burned	Diagenetic cherts and Siliceous mudstones/marlstones	BurnedDgCh-02	NA	Multiple items > 005	Aurignacian	NA	NA	NA
N107-007	Burned	Local shear zone related cherts	NA	NA	NA	NA	NA	NA	NA
[truncated: 4,936 more rows]

## Sheet: technotypology
ID-NO	ENTIRETY	LENGTH	WIDTH	THICKNESS	DESCRIPTION	STRUCTURE_CAT	TECH_CAT	R	R_LOC	R_POS	R_DIS	R_DEL	R_EXT	R_ANG	R_MORPH	CO	CxP	NSP	SP_TYPE	SP_R	SP-FS_ANGLE	AB	NFS	FSR	FSS	2FSS	BLADE_NEG_N	BLADELET_NEG_N	NEG_O	S_NEG_N	S_NEG_O	S_NEG_TYPE	CORE_CAT	SCHEME	LENGTH_LCN	WIDTH_LCN	ELONGATION_LCN	OV_AB	CURV	PRO	F_ANGLE	CX	CX_POSITION	LIPP	BUTT_TYPE	BULB_MORPH	NEG_N	NEG_TYPE	NEG_O
[truncated: 1,805 more rows]

[truncated: 1 more sheets: use_wear]
