# Supplementary material for: Aurignacian dynamics in Southeastern Europe based on spatial analysis, sediment geochemistry, raw materials, lithic analysis, and use-wear from Românești-Dumbrăvița
Source: Sci Rep. 2022 Aug 19;12:14152. doi: 10.1038/s41598-022-15544-5 (PMC9391429; doi:10.1038/s41598-022-15544-5)
Supplement: Supplementary file 3 — Supplementary Information 3. [file 41598_2022_15544_MOESM3_ESM.xlsx]

## Sheet: Read Me
Supplementary Information for
Aurignacian dynamics in Southeastern Europe based on spatial analysis, sediment geochemistry, raw materials, lithic analysis and use-wear from Românești-Dumbrăvița
Wei Chu*, Scott McLin, Luisa Wöstehoff, Alexandru Ciornei, Jacopo Gennai, João Marreiros, Adrian Doboș
Corresponding author: Wei Chu, email: w.chu@arch.leidenuniv.nl
Supplementary tables are given in sperate sheets:
Supplementary Table 1
Supplementary Table 2
Supplementary Table 3
Supplementary Table 4
Supplementary Table 5

## Sheet: Supplementary Table 1
Supplementary Table 2.
Lithic analyses' results on cores from Românești-Dumbrăvița I, GH3.
	Pre-Core	Semi-rotating	Narrow-fronted	Blades-not organized	Fragment	Total
OVERHANG
Yes		4 (80%)	4 (50%)	1 (100%)		9 (50%)
No	3 (100%)	1 (20%)	4 (50%)		1 (100%)	9 (50%)
KNAPPING ANGLE
<70°	1 (33%)	3 (60%)	3 (38%)		1 (100%)	8 (44%)
70–89°	2 (67%)	1 (20%)	5 (63%)	1 (100%)		9 (50%)
Indeterminate		1 (20%)				1 (6%)
CORE BLANK
Blank		1 (20%)	5 (63%)	1 (100%)		7 (39%)
Cobble		1 (20%)				1 (6%)
Indeterminate					1 (100%)	1 (6%)
Nodule	2 (67%)	3 (60%)				5 (28%)
Slab			2 (25%)			2 (11%)
Squared chunk	1 (33%)		1 (13%)			2 (11%)
CORTEX
No cortex	1 (33%)	2 (40%)	4 (50%)	1 (100%)	1 (100%)	9 (50%)
Cortical	2 (67%)	3 (60%)	4 (50%)			9 (50%)
Lateral			3 (75%)			3 (33%)
Back	1 (50%)		1 (25%)			2 (22%)
Back and base		1 (33%)				1 (11%)
Back and lateral		1 (33%)				1 (11%)
Frontal		1 (33%)				1 (11%)
Top	1 (50%)					1 (11%)
STRIKING PLATFORM TYPE
Natural			2 (25%)			2 (11%)
Plain	3 (100%)	5 (100%)	6 (75%)	1 (100%)	1 (100%)	16 (89%)
STRIKING PLATFORM RELATIONSHIP
Single	2 (67%)	3 (60%)	6 (75%)	1 (100%)	1 (100%)	13 (72%)
Opposed		1 (20%)	1 (13%)			2 (11%)
Opposed auxiliary			1 (13%)			1 (6%)
Adjacent		1 (20%)				1 (6%)
Independent	1 (33%)					1 (6%)
NEGATIVES TYPE
Bladelets	1 (33%)	1 (20%)	5 (63%)			7 (39%)
Blades	1 (33%)					1 (6%)
Blades & bladelets		4 (80%)	2 (25%)		1 (100%)	7 (39%)
Blades, bladelets & flakes				1 (100%)		1 (6%)
No negatives	1 (33%)					1 (6%)
Indeterminate			1 (13%)			1 (6%)
NEGATIVES ORIENTATION
Bipolar		1 (20%)				1 (6%)
Convergent				1 (100%)		1 (6%)
Unipolar	2 (67%)	3 (60%)	8 (100%)		1 (100%)	14 (78%)
Unipolar+convergent		1 (20%)				1 (6%)
No negatives	1 (33%)					1 (6%)
TOTAL	3 (100%)	5 (100%)	8 (100%)	1 (100%)	1 (100%)	18 (100%)

## Sheet: Supplementary Table 2
Supplementary Table 3.
Lithic analyses' results on debitages from Românești-Dumbrăvița I, GH3.
	Blade Blank	Management Blade						Bladelet Blank	Management Bladelet						Burin Spall	Blade Tablet	Flake Blank	Management Flake			Initialization Flake	Core Tablet	Total
			Maintenance	Crest	Asymmetrical	Overshot	Surface Cleaning			Maintenance	Crest	Asymmetrical	Overshot	Surface Cleaning					Maintenance	Surface Cleaning
LIPPING* Complete and Prox+Mes without crushed butts
Yes	54 (54%)	36 (35%)	1 (13%)	1 (13%)	19 (32%)	7 (54%)	8 (53%)	44 (35%)	11 (31%)	3 (43%)	3 (75%)	3 (14%)		2 (100%)	2 (14%)		32 (26%)	102 (41%)	59 (39%)	43 (46%)	21 (32%)	24 (37%)	326 (37%)
No	46 (46%)	67 (65%)	7 (88%)	7 (88%)	40 (68%)	6 (46%)	7 (47%)	83 (65%)	24 (69%)	4 (57%)	1 (25%)	18 (86%)	1 (100%)		12 (86%)	7 (100%)	92 (74%)	144 (59%)	93 (61%)	51 (54%)	44 (68%)	41 (63%)	560 (63%)
Total	100 (100%)	103 (100%)	8 (100%)	8 (100%)	59 (100%)	13 (100%)	15 (100%)	127 (100%)	35 (100%)	7 (100%)	4 (100%)	21 (100%)	1 (100%)	2 (100%)	14 (100%)	7 (100%)	124 (100%)	246 (100%)	152 (100%)	94 (100%)	65 (100%)	65 (100%)	886 (100%)
BULB ** Complete and Prox+Mes
Diffused	77 (75%)	79 (72%)	5 (63%)	5 (63%)	47 (75%)	10 (71%)	12 (75%)	117 (86%)	34 (97%)	7 (100%)	4 (100%)	20 (95%)	1 (100%)	2 (100%)	14 (82%)	3 (43%)	63 (46%)	120 (48%)	49 (52%)	71 (45%)	26 (38%)	24 (36%)	557 (60%)
Not perceived	2 (2%)														2 (12%)								4 (<1%)
Pronounced	15 (15%)	20 (18%)	2 (25%)	1 (13%)	10 (16%)	4 (29%)	3 (19%)	11 (8%)								1 (14%)	59 (43%)	114 (45%)	41 (43%)	73 (46%)	40 (58%)	35 (52%)	295 (32%)
Bulbar scar	2 (2%)	1 (1%)					1 (6%)	2 (1%)									2 (1%)	8 (3%)	4 (4%)	4 (3%)		3 (4%)	18 (2%)
Indeterminate	4 (4%)	6 (6%)		2 (25%)	4 (6%)			4 (3%)							1 (6%)	3 (43%)	13 (9%)	7 (3%)		7 (4%)	3 (4%)	5 (7%)	46 (5%)
Crushed	3 (3%)	3 (3%)	1 (13%)		2 (3%)			2 (1%)	1 (3%)			1 (5%)					1 (1%)	3 (1%)	1 (1%)	2 (1%)			13 (1%)
Total	103 (100%)	109 (100%)	8 (100%)	8 (100%)	63 (100%)	14 (100%)	16 (100%)	136 (100%)	35 (100%)	7 (100%)	4 (100%)	21 (100%)	1 (100%)	2 (100%)	17 (100%)	7 (100%)	138 (100%)	252 (100%)	95 (100%)	157 (100%)	69 (100%)	67 (100%)	933 (100%)
FLAKING ANGLE*
<70	32 (32%)	41 (40%)	1 (13%)	5 (63%)	27 (46%)	6 (46%)	2 (13%)	27 (21%)	7 (20%)	1 (14%)	1 (25%)	5 (24%)			2 (14%)		31 (25%)	79 (32%)	46 (30%)	33 (35%)	16 (25%)	16 (25%)	251 (28%)
70-90	58 (58%)	47 (46%)	4 (50%)	1 (13%)	26 (44%)	5 (38%)	11 (73%)	58 (46%)	17 (49%)	5 (71%)	3 (75%)	7 (33%)		2 (100%)	4 (29%)	3 (43%)	58 (47%)	136 (55%)	81 (53%)	55 (59%)	36 (55%)	41 (63%)	458 (52%)
>90		1 (1%)					1 (7%)										5 (4%)	4 (2%)	2 (1%)	2 (2%)		3 (5%)	13 (1%)
Indeterminate	10 (10%)	14 (14%)	3 (38%)	2 (25%)	6 (10%)	2 (15%)	1 (7%)	42 (33%)	11 (31%)	1 (14%)		9 (43%)	1 (100%)		8 (57%)	4 (57%)	30 (24%)	27 (11%)	23 (15%)	4 (4%)	13 (20%)	5 (8%)	164 (19%)
Total	100 (100%)	103 (100%)	8 (100%)	8 (100%)	59 (100%)	13 (100%)	15 (100%)	127 (100%)	35 (100%)	7 (100%)	4 (100%)	21 (100%)	1 (100%)	2 (100%)	14 (100%)	7 (100%)	124 (100%)	246 (100%)	152 (100%)	94 (100%)	65 (100%)	65 (100%)	886 (100%)
PLATFORM**
Plain	54 (52%)	56 (51%)	5 (63%)	2 (25%)	31 (49%)	9 (64%)	9 (56%)	37 (27%)	19 (54%)	6 (86%)	3 (75%)	8 (38%)		2 (100%)	7 (41%)	1 (14%)	73 (53%)	158 (63%)	96 (61%)	62 (65%)	39 (57%)	24 (36%)	468 (50%)
Linear	25 (24%)	15 (14%)			11 (17%)	1 (7%)	3 (19%)	56 (41%)	7 (20%)	1 (14%)	1 (25%)	5 (24%)			1 (6%)		14 (10%)	33 (13%)	21 (13%)	12 (13%)	5 (7%)	2 (3%)	158 (17%)
Punctiform	12 (12%)	16 (15%)	2 (25%)	4 (50%)	7 (11%)	2 (14%)	1 (6%)	27 (20%)	6 (17%)			6 (29%)			5 (29%)	6 (86%)	17 (12%)	25 (10%)	11 (7%)	14 (15%)	9 (13%)	6 (9%)	129 (14%)
Dihedral		2 (2%)			1 (2%)		1 (6%)	1 (1%)									1 (1%)	6 (2%)	4 (3%)	2 (2%)		6 (9%)	16 (2%)
Facetted	2 (2%)																3 (2%)	4 (2%)	3 (2%)	1 (1%)		16 (24%)	25 (3%)
Natural	4 (4%)	10 (9%)	1 (13%)	1 (13%)	7 (11%)		1 (6%)	1 (1%)	1 (3%)			1 (5%)			1 (6%)		12 (9%)	13 (5%)	10 (6%)	3 (3%)	8 (12%)	10 (15%)	60 (6%)
Crushed	3 (3%)	6 (6%)			4 (6%)	1 (7%)	1 (6%)	9 (7%)							3 (18%)		14 (10%)	6 (2%)	5 (3%)	1 (1%)	4 (6%)	2 (3%)	47 (5%)
Indeterminate	3 (3%)	4 (4%)		1 (13%)	2 (3%)	1 (7%)		5 (4%)	2 (6%)			1 (5%)	1 (100%)				4 (3%)	7 (3%)	7 (4%)		4 (6%)	1 (1%)	30 (3%)
Total	103 (100%)	109 (100%)	8 (100%)	8 (100%)	63 (100%)	14 (100%)	16 (100%)	136 (100%)	35 (100%)	7 (100%)	4 (100%)	21 (100%)	1 (100%)	2 (100%)	17 (100%)	7 (100%)	138 (100%)	252 (100%)	157 (100%)	95 (100%)	69 (100%)	67 (100%)	933 (100%)
CORTEX COVERAGE *** all complete and semi-complete
Non Cortical	119 (93%)	91 (69%)	11 (85%)	4 (44%)	50 (68%)	12 (63%)	14 (78%)	195 (99%)	45 (79%)	8 (80%)	7 (88%)	24 (80%)	4 (67%)	2 (67%)	27 (90%)	7 (100%)	118 (84%)	223 (84%)	135 (83%)	88 (85%)	1 (1%)	48 (72%)	874 (80%)
Cortical	9 (7%)	41 (31%)	2 (15%)	5 (56%)	23 (32%)	7 (37%)	4 (22%)	1 (1%)	12 (21%)	2 (20%)	1 (13%)	6 (20%)	2 (33%)	1 (33%)	3 (10%)		22 (16%)	43 (16%)	28 (17%)	15 (15%)	70 (99%)	19 (28%)	220 (20%)
Semi Cortical	9 (100%)	36 (88%)	2 (100%)	3 (60%)	22 (96%)	7 (100%)	2 (50%)	1 (100%)	11 (92%)	2 (100%)	1 (100%)	6 (100%)	2 (100%)		2 (67%)		22 (100%)	41 (95%)	27 (96%)	14 (93%)	23 (33%)	14 (74%)	159 (72%)
Lateral	3 (33%)	17 (47%)		1 (33%)	15 (68%)	1 (14%)			3 (27%)			3 (50%)					6 (27%)	10 (24%)	8 (30%)	2 (14%)	5 (22%)	2 (14%)	46 (29%)
Proximal	4 (44%)	2 (6%)	1 (50%)		1 (5%)										1 (50%)		11 (50%)	5 (12%)	2 (7%)	3 (21%)	3 (13%)	6 (43%)	32 (20%)
Proximal+lateral		1 (3%)		1 (33%)																			1 (1%)
Proximal+distal		2 (6%)			1 (5%)		1 (50%)																2 (1%)
Distal	2 (22%)	10 (28%)		1 (33%)	3 (14%)	6 (86%)			5 (45%)	1 (50%)		2 (33%)	2 (100%)		1 (50%)		2 (9%)	10 (24%)	5 (19%)	5 (36%)	6 (26%)	4 (29%)	40 (25%)
Distal+lateral																		1 (2%)		1 (7%)			1 (1%)
Dorsal		4 (11%)	1 (50%)		2 (9%)		1 (50%)	1 (100%)	3 (27%)	1 (50%)	1 (100%)	1 (17%)					3 (14%)	14 (34%)	11 (41%)	3 (21%)	9 (39%)	2 (14%)	36 (23%)
Basal																		1 (2%)	1 (4%)				1 (1%)
Extensively Cortical		5 (12%)		2 (40%)	1 (4%)		2 (50%)		1 (8%)					1 (100%)	1 (33%)			2 (5%)	1 (4%)	1 (7%)	31 (44%)	4 (21%)	44 (20%)
Lateral		1 (20%)		1 (50%)																			1 (2%)
Dorsal		4 (80%)		1 (50%)	1 (100%)		2 (100%)		1 (100%)					1 (100%)	1 (100%)			2 (100%)	1 (100%)	1 (100%)	30 (97%)	4 (100%)	42 (95%)
Dorsal+lateral																					1 (3%)		1 (2%)
Entames																					16 (23%)	1 (5%)	17 (8%)
Dorsal																					16 (100%)	1 (100%)	17 (100%)
Total	128 (100%)	132 (100%)	13 (100%)	9 (100%)	73 (100%)	19 (100%)	18 (100%)	196 (100%)	57 (100%)	10 (100%)	8 (100%)	30 (100%)	6 (100%)	3 (100%)	30 (100%)	7 (100%)	140 (100%)	266 (100%)	163 (100%)	103 (100%)	71 (100%)	67 (100%)	1094 (100%)
LAST NEGATIVE TYPE***
Determinate Negatives	66 (194%)	61 (46%)	2 (15%)	3 (33%)	31 (42%)	13 (68%)	12 (67%)	60 (31%)	21 (37%)		5 (63%)	11 (37%)	4 (67%)	1 (33%)	4 (13%)	4 (57%)	13 (9%)	96 (36%)	43 (26%)	53 (51%)	18 (25%)	44 (66%)	387 (35%)
Bladelets	34 (52%)	32 (52%)	2 (100%)		16 (52%)	8 (62%)	6 (50%)	58 (97%)	19 (90%)		4 (80%)	10 (91%)	4 (100%)	1 (100%)	4 (100%)	1 (25%)	2 (15%)	19 (20%)	8 (19%)	11 (21%)		5 (11%)	174 (45%)
Bladelets & flakes																1 (25%)	1 (8%)	3 (3%)		3 (6%)		7 (16%)	12 (3%)
Blades	20 (30%)	16 (26%)			10 (32%)	3 (23%)	3 (25%)									1 (25%)		12 (13%)	5 (12%)	7 (13%)			49 (13%)
Blades & bladelets	10 (15%)	6 (10%)			3 (10%)	2 (15%)	1 (8%)		1 (5%)			1 (9%)				1 (25%)		5 (5%)		5 (9%)		2 (5%)	25 (6%)
Blades & flakes		2 (3%)		1 (33%)			1 (8%)										1 (8%)	4 (4%)		4 (8%)		8 (18%)	15 (4%)
Blades, bladelets & flakes																		1 (1%)		1 (2%)		1 (2%)	2 (1%)
Flakes	2 (3%)	5 (8%)		2 (67%)	2 (6%)		1 (8%)	2 (3%)	1 (5%)		1 (20%)						9 (69%)	52 (54%)	30 (70%)	22 (42%)	18 (100%)	21 (48%)	110 (28%)
Indeterminate	60 (47%)	57 (43%)	11 (85%)	2 (22%)	35 (48%)	6 (32%)	3 (17%)	127 (65%)	22 (39%)	5 (50%)	1 (13%)	12 (40%)	2 (33%)	2 (67%)	3 (10%)	1 (14%)	36 (26%)	126 (47%)	77 (47%)	49 (48%)	6 (8%)	5 (7%)	443 (40%)
No negatives	2 (2%)	14 (11%)		4 (44%)	7 (10%)		3 (17%)	9 (5%)	14 (25%)	5 (50%)	2 (25%)	7 (23%)			23 (77%)	2 (29%)	91 (65%)	44 (17%)	43 (26%)	1 (1%)	47 (66%)	18 (27%)	264 (24%)
Total	128 (100%)	132 (100%)	13 (100%)	9 (100%)	73 (100%)	19 (100%)	18 (100%)	196 (100%)	57 (100%)	10 (100%)	8 (100%)	30 (100%)	6 (100%)	3 (100%)	30 (100%)	7 (100%)	140 (100%)	266 (100%)	163 (100%)	103 (100%)	71 (100%)	67 (100%)	1094 (100%)
NEGATIVES ORIENTATION***
No negatives	2 (2%)	14 (11%)		4 (44%)	7 (10%)		3 (17%)	9 (5%)	14 (25%)	5 (50%)	2 (25%)	7 (23%)			23 (77%)	2 (29%)	91 (65%)	44 (17%)	43 (26%)	1 (1%)	47 (66%)	18 (27%)	264 (24%)
With negatives	126 (98%)	118 (89%)	13 (100%)	5 (56%)	66 (90%)	19 (100%)	15 (83%)	187 (95%)	43 (75%)	5 (50%)	6 (75%)	23 (77%)	6 (100%)	3 (100%)	7 (23%)	5 (71%)	49 (35%)	222 (83%)	120 (74%)	102 (99%)	24 (34%)	49 (73%)	830 (76%)
Bipolar	2 (2%)	3 (3%)			2 (3%)	1 (5%)		1 (1%)	2 (5%)		1 (17%)	1 (4%)					2 (4%)	6 (3%)	2 (2%)	4 (4%)		3 (6%)	19 (2%)
Bipolar+crossed																						1 (2%)	1 (<1%)
Convergent	3 (2%)	3 (3%)	1 (8%)		1 (2%)	1 (5%)		6 (3%)										3 (1%)	2 (2%)	1 (1%)			15 (2%)
Convergent+orthogonal		1 (1%)		1 (20%)																			1 (<1%)
Crossed	1 (1%)	6 (5%)	1 (8%)		3 (5%)		2 (13%)		1 (2%)			1 (4%)					6 (12%)	20 (9%)	13 (11%)	7 (7%)	1 (4%)	7 (14%)	42 (5%)
Crossed+orthogonal																						3 (6%)	3 (<1%)
Orthogonal		2 (2%)		1 (20%)	1 (2%)				1 (2%)		1 (17%)					4 (80%)	1 (2%)	8 (4%)	3 (3%)	5 (5%)		8 (16%)	24 (3%)
Unipolar	112 (89%)	94 (80%)	11 (85%)	2 (40%)	57 (86%)	11 (58%)	13 (87%)	166 (89%)	34 (79%)	5 (100%)	4 (67%)	21 (91%)	1 (17%)	3 (100%)	7 (100%)	1 (20%)	37 (76%)	173 (78%)	93 (78%)	80 (78%)	23 (96%)	8 (16%)	655 (79%)
Unipolar+convergent	5 (4%)	7 (6%)			1 (2%)	6 (32%)		13 (7%)	5 (12%)				5 (83%)					1 (<1%)		1 (1%)			31 (4%)
Unipolar variants	2 (2%)	2 (2%)		1 (20%)	1 (2%)												2 (4%)	10 (5%)	7 (6%)	3 (3%)		19 (39%)	35 (4%)
Indeterminate	1 (1%)							1 (1%)									1 (2%)	1 (<1%)		1 (1%)			4 (<1%)
Total	128 (100%)	132 (100%)	13 (100%)	9 (100%)	73 (100%)	19 (100%)	18 (100%)	196 (100%)	57 (100%)	10 (100%)	8 (100%)	30 (100%)	6 (100%)	3 (100%)	30 (100%)	7 (100%)	140 (100%)	266 (100%)	163 (100%)	103 (100%)	71 (100%)	67 (100%)	1094 (100%)
OVERHANG REMOVAL*
Yes	84 (84%)	61 (59%)	4 (50%)	2 (25%)	34 (58%)	10 (77%)	11 (73%)	106 (83%)	12 (34%)	1 (14%)	2 (50%)	7 (33%)		2 (100%)	4 (29%)	1 (20%)							268 (70%)
No	16 (16%)	42 (41%)	4 (50%)	6 (75%)	25 (42%)	3 (23%)	4 (27%)	21 (17%)	23 (66%)	6 (86%)	2 (50%)	14 (67%)	1 (100%)		10 (71%)	4 (80%)							116 (30%)
Total	100 (100%)	103 (100%)	8 (100%)	8 (100%)	59 (100%)	13 (100%)	15 (100%)	127 (100%)	35 (100%)	7 (100%)	4 (100%)	21 (100%)	1 (100%)	2 (100%)	14 (100%)	5 (100%)							384 (100%)

## Sheet: Supplementary Table 3
Supplementary Table 4.
Lithic analyses' results on blades and bladelets from Românești-Dumbrăvița I, GH3.
	Blade Blank	Management Blade						Bladelet Blank	Management Bladelet						Burin Spall	Total
			Maintenance	Crest	Asymmetrical Blade	Overshot	Surface Cleaning			Maintenance	Crest	Asymmetrical	Overshot	Surface Cleaning
PROFILE* Complete and Semi-Complete
Straight	93 (73%)	54 (41%)	9 (69%)	6 (67%)	24 (33%)	1 (5%)	14 (78%)	153 (78%)	22 (39%)	6 (60%)	5 (63%)	9 (30%)	1 (17%)	1 (33%)	25 (83%)	347 (64%)
Slightly curved	16 (13%)	9 (7%)	1 (8%)		4 (5%)	3 (16%)	1 (6%)	14 (7%)	3 (5%)		1 (13%)		1 (17%)	1 (33%)	2 (7%)	44 (8%)
Curved	2 (2%)	14 (11%)	1 (8%)	1 (11%)	1 (1%)	9 (47%)	2 (11%)	1 (1%)	4 (7%)				4 (67%)			21 (4%)
Very curved	2 (2%)	6 (5%)			2 (3%)	4 (21%)		1 (1%)								9 (2%)
Twisted	13 (10%)	48 (36%)	1 (8%)	2 (22%)	42 (58%)	2 (11%)	1 (6%)	25 (13%)	27 (47%)	3 (30%)	2 (25%)	21 (70%)		1 (33%)	3 (10%)	116 (21%)
Indeterminate	2 (2%)	1 (1%)	1 (8%)					2 (1%)	1 (2%)	1 (10%)						6 (1%)
Total	128 (100%)	132 (100%)	13 (100%)	9 (100%)	73 (100%)	19 (100%)	18 (100%)	196 (100%)	57 (100%)	10 (100%)	8 (100%)	30 (100%)	6 (100%)	3 (100%)	30 (100%)	543 (100%)
OUTLINE** Complete and Mes+Dist
(sub)Parallel edges	47 (64%)	53 (51%)	5 (56%)	3 (50%)	14 (26%)	17 (89%)	14 (93%)	68 (52%)	19 (46%)	3 (43%)	2 (25%)	6 (33%)	6 (100%)	2 (100%)	21 (84%)	208 (56%)
Convergent	15 (21%)	6 (6%)	1 (11%)	1 (17%)	2 (4%)	1 (5%)	1 (7%)	43 (33%)	5 (12%)	1 (14%)	3 (38%)	1 (6%)			3 (12%)	72 (19%)
Off-axis	7 (10%)	41 (40%)	3 (33%)	2 (33%)	35 (65%)	1 (5%)		18 (14%)	16 (39%)	3 (43%)	2 (25%)	11 (61%)			1 (4%)	83 (22%)
Indeterminate	4 (5%)	3 (3%)			3 (6%)			2 (2%)	1 (2%)		1 (13%)					10 (3%)
Total	73 (100%)	103 (100%)	9 (100%)	6 (100%)	54 (100%)	19 (100%)	15 (100%)	131 (100%)	41 (100%)	7 (100%)	8 (100%)	18 (100%)	6 (100%)	2 (100%)	25 (100%)	373 (100%)
TERMINATION**
Feathered	54 (74%)	27 (26%)	4 (44%)	1 (17%)	16 (30%)	1 (5%)	5 (33%)	120 (92%)	11 (27%)	5 (71%)	1 (13%)	4 (22%)		1 (50%)	16 (64%)	228 (61%)
Plunging	2 (3%)	41 (40%)	1 (11%)	1 (17%)	23 (43%)	13 (68%)	3 (20%)	1 (1%)	16 (39%)		1 (13%)	10 (56%)	5 (83%)		3 (12%)	63 (17%)
Hinged	8 (11%)	5 (5%)			2 (4%)		3 (20%)	2 (2%)	4 (10%)	1 (14%)	2 (25%)	1 (6%)				19 (5%)
Stepped	5 (7%)	29 (28%)	4 (44%)	4 (67%)	12 (22%)	5 (26%)	4 (27%)	5 (4%)	9 (22%)	1 (14%)	3 (38%)	3 (17%)	1 (17%)	1 (50%)	6 (24%)	54 (14%)
Indeterminate	4 (5%)	1 (1%)			1 (2%)			3 (2%)	1 (2%)		1 (13%)					9 (2%)
Total	73 (100%)	103 (100%)	9 (100%)	6 (100%)	54 (100%)	19 (100%)	15 (100%)	131 (100%)	41 (100%)	7 (100%)	8 (100%)	18 (100%)	6 (100%)	2 (100%)	25 (100%)	373 (100%)
CROSS-SECTION*
Flat	11 (9%)	10 (8%)	1 (8%)		3 (4%)	2 (11%)	4 (22%)	19 (10%)	5 (9%)	2 (20%)		3 (10%)				45 (8%)
Indeterminate	2 (2%)	2 (2%)			2 (3%)			2 (1%)								6 (1%)
Trapezoidal	59 (46%)	57 (43%)	7 (54%)	3 (33%)	23 (32%)	14 (74%)	10 (56%)	79 (40%)	25 (44%)	4 (40%)	5 (63%)	9 (30%)	6 (100%)	1 (33%)	2 (7%)	222 (41%)
Trapezoidal symmetrical	35 (59%)	12 (21%)	1 (14%)		4 (17%)	2 (14%)	5 (50%)	40 (51%)	5 (20%)			2 (22%)	3 (50%)		2 (100%)	94 (42%)
Trapezoidal asymmetrical	24 (41%)	45 (79%)	6 (86%)	3 (100%)	19 (83%)	12 (86%)	5 (50%)	39 (49%)	20 (80%)	4 (100%)	5 (100%)	7 (78%)	3 (50%)	1 (100%)		128 (58%)
Triangular	56 (44%)	63 (48%)	5 (38%)	6 (67%)	45 (62%)	3 (16%)	4 (22%)	96 (49%)	27 (47%)	4 (40%)	3 (38%)	18 (60%)		2 (67%)	28 (93%)	270 (50%)
Triangular symmetrical	27 (48%)	14 (22%)	3 (60%)	4 (67%)	4 (9%)	2 (67%)	1 (25%)	56 (58%)	4 (15%)	1 (25%)	1 (33%)	1 (6%)		1 (50%)	27 (96%)	128 (47%)
Triangular asymmetrical	29 (52%)	49 (78%)	2 (40%)	2 (33%)	41 (91%)	1 (33%)	3 (75%)	40 (42%)	23 (85%)	3 (75%)	2 (67%)	17 (94%)		1 (50%)	1 (4%)	142 (53%)
Total	128 (100%)	132 (100%)	13 (100%)	9 (100%)	73 (100%)	19 (100%)	18 (100%)	196 (100%)	57 (100%)	10 (100%)	8 (100%)	30 (100%)	6 (100%)	3 (100%)	30 (100%)	543 (100%)

## Sheet: Supplementary Table 4
Supplementary Table 5.
Classification of complete and semi-complete debitage products from Românești-Dumbrăvița I, GH3:
Cortical (entames and extensively cortical), blank (lithic artifacts flattening core convexities),
management (lithic artifacts renewing core convexities), tablets (lithic artifacts renewing the core platform) and burin spalls.
	BLADES	BLADELETS	FLAKES
	(%)	(%)	(%)
Cortical			71
			-13
Blank	128	196	140
	-49	-68	-26
Shaping	132	57	266
	-50	-20	-49
Maintenance	13	10	163
	-10	-18	-61
Crest	9	8	N/A
	-7	-14
Asymmetrical	73	30	N/A
	-55	-53
Overshot	19	6	N/A
	-14	-11
Surface cleaning	18	3	103
	-14	-5	-39
Tablet	2	5	67
	-1	-2	-12
Burin Spall	1	29	N/A
	(<1)	-10
Total	263	287	544
